# Supplementary material for: Improving Statistical Certainty of Glycosylation Similarity between Influenza A Virus Variants Using Data-Independent Acquisition Mass Spectrometry
Source: Mol Cell Proteomics. 2022 Sep 11;21(11):100412. doi: 10.1016/j.mcpro.2022.100412 (PMC9593740; doi:10.1016/j.mcpro.2022.100412)
Supplement: File S1 [file mmc2.xlsx]

## Sheet: all AGP GlycReSoft
glycopeptide	neutral_mass	mass_accuracy	ms1_score	ms2_score	q_value	total_signal	start_time	end_time	apex_time	charge_states	msms_count	peptide_start	peptide_end	protein_name	mass_shifts	site	method	file
C(Carbamidomethyl)ANLVPVPITN(N-Glycosylation)ATL{Hex:6; HexNAc:5}	3469.51	-1.0421e-06	20.2266	35.4534	0	1.93589e+09	57.1016	59.1308	57.9189	2;3;4	5	22	36	sp|P02763|A1AG1_HUMAN	Unmodified	33-NATL	DDA	20200812_aAGP_072920_chymo_DDA_30fmolpm_2ug_02
RNEEYN(N-Glycosylation)KSVQEIQATF{Hex:5; HexNAc:4}	3577.52	-1.08647e-06	19.0803	66.2657	0	1.21615e+10	39.1967	41.4371	40.1293	3;4	8	50	66	sp|P02763|A1AG1_HUMAN	Unmodified	56-NKSV	DDA	20200812_aAGP_072920_chymo_DDA_30fmolpm_2ug_02
RNEEYN(N-Glycosylation)KSVQEIQATF{Fuc:1; Hex:5; HexNAc:4}	3723.58	-9.05379e-07	14.2969	25.2802	0.047619	3.8094e+08	39.7889	42.7026	40.0486	3;4	3	50	66	sp|P02763|A1AG1_HUMAN	Unmodified	56-NKSV	DDA	20200812_aAGP_072920_chymo_DDA_30fmolpm_2ug_02
RNEEYN(N-Glycosylation)KSVQEIQATF{Hex:6; HexNAc:5}	3942.66	-1.31808e-06	18.0759	147.099	0	7.85526e+09	39.3918	41.1028	39.8312	3;4	9	50	66	sp|P02763|A1AG1_HUMAN	Unmodified	56-NKSV	DDA	20200812_aAGP_072920_chymo_DDA_30fmolpm_2ug_02
RNEEYN(N-Glycosylation)KSVQEIQATF{Fuc:1; Hex:6; HexNAc:5}	4088.72	-1.21312e-06	18.1533	147.648	0	4.51997e+09	39.2749	40.9162	39.6698	3;4	6	50	66	sp|P02763|A1AG1_HUMAN	Unmodified	56-NKSV	DDA	20200812_aAGP_072920_chymo_DDA_30fmolpm_2ug_02
RNEEYN(N-Glycosylation)KSVQEIQATF{Hex:7; HexNAc:6}	4307.79	-1.33e-06	14.5585	26.5344	0.047619	6.12876e+08	39.034	39.7556	39.526	3;4	2	50	66	sp|P02763|A1AG1_HUMAN	Unmodified	56-NKSV	DDA	20200812_aAGP_072920_chymo_DDA_30fmolpm_2ug_02
RNEEYN(N-Glycosylation)KSVQEIQATF{Fuc:1; Hex:7; HexNAc:6}	4453.85	-1.01225e-06	15.7699	34.9134	0	2.95239e+08	38.9338	39.616	39.4231	3;4	1	50	66	sp|P02763|A1AG1_HUMAN	Unmodified	56-NKSV	DDA	20200812_aAGP_072920_chymo_DDA_30fmolpm_2ug_02
FTPN(N-Glycosylation)KTEDTIF{Hex:5; HexNAc:4}	2934.22	-1.88192e-06	16.6788	121.291	0	2.54397e+08	39.3472	41.9369	39.7889	3	2	68	79	sp|P02763|A1AG1_HUMAN	Unmodified	72-NKTE	DDA	20200812_aAGP_072920_chymo_DDA_30fmolpm_2ug_02
YFTPN(N-Glycosylation)KTEDTIF{Hex:5; HexNAc:4}	3097.28	-1.51337e-06	21.0107	128.138	0	4.06012e+09	45.1495	48.201	45.8223	2;3;4	4	67	79	sp|P02763|A1AG1_HUMAN	Unmodified	72-NKTE	DDA	20200812_aAGP_072920_chymo_DDA_30fmolpm_2ug_02
TPN(N-Glycosylation)KTEDTIF{Hex:6; HexNAc:5}	3152.28	-1.05011e-06	20.4459	148.432	0	1.00452e+09	32.0551	33.5745	32.809	2;3;4	3	69	79	sp|P02763|A1AG1_HUMAN	Unmodified	72-NKTE	DDA	20200812_aAGP_072920_chymo_DDA_30fmolpm_2ug_02
FTPN(N-Glycosylation)KTEDTIF{Hex:6; HexNAc:5}	3299.35	-1.32117e-06	19.6162	46.188	0	3.16485e+09	37.4237	39.9934	39.2371	2;3;4	5	68	79	sp|P02763|A1AG1_HUMAN	Unmodified	72-NKTE	DDA	20200812_aAGP_072920_chymo_DDA_30fmolpm_2ug_02
FTPN(N-Glycosylation)KTEDTIF{Fuc:1; Hex:6; HexNAc:5}	3445.41	-1.17827e-06	19.1564	31.7515	0.047619	6.96594e+08	38.6724	39.5182	38.9098	3;4	3	68	79	sp|P02763|A1AG1_HUMAN	Unmodified	72-NKTE	DDA	20200812_aAGP_072920_chymo_DDA_30fmolpm_2ug_02
YFTPN(N-Glycosylation)KTEDTIF{Hex:6; HexNAc:5}	3462.42	-1.02882e-06	19.6758	129.777	0	1.18813e+10	43.7547	48.4961	45.2852	2;3;4	12	67	79	sp|P02763|A1AG1_HUMAN	Unmodified	72-NKTE	DDA	20200812_aAGP_072920_chymo_DDA_30fmolpm_2ug_02
TPN(N-Glycosylation)KTEDTIF{Hex:7; HexNAc:6}	3517.42	-1.15566e-06	20.0024	154.307	0	9.95393e+08	31.6065	33.5028	32.1794	3;4	4	69	79	sp|P02763|A1AG1_HUMAN	Unmodified	72-NKTE	DDA	20200812_aAGP_072920_chymo_DDA_30fmolpm_2ug_02
YFTPN(N-Glycosylation)KTEDTIF{Fuc:1; Hex:6; HexNAc:5}	3608.47	-1.3668e-06	19.248	129.093	0	2.52577e+09	43.5498	46.091	45.022	3;4	4	67	79	sp|P02763|A1AG1_HUMAN	Unmodified	72-NKTE	DDA	20200812_aAGP_072920_chymo_DDA_30fmolpm_2ug_02
FYFTPN(N-Glycosylation)KTEDTIF{Hex:6; HexNAc:5}	3609.48	-1.1932e-06	19.8379	116.904	0	4.09928e+09	53.6277	57.6177	54.9022	3;4	6	66	79	sp|P02763|A1AG1_HUMAN	Unmodified	72-NKTE	DDA	20200812_aAGP_072920_chymo_DDA_30fmolpm_2ug_02
FTPN(N-Glycosylation)KTEDTIF{Hex:7; HexNAc:6}	3664.49	-1.23254e-06	20.0565	136.172	0	3.51863e+09	37.6938	39.6447	38.6875	3;4	6	68	79	sp|P02763|A1AG1_HUMAN	Unmodified	72-NKTE	DDA	20200812_aAGP_072920_chymo_DDA_30fmolpm_2ug_02
YFTPN(N-Glycosylation)KTEDTIF{Hex:7; HexNAc:6}	3827.55	-1.34166e-06	19.5696	167.901	0	1.02085e+10	43.1666	48.205	44.7224	3;4	12	67	79	sp|P02763|A1AG1_HUMAN	Unmodified	72-NKTE	DDA	20200812_aAGP_072920_chymo_DDA_30fmolpm_2ug_02
YFTPN(N-Glycosylation)KTEDTIF{Fuc:1; Hex:7; HexNAc:6}	3973.61	-1.43711e-06	18.6455	142.258	0	1.89822e+09	43.9384	47.4068	44.5584	3;4	5	67	79	sp|P02763|A1AG1_HUMAN	Unmodified	72-NKTE	DDA	20200812_aAGP_072920_chymo_DDA_30fmolpm_2ug_02
FYFTPN(N-Glycosylation)KTEDTIF{Hex:7; HexNAc:6}	3974.62	-1.30659e-06	18.6078	145.321	0	5.64517e+09	53.208	57.6778	54.3962	3;4	8	66	79	sp|P02763|A1AG1_HUMAN	Unmodified	72-NKTE	DDA	20200812_aAGP_072920_chymo_DDA_30fmolpm_2ug_02
YFTPN(N-Glycosylation)KTEDTIF{Hex:8; HexNAc:7}	4192.68	-1.44786e-06	18.8894	39.6724	0	1973575089	42.457	44.6839	44.1542	3;4	5	67	79	sp|P02763|A1AG1_HUMAN	Unmodified	72-NKTE	DDA	20200812_aAGP_072920_chymo_DDA_30fmolpm_2ug_02
N(N-Glycosylation)TTYL{Hex:6; HexNAc:5}	2598.01	-7.19355e-07	14.9462	99.8843	0	1.27897e+08	24.2917	25.5177	25.3269	2;3	2	92	97	sp|P02763|A1AG1_HUMAN	Unmodified	93-NTTY	DDA	20200812_aAGP_072920_chymo_DDA_30fmolpm_2ug_02
N(N-Glycosylation)TTYL{Hex:7; HexNAc:6}	2963.15	-1.41907e-06	17.8628	15.8626	0	2.14253e+08	23.7287	24.8282	24.348	3	2	92	97	sp|P02763|A1AG1_HUMAN	Unmodified	93-NTTY	DDA	20200812_aAGP_072920_chymo_DDA_30fmolpm_2ug_02
LNVQREN(N-Glycosylation){Fuc:2; Hex:7; HexNAc:8}	3922.57	7.38694e-07	17.9194	5.17369	0	1.21889e+09	24.9793	27.1059	25.6362	4;5	3	96	103	sp|P02763|A1AG1_HUMAN	Ammonium	103-NGTI	DDA	20200812_aAGP_072920_chymo_DDA_30fmolpm_2ug_02
LNVQREN(N-Glycosylation)GTISRY{Hex:6; HexNAc:5}	3536.52	-9.80124e-07	17.9172	29.0429	0.047619	5.08054e+09	25.2457	28.4409	25.9745	3;4	4	96	109	sp|P02763|A1AG1_HUMAN	Unmodified	103-NGTI	DDA	20200812_aAGP_072920_chymo_DDA_30fmolpm_2ug_02
C(Carbamidomethyl)ANLVPVPITN(N-Glycosylation)ATL{Hex:6; HexNAc:5}	3469.51	-1.30807e-06	19.559	38.0731	0	1.77789e+09	57.3301	59.5182	58.1338	2;3;4	3	22	36	sp|P02763|A1AG1_HUMAN	Unmodified	33-NATL	DDA	20200812_aAGP_072920_chymo_DDA_30fmolpm_03
RNEEYN(N-Glycosylation)KSVQEIQATF{Hex:5; HexNAc:4}	3577.52	-1.11417e-06	18.5219	137.647	0	1.74448e+10	39.0051	41.3099	39.9834	3;4	11	50	66	sp|P02763|A1AG1_HUMAN	Unmodified	56-NKSV	DDA	20200812_aAGP_072920_chymo_DDA_30fmolpm_03
RN(Deamidated)EEYN(N-Glycosylation)KSVQEIQATF{Hex:5; HexNAc:4}	3578.51	-1.79197e-06	17.6746	24.81	0	6.78791e+08	42.3815	44.459	42.6039	3;4	3	50	66	sp|P02763|A1AG1_HUMAN	Unmodified	56-NKSV	DDA	20200812_aAGP_072920_chymo_DDA_30fmolpm_03
RNEEYN(N-Glycosylation)KSVQEIQATF{Fuc:1; Hex:5; HexNAc:4}	3723.58	-9.43021e-07	15.278	70.4525	0	5.8972e+08	39.6352	42.2963	39.8813	3;4	4	50	66	sp|P02763|A1AG1_HUMAN	Unmodified	56-NKSV	DDA	20200812_aAGP_072920_chymo_DDA_30fmolpm_03
RNEEYN(N-Glycosylation)KSVQEIQATF{Hex:6; HexNAc:5}	3942.66	-1.62094e-06	17.7765	132.947	0	1.03329e+10	39.267	40.9825	39.695	3;4	9	50	66	sp|P02763|A1AG1_HUMAN	Unmodified	56-NKSV	DDA	20200812_aAGP_072920_chymo_DDA_30fmolpm_03
RNEEYN(N-Glycosylation)KSVQEIQATF{Fuc:1; Hex:6; HexNAc:5}	4088.72	-1.5332e-06	16.2698	136.398	0	4.28968e+09	39.1957	40.8115	39.5254	3;4	6	50	66	sp|P02763|A1AG1_HUMAN	Unmodified	56-NKSV	DDA	20200812_aAGP_072920_chymo_DDA_30fmolpm_03
RNEEYN(N-Glycosylation)KSVQEIQATF{Fuc:2; Hex:6; HexNAc:5}	4234.78	-1.6805e-06	16.3317	21.32	0.037037	2.03056e+08	39.1957	39.6507	39.3964	3;4	1	50	66	sp|P02763|A1AG1_HUMAN	Unmodified	56-NKSV	DDA	20200812_aAGP_072920_chymo_DDA_30fmolpm_03
RNEEYN(N-Glycosylation)KSVQEIQATF{Hex:7; HexNAc:6}	4307.79	-1.71033e-06	15.135	52.3308	0	5.32735e+08	38.9285	39.5653	39.3964	3;4	2	50	66	sp|P02763|A1AG1_HUMAN	Unmodified	56-NKSV	DDA	20200812_aAGP_072920_chymo_DDA_30fmolpm_03
FTPN(N-Glycosylation)KTEDTIF{Hex:5; HexNAc:4}	2934.22	-2.06284e-06	15.118	36.5609	0	2.2123e+08	39.5254	41.7946	39.7574	2;3	3	68	79	sp|P02763|A1AG1_HUMAN	Unmodified	72-NKTE	DDA	20200812_aAGP_072920_chymo_DDA_30fmolpm_03
YFTPN(N-Glycosylation)KTEDTIF{Hex:5; HexNAc:4}	3097.29	-1.74999e-06	20.5385	47.9515	0	4.76427e+09	44.93	48.2078	45.7682	2;3;4	3	67	79	sp|P02763|A1AG1_HUMAN	Unmodified	72-NKTE	DDA	20200812_aAGP_072920_chymo_DDA_30fmolpm_03
TPN(N-Glycosylation)KTEDTIF{Hex:6; HexNAc:5}	3152.28	-1.13804e-06	20.2452	173.444	0	1.3635e+09	32.1038	35.1968	32.7955	2;3;4	2	69	79	sp|P02763|A1AG1_HUMAN	Unmodified	72-NKTE	DDA	20200812_aAGP_072920_chymo_DDA_30fmolpm_03
FTPN(N-Glycosylation)KTEDTIF{Hex:6; HexNAc:5}	3299.35	-1.63119e-06	18.8903	118.588	0	2.12109e+09	37.4271	39.723	39.1784	2;3;4	3	68	79	sp|P02763|A1AG1_HUMAN	Unmodified	72-NKTE	DDA	20200812_aAGP_072920_chymo_DDA_30fmolpm_03
FTPN(N-Glycosylation)KTEDTIF{Fuc:1; Hex:6; HexNAc:5}	3445.41	-1.49307e-06	19.1097	35.7047	0	7.47599e+08	38.1894	39.3964	38.9363	3;4	1	68	79	sp|P02763|A1AG1_HUMAN	Unmodified	72-NKTE	DDA	20200812_aAGP_072920_chymo_DDA_30fmolpm_03
YFTPN(N-Glycosylation)KTEDTIF{Hex:6; HexNAc:5}	3462.42	-1.2904e-06	19.0604	139.321	0	1.11977e+10	43.7166	48.2503	45.189	2;3;4	15	67	79	sp|P02763|A1AG1_HUMAN	Unmodified	72-NKTE	DDA	20200812_aAGP_072920_chymo_DDA_30fmolpm_03
TPN(N-Glycosylation)KTEDTIF{Hex:7; HexNAc:6}	3517.42	-1.23584e-06	19.683	153.798	0	1.31354e+09	31.6656	33.5199	32.2127	3;4	3	69	79	sp|P02763|A1AG1_HUMAN	Unmodified	72-NKTE	DDA	20200812_aAGP_072920_chymo_DDA_30fmolpm_03
YFTPN(N-Glycosylation)KTEDTIF{Fuc:1; Hex:6; HexNAc:5}	3608.48	-1.5919e-06	18.8102	118.447	0	2.07837e+09	43.4997	45.8592	44.93	3;4	5	67	79	sp|P02763|A1AG1_HUMAN	Unmodified	72-NKTE	DDA	20200812_aAGP_072920_chymo_DDA_30fmolpm_03
FYFTPN(N-Glycosylation)KTEDTIF{Hex:6; HexNAc:5}	3609.48	-1.30061e-06	18.8504	120.008	0	6.34306e+09	53.383	57.8037	54.8765	3;4	6	66	79	sp|P02763|A1AG1_HUMAN	Unmodified	72-NKTE	DDA	20200812_aAGP_072920_chymo_DDA_30fmolpm_03
FTPN(N-Glycosylation)KTEDTIF{Hex:7; HexNAc:6}	3664.49	-1.35664e-06	19.8153	116.445	0	3.74033e+09	36.998	39.3964	38.6814	3;4	5	68	79	sp|P02763|A1AG1_HUMAN	Unmodified	72-NKTE	DDA	20200812_aAGP_072920_chymo_DDA_30fmolpm_03
FYFTPN(N-Glycosylation)KTEDTIF{Fuc:1; Hex:6; HexNAc:5}	3755.54	-1.51071e-06	17.6417	30.2227	0	1396905759	53.5415	55.6113	54.6537	3;4	3	66	79	sp|P02763|A1AG1_HUMAN	Unmodified	72-NKTE	DDA	20200812_aAGP_072920_chymo_DDA_30fmolpm_03
YFTPN(N-Glycosylation)KTEDTIF{Hex:7; HexNAc:6}	3827.55	-1.47929e-06	18.5531	131.58	0	8.57974e+09	42.9879	48.2196	44.6366	3;4	12	67	79	sp|P02763|A1AG1_HUMAN	Unmodified	72-NKTE	DDA	20200812_aAGP_072920_chymo_DDA_30fmolpm_03
PN(N-Glycosylation)KTEDTIF{Fuc:4; Hex:6; HexNAc:6}	3838.52	6.66426e-06	8.11068	31.4889	0	4.7422e+07	44.7069	45.5058	44.7069	3;4	1	70	79	sp|P02763|A1AG1_HUMAN	Ammonium	72-NKTE	DDA	20200812_aAGP_072920_chymo_DDA_30fmolpm_03
YFTPN(N-Glycosylation)KTEDTIF{Fuc:1; Hex:7; HexNAc:6}	3973.61	-1.53285e-06	18.6379	152.02	0	1.84431e+09	43.0213	45.5222	44.459	3;4	4	67	79	sp|P02763|A1AG1_HUMAN	Unmodified	72-NKTE	DDA	20200812_aAGP_072920_chymo_DDA_30fmolpm_03
FYFTPN(N-Glycosylation)KTEDTIF{Hex:7; HexNAc:6}	3974.62	-1.39449e-06	18.4107	124.912	0	8.00244e+09	53.1071	57.6616	54.3642	3;4	6	66	79	sp|P02763|A1AG1_HUMAN	Unmodified	72-NKTE	DDA	20200812_aAGP_072920_chymo_DDA_30fmolpm_03
YFTPN(N-Glycosylation)KTEDTIF{Hex:7; HexNAc:4; Neu5Ac:2}	4003.58	-1.68656e-06	18.26	32.5397	0	1.15984e+09	45.165	47.6037	45.3938	3;4	2	67	79	sp|P02763|A1AG1_HUMAN	Unmodified	72-NKTE	DDA	20200812_aAGP_072920_chymo_DDA_30fmolpm_03
YFTPN(N-Glycosylation)KTEDTIF{Hex:8; HexNAc:7}	4192.68	-1.60438e-06	19.0627	20.6876	0.037037	2.40265e+09	42.3945	44.5776	44.0499	3;4	4	67	79	sp|P02763|A1AG1_HUMAN	Unmodified	72-NKTE	DDA	20200812_aAGP_072920_chymo_DDA_30fmolpm_03
N(N-Glycosylation)TTYL{Hex:6; HexNAc:5}	2598.01	-7.61407e-07	14.6427	15.849	0	1.47591e+08	24.2605	25.5769	25.2935	2;3	2	92	97	sp|P02763|A1AG1_HUMAN	Unmodified	93-NTTY	DDA	20200812_aAGP_072920_chymo_DDA_30fmolpm_03
N(N-Glycosylation)TTYL{Hex:7; HexNAc:6}	2963.15	-1.4059e-06	18.9162	16.3109	0	2.42161e+08	23.9896	24.9051	24.3542	3	2	92	97	sp|P02763|A1AG1_HUMAN	Unmodified	93-NTTY	DDA	20200812_aAGP_072920_chymo_DDA_30fmolpm_03
N(N-Glycosylation)TTYL{Fuc:1; Hex:7; HexNAc:6}	3109.2	-8.0884e-07	13.4107	5.61861	0	4.39014e+07	23.765	24.6503	23.8884	3	1	92	97	sp|P02763|A1AG1_HUMAN	Unmodified	93-NTTY	DDA	20200812_aAGP_072920_chymo_DDA_30fmolpm_03
LNVQREN(N-Glycosylation)G{Fuc:3; Hex:7; HexNAc:7}	3922.57	6.20649e-07	16.8113	4.91926	0	1.17125e+09	25.4982	27.2857	25.7635	4;5	4	96	104	sp|P02763|A1AG1_HUMAN	Ammonium	103-NGTI	DDA	20200812_aAGP_072920_chymo_DDA_30fmolpm_03
LNVQREN(N-Glycosylation)GTISRY{Hex:6; HexNAc:5}	3536.52	-1.0328e-06	18.2058	27.5508	0	5.83892e+09	25.3595	28.4682	26.0894	3;4	9	96	109	sp|P02763|A1AG1_HUMAN	Unmodified	103-NGTI	DDA	20200812_aAGP_072920_chymo_DDA_30fmolpm_03
LNVQREN(N-Glycosylation)GTISRY{Fuc:1; Hex:6; HexNAc:5}	3682.58	-1.2033e-06	17.3067	28.1374	0	1.87261e+09	25.4841	27.426	25.9206	3;4	3	96	109	sp|P02763|A1AG1_HUMAN	Unmodified	103-NGTI	DDA	20200812_aAGP_072920_chymo_DDA_30fmolpm_03
LNVQREN(N-Glycosylation)GTISRY{Fuc:1; Hex:7; HexNAc:6}	4047.71	-1.03842e-06	17.7139	21.0983	0.037037	3.00699e+09	24.9631	28.4682	25.6371	3;4	5	96	109	sp|P02763|A1AG1_HUMAN	Unmodified	103-NGTI	DDA	20200812_aAGP_072920_chymo_DDA_30fmolpm_03
C(Carbamidomethyl)ANLVPVPITN(N-Glycosylation)ATL{Hex:6; HexNAc:5}	3469.51	-1.08441e-06	20.0884	26.09	0.0196078	1.67323e+09	57.1986	59.2769	57.9965	2;3;4;5	4	22	36	sp|P02763|A1AG1_HUMAN	Unmodified	33-NATL	DDA	20200812_aAGP_072920_chymo_DDA_30fmolpm_04
RNEEYN(N-Glycosylation)KSVQEIQATF{Hex:5; HexNAc:4}	3577.52	-9.01231e-07	18.8474	76.4079	0	2.43979e+10	39.8742	41.4593	40.1577	3;4	10	50	66	sp|P02763|A1AG1_HUMAN	Unmodified	56-NKSV	DDA	20200812_aAGP_072920_chymo_DDA_30fmolpm_04
RNEEYN(N-Glycosylation)KSVQEIQATF{Fuc:1; Hex:5; HexNAc:4}	3723.58	-9.85705e-07	15.5737	31.1897	0	8.23556e+08	39.6453	43.2197	40.0743	3;4	4	50	66	sp|P02763|A1AG1_HUMAN	Unmodified	56-NKSV	DDA	20200812_aAGP_072920_chymo_DDA_30fmolpm_04
RNEEYN(N-Glycosylation)KSVQEIQATF{Hex:6; HexNAc:5}	3942.66	-1.23062e-06	17.4035	78.6424	0	1.04906e+10	39.412	41.13	39.824	3;4	10	50	66	sp|P02763|A1AG1_HUMAN	Unmodified	56-NKSV	DDA	20200812_aAGP_072920_chymo_DDA_30fmolpm_04
RN(Deamidated)EEYN(N-Glycosylation)KSVQEIQATF{Hex:6; HexNAc:5}	3943.65	-2.37728e-06	17.6174	32.8736	0	6.83268e+08	42.2765	43.0948	42.4979	3;4	2	50	66	sp|P02763|A1AG1_HUMAN	Unmodified	56-NKSV	DDA	20200812_aAGP_072920_chymo_DDA_30fmolpm_04
RNEEYN(N-Glycosylation)KSVQEIQATF{Fuc:1; Hex:6; HexNAc:5}	4088.72	-1.21671e-06	16.7623	147.31	0	4.91591e+09	39.2976	40.9918	39.7188	3;4	6	50	66	sp|P02763|A1AG1_HUMAN	Unmodified	56-NKSV	DDA	20200812_aAGP_072920_chymo_DDA_30fmolpm_04
RNEEYN(N-Glycosylation)KSVQEIQATF{Hex:7; HexNAc:6}	4307.89	-2.38392e-05	12.8409	52.6111	0	6.25605e+08	25.2296	39.8959	39.5897	3;4;5	4	50	66	sp|P02763|A1AG1_HUMAN	Unmodified	56-NKSV	DDA	20200812_aAGP_072920_chymo_DDA_30fmolpm_04
TPN(N-Glycosylation)KTEDTIF{Hex:5; HexNAc:4}	2787.15	-1.18944e-06	19.2303	33.0463	0	3.71865e+08	32.7703	34.9304	33.4824	2;3;4	2	69	79	sp|P02763|A1AG1_HUMAN	Unmodified	72-NKTE	DDA	20200812_aAGP_072920_chymo_DDA_30fmolpm_04
FTPN(N-Glycosylation)KTEDTIF{Hex:5; HexNAc:4}	2934.22	-1.86425e-06	16.0255	33.0211	0	1.76909e+08	39.5614	40.1577	39.824	3	1	68	79	sp|P02763|A1AG1_HUMAN	Unmodified	72-NKTE	DDA	20200812_aAGP_072920_chymo_DDA_30fmolpm_04
TPN(N-Glycosylation)KTEDTIF{Hex:6; HexNAc:5}	3152.28	-1.15082e-06	20.6179	159.882	0	1.30271e+09	32.0478	33.7255	32.8634	2;3;4	3	69	79	sp|P02763|A1AG1_HUMAN	Unmodified	72-NKTE	DDA	20200812_aAGP_072920_chymo_DDA_30fmolpm_04
FTPN(N-Glycosylation)KTEDTIF{Hex:6; HexNAc:5}	3299.35	-1.34277e-06	19.5924	125.323	0	2.94111e+09	37.471	39.7188	39.2594	2;3;4	4	68	79	sp|P02763|A1AG1_HUMAN	Unmodified	72-NKTE	DDA	20200812_aAGP_072920_chymo_DDA_30fmolpm_04
FTPN(N-Glycosylation)KTEDTIF{Fuc:1; Hex:6; HexNAc:5}	3445.41	-1.18238e-06	19.2821	39.6734	0	6.81133e+08	38.3313	39.4875	38.9511	3;4	1	68	79	sp|P02763|A1AG1_HUMAN	Unmodified	72-NKTE	DDA	20200812_aAGP_072920_chymo_DDA_30fmolpm_04
YFTPN(N-Glycosylation)KTEDTIF{Hex:6; HexNAc:5}	3462.42	-1.05708e-06	19.4959	137.871	0	1.19871e+10	43.6719	49.4803	45.2537	2;3;4	13	67	79	sp|P02763|A1AG1_HUMAN	Unmodified	72-NKTE	DDA	20200812_aAGP_072920_chymo_DDA_30fmolpm_04
TPN(N-Glycosylation)KTEDTIF{Hex:7; HexNAc:6}	3517.42	-1.2265e-06	19.9409	143.986	0	1.27748e+09	31.7039	33.5889	32.2586	3;4	4	69	79	sp|P02763|A1AG1_HUMAN	Unmodified	72-NKTE	DDA	20200812_aAGP_072920_chymo_DDA_30fmolpm_04
YFTPN(N-Glycosylation)KTEDTIF{Fuc:1; Hex:6; HexNAc:5}	3608.47	-1.41369e-06	19.0775	147.025	0	2.83321e+09	43.5954	46.1163	45.0198	3;4	4	67	79	sp|P02763|A1AG1_HUMAN	Unmodified	72-NKTE	DDA	20200812_aAGP_072920_chymo_DDA_30fmolpm_04
FYFTPN(N-Glycosylation)KTEDTIF{Hex:6; HexNAc:5}	3609.48	-1.09651e-06	18.3899	129.579	0	8.29866e+09	53.4613	58.9355	54.945	3;4	7	66	79	sp|P02763|A1AG1_HUMAN	Unmodified	72-NKTE	DDA	20200812_aAGP_072920_chymo_DDA_30fmolpm_04
FTPN(N-Glycosylation)KTEDTIF{Hex:7; HexNAc:6}	3664.49	-1.19428e-06	20.314	44.8856	0	3.65237e+09	37.785	39.5427	38.7416	3;4	4	68	79	sp|P02763|A1AG1_HUMAN	Unmodified	72-NKTE	DDA	20200812_aAGP_072920_chymo_DDA_30fmolpm_04
FYFTPN(N-Glycosylation)KTEDTIF{Fuc:1; Hex:6; HexNAc:5}	3755.54	-1.32031e-06	17.4779	114.612	0	1.85448e+09	53.6186	57.2321	54.7301	3;4	3	66	79	sp|P02763|A1AG1_HUMAN	Unmodified	72-NKTE	DDA	20200812_aAGP_072920_chymo_DDA_30fmolpm_04
YFTPN(N-Glycosylation)KTEDTIF{Hex:7; HexNAc:6}	3827.55	-1.3824e-06	19.4641	157.026	0	1.05523e+10	42.9451	48.1984	44.7653	3;4	11	67	79	sp|P02763|A1AG1_HUMAN	Unmodified	72-NKTE	DDA	20200812_aAGP_072920_chymo_DDA_30fmolpm_04
PN(N-Glycosylation)KTEDTIF{@sulfate:1; Fuc:4; Hex:3; HexNAc:8}	3838.52	-4.65864e-06	7.04512	31.5903	0	4.39882e+07	44.8655	45.6284	44.9584	3;4	1	70	79	sp|P02763|A1AG1_HUMAN	Ammonium	72-NKTE	DDA	20200812_aAGP_072920_chymo_DDA_30fmolpm_04
YFTPN(N-Glycosylation)KTEDTIF{Fuc:1; Hex:7; HexNAc:6}	3973.61	-1.65349e-06	19.1924	162.389	0	2.2336e+09	43.0774	45.7952	44.5437	3;4	3	67	79	sp|P02763|A1AG1_HUMAN	Unmodified	72-NKTE	DDA	20200812_aAGP_072920_chymo_DDA_30fmolpm_04
FYFTPN(N-Glycosylation)KTEDTIF{Hex:7; HexNAc:6}	3974.62	-1.31693e-06	17.9368	130.282	0	8.70849e+09	53.233	57.7724	54.4806	3;4	9	66	79	sp|P02763|A1AG1_HUMAN	Unmodified	72-NKTE	DDA	20200812_aAGP_072920_chymo_DDA_30fmolpm_04
FYFTPN(N-Glycosylation)KTEDTIF{Fuc:1; Hex:7; HexNAc:6}	4120.68	-1.36552e-06	17.3321	54.9752	0	1.86162e+09	53.0998	55.5685	54.2673	3;4	4	66	79	sp|P02763|A1AG1_HUMAN	Unmodified	72-NKTE	DDA	20200812_aAGP_072920_chymo_DDA_30fmolpm_04
YFTPN(N-Glycosylation)KTEDTIF{Hex:8; HexNAc:7}	4192.68	-1.53426e-06	18.7766	145.54	0	2.39854e+09	42.1365	45.0391	44.188	3;4	4	67	79	sp|P02763|A1AG1_HUMAN	Unmodified	72-NKTE	DDA	20200812_aAGP_072920_chymo_DDA_30fmolpm_04
FYFTPN(N-Glycosylation)KTEDTIF{Hex:8; HexNAc:7}	4339.75	-1.36714e-06	17.8651	32.7283	0	1.48194e+09	52.3859	54.8163	53.8531	3;4	5	66	79	sp|P02763|A1AG1_HUMAN	Unmodified	72-NKTE	DDA	20200812_aAGP_072920_chymo_DDA_30fmolpm_04
N(N-Glycosylation)TTYL{Hex:6; HexNAc:5}	2598.01	-7.31668e-07	15.8343	10.8392	0	1.40248e+08	24.4433	25.8192	25.4812	2;3	2	92	97	sp|P02763|A1AG1_HUMAN	Unmodified	93-NTTY	DDA	20200812_aAGP_072920_chymo_DDA_30fmolpm_04
N(N-Glycosylation)TTYL{Hex:7; HexNAc:6}	2963.15	-1.4297e-06	18.832	16.4268	0	2.753e+08	23.9959	25.2182	24.6169	3;4	2	92	97	sp|P02763|A1AG1_HUMAN	Unmodified	93-NTTY	DDA	20200812_aAGP_072920_chymo_DDA_30fmolpm_04
N(N-Glycosylation)TTYL{Fuc:1; Hex:7; HexNAc:6}	3109.2	-1.00465e-06	16.4512	7.9325	0	5.61111e+07	23.8892	24.759	24.1289	3	1	92	97	sp|P02763|A1AG1_HUMAN	Unmodified	93-NTTY	DDA	20200812_aAGP_072920_chymo_DDA_30fmolpm_04
LNVQREN(N-Glycosylation)G{Fuc:4; Hex:6; HexNAc:7}	3906.6	-7.16493e-06	16.2283	4.34104	0	5.56089e+08	25.5481	28.4956	25.7942	3;4;5	3	96	104	sp|P02763|A1AG1_HUMAN	Ammonium	103-NGTI	DDA	20200812_aAGP_072920_chymo_DDA_30fmolpm_04
LNVQREN(N-Glycosylation)G{Fuc:3; Hex:7; HexNAc:7}	3922.57	4.76453e-07	16.6773	4.87905	0	9.41255e+08	25.4572	28.5247	25.8192	4;5	5	96	104	sp|P02763|A1AG1_HUMAN	Ammonium	103-NGTI	DDA	20200812_aAGP_072920_chymo_DDA_30fmolpm_04
LNVQREN(N-Glycosylation)GTISRY{Hex:6; HexNAc:5}	3536.52	-1.01538e-06	18.2851	31.3691	0	5.71422e+09	25.3905	28.5972	26.1227	3;4	8	96	109	sp|P02763|A1AG1_HUMAN	Unmodified	103-NGTI	DDA	20200812_aAGP_072920_chymo_DDA_30fmolpm_04
LNVQREN(N-Glycosylation)GTISRY{Fuc:1; Hex:6; HexNAc:5}	3682.58	-1.10929e-06	17.4255	26.0859	0.0196078	1.70781e+09	25.271	28.4747	25.9904	3;4	3	96	109	sp|P02763|A1AG1_HUMAN	Unmodified	103-NGTI	DDA	20200812_aAGP_072920_chymo_DDA_30fmolpm_04
LNVQREN(N-Glycosylation)GTISRY{Hex:7; HexNAc:6}	3901.65	-9.54077e-07	18.017	39.7387	0	6.38104e+09	24.5551	32.1198	25.8192	3;4	4	96	109	sp|P02763|A1AG1_HUMAN	Unmodified	103-NGTI	DDA	20200812_aAGP_072920_chymo_DDA_30fmolpm_04
RNEEYN(N-Glycosylation)KSVQ{@sulfate:1; Fuc:1; Hex:4; HexNAc:7}	3561.37	1.96021e-06	-5.84221	76.743	0.0447154	693422	32.3913	32.6558	32.5236	4	81	50	60	sp|P02763|A1AG1_HUMAN	Unmodified	56-NKSV	DIA	20200812_aAGP_072920_chymo_DIA_30fmolpm_2ug_02
RNEEYN(N-Glycosylation)KSVQEIQ{Hex:7; HexNAc:4}	3582.49	-4.29807e-06	-4.12139	88.3448	0.0447154	2.41788e+06	22.8768	23.2735	23.1413	3	31	50	63	sp|P02763|A1AG1_HUMAN	Unmodified	56-NKSV	DIA	20200812_aAGP_072920_chymo_DIA_30fmolpm_2ug_02
RNEEYN(N-Glycosylation)KSVQEIQ{Hex:4; HexNAc:5; Neu5Ac:1}	3590.47	5.19007e-06	-4.65532	124.581	0.0125	708351	47.7135	47.978	47.8458	3	17	50	63	sp|P02763|A1AG1_HUMAN	Unmodified	56-NKSV	DIA	20200812_aAGP_072920_chymo_DIA_30fmolpm_2ug_02
RNEEYN(N-Glycosylation)KSVQEIQ{Hex:8; HexNAc:5}	3947.61	-5.96629e-07	15.4246	89.6504	0	1.49762e+08	39.7899	40.317	40.0535	4	16	50	63	sp|P02763|A1AG1_HUMAN	Ammonium	56-NKSV	DIA	20200812_aAGP_072920_chymo_DIA_30fmolpm_2ug_02
RNEEYN(N-Glycosylation)KSVQEIQ{@sulfate:1; Fuc:3; Hex:5; HexNAc:4; Neu5Ac:1}	4067.57	5.79082e-06	11.864	106.577	0.0447154	1.60064e+06	37.8093	38.4705	38.3382	4	9	50	63	sp|P02763|A1AG1_HUMAN	Unmodified	56-NKSV	DIA	20200812_aAGP_072920_chymo_DIA_30fmolpm_2ug_02
RNEEYN(N-Glycosylation)KSVQEIQ{Fuc:1; Hex:8; HexNAc:5}	4093.67	-1.53165e-06	15.9418	111.488	0.0447154	7.84886e+07	39.6592	40.1853	39.9217	4	23	50	63	sp|P02763|A1AG1_HUMAN	Ammonium	56-NKSV	DIA	20200812_aAGP_072920_chymo_DIA_30fmolpm_2ug_02
RNEEYN(N-Glycosylation)KSVQEIQA{Fuc:3; Hex:5; HexNAc:5}	3970.65	2.15428e-06	-5.30606	147.407	0	1.00473e+07	39.9217	40.317	40.317	3	17	50	64	sp|P02763|A1AG1_HUMAN	Unmodified	56-NKSV	DIA	20200812_aAGP_072920_chymo_DIA_30fmolpm_2ug_02
RNEEYN(N-Glycosylation)KSVQEIQA{Fuc:4; Hex:5; HexNAc:5}	4116.71	8.47198e-07	-4.93869	130.014	0.0125	2.13668e+06	45.864	46.1279	45.9959	3;4	40	50	64	sp|P02763|A1AG1_HUMAN	Unmodified	56-NKSV	DIA	20200812_aAGP_072920_chymo_DIA_30fmolpm_2ug_02
RNEEYN(N-Glycosylation)KSVQEIQAT{Fuc:2; Hex:5; HexNAc:5}	3925.63	4.02675e-06	-3.13638	125.744	0.0125	4.09436e+06	47.7135	48.1103	47.978	3;4	17	50	65	sp|P02763|A1AG1_HUMAN	Unmodified	56-NKSV	DIA	20200812_aAGP_072920_chymo_DIA_30fmolpm_2ug_02
RNEEYN(N-Glycosylation)KSVQEIQAT{Fuc:2; Hex:6; HexNAc:5}	4087.69	2.03186e-06	-5.15054	134.119	0.0125	400012	47.3167	47.5812	47.449	4	15	50	65	sp|P02763|A1AG1_HUMAN	Unmodified	56-NKSV	DIA	20200812_aAGP_072920_chymo_DIA_30fmolpm_2ug_02
RNEEYN(N-Glycosylation)KSVQEIQATF{Hex:5; HexNAc:4}	3577.52	-9.07203e-07	17.8738	177.972	0	2.17905e+09	40.0535	41.6374	40.317	3;4	40	50	66	sp|P02763|A1AG1_HUMAN	Unmodified	56-NKSV	DIA	20200812_aAGP_072920_chymo_DIA_30fmolpm_2ug_02
RNEEYN(N-Glycosylation)KSVQEIQATF{Hex:6; HexNAc:5}	3942.66	-1.0273e-06	17.1594	178.841	0	1.92724e+09	39.6592	41.2407	40.0535	3;4	67	50	66	sp|P02763|A1AG1_HUMAN	Unmodified;Ammonium	56-NKSV	DIA	20200812_aAGP_072920_chymo_DIA_30fmolpm_2ug_02
RNEEYN(N-Glycosylation)KSVQEIQATF{@sulfate:1; Fuc:1; Hex:3; HexNAc:7}	4088.71	-9.83265e-06	-5.48425	179.794	0	1.55699e+07	39.7899	40.0535	39.9217	4	10	50	66	sp|P02763|A1AG1_HUMAN	Ammonium	56-NKSV	DIA	20200812_aAGP_072920_chymo_DIA_30fmolpm_2ug_02
RNEEYN(N-Glycosylation)KSVQEIQATF{Fuc:1; Hex:6; HexNAc:5}	4088.72	-2.43488e-06	17.2611	179.894	0	872385041	39.527	41.1085	39.9217	3;4	27	50	66	sp|P02763|A1AG1_HUMAN	Unmodified	56-NKSV	DIA	20200812_aAGP_072920_chymo_DIA_30fmolpm_2ug_02
RNEEYN(N-Glycosylation)KSVQEIQATF{Hex:7; HexNAc:5}	4104.73	-5.90753e-06	-3.1336	180.415	0	7.44289e+06	26.4433	26.7078	26.5756	3;4	14	50	66	sp|P02763|A1AG1_HUMAN	Unmodified	56-NKSV	DIA	20200812_aAGP_072920_chymo_DIA_30fmolpm_2ug_02
RNEEYN(N-Glycosylation)KSVQEIQATF{Hex:7; HexNAc:6}	4307.79	-2.01842e-06	15.156	62.3828	0.0447154	7.55138e+07	39.2627	40.0535	39.7899	3;4	25	50	66	sp|P02763|A1AG1_HUMAN	Unmodified	56-NKSV	DIA	20200812_aAGP_072920_chymo_DIA_30fmolpm_2ug_02
YFTPN(N-Glycosylation)KTEDTIF{Hex:5; HexNAc:4}	3097.28	-1.45355e-06	17.4122	152.952	0	1.44949e+08	45.7331	48.2425	45.9959	2;3;4	19	67	79	sp|P02763|A1AG1_HUMAN	Unmodified;Ammonium	72-NKTE	DIA	20200812_aAGP_072920_chymo_DIA_30fmolpm_2ug_02
TPN(N-Glycosylation)KTEDTIF{Hex:6; HexNAc:5}	3152.28	-1.4172e-06	16.0733	150.391	0	2.66951e+07	32.7881	33.846	33.0526	3;4	3	69	79	sp|P02763|A1AG1_HUMAN	Unmodified	72-NKTE	DIA	20200812_aAGP_072920_chymo_DIA_30fmolpm_2ug_02
TPN(N-Glycosylation)KTEDTIF{Fuc:1; Hex:6; HexNAc:5}	3298.34	-6.32394e-07	14.2788	108.707	0.0447154	4.46466e+06	32.6558	33.1849	32.7881	3	25	69	79	sp|P02763|A1AG1_HUMAN	Unmodified	72-NKTE	DIA	20200812_aAGP_072920_chymo_DIA_30fmolpm_2ug_02
FTPN(N-Glycosylation)KTEDTIF{Hex:6; HexNAc:5}	3299.35	-1.44201e-06	16.7366	169.743	0	1.31731e+08	38.735	39.9217	39.527	2;3;4	14	68	79	sp|P02763|A1AG1_HUMAN	Unmodified	72-NKTE	DIA	20200812_aAGP_072920_chymo_DIA_30fmolpm_2ug_02
YFTPN(N-Glycosylation)KTEDTIF{Hex:6; HexNAc:5}	3462.42	-1.10396e-06	18.3193	175.054	0	7.13438e+08	44.15	47.978	45.469	2;3;4	28	67	79	sp|P02763|A1AG1_HUMAN	Unmodified	72-NKTE	DIA	20200812_aAGP_072920_chymo_DIA_30fmolpm_2ug_02
TPN(N-Glycosylation)KTEDTIF{@sulfate:1; Fuc:2; Hex:7; HexNAc:4}	3483.34	-3.46607e-06	16.1596	163.123	0	1.37744e+08	45.2067	47.0522	45.469	3;4	18	69	79	sp|P02763|A1AG1_HUMAN	Ammonium	72-NKTE	DIA	20200812_aAGP_072920_chymo_DIA_30fmolpm_2ug_02
TPN(N-Glycosylation)KTEDTIF{Hex:5; HexNAc:6; Neu5Ac:1}	3484.4	1.8476e-06	16.084	160.166	0	8.93671e+07	45.2067	46.92	45.469	3	43	69	79	sp|P02763|A1AG1_HUMAN	Unmodified	72-NKTE	DIA	20200812_aAGP_072920_chymo_DIA_30fmolpm_2ug_02
TPN(N-Glycosylation)KTEDTIF{Hex:7; HexNAc:6}	3517.41	-6.5103e-07	16.2792	168.189	0	2.89528e+07	32.1269	33.1849	32.3913	3;4	41	69	79	sp|P02763|A1AG1_HUMAN	Unmodified;Ammonium	72-NKTE	DIA	20200812_aAGP_072920_chymo_DIA_30fmolpm_2ug_02
TPN(N-Glycosylation)KTEDTIF{Hex:3; HexNAc:5; Neu5Ac:3}	3539.4	1.87987e-06	-3.2685	148.167	0	3.7384e+06	32.3913	32.7881	32.3913	3;4	4	69	79	sp|P02763|A1AG1_HUMAN	Unmodified	72-NKTE	DIA	20200812_aAGP_072920_chymo_DIA_30fmolpm_2ug_02
TPN(N-Glycosylation)KTEDTIF{Fuc:1; Hex:4; HexNAc:8}	3583.47	1.19109e-06	-4.47288	157.313	0	938255	42.8276	43.2244	42.9599	4	14	69	79	sp|P02763|A1AG1_HUMAN	Ammonium	72-NKTE	DIA	20200812_aAGP_072920_chymo_DIA_30fmolpm_2ug_02
TPN(N-Glycosylation)KTEDTIF{Fuc:5; Hex:3; HexNAc:6}	3599.5	-2.36744e-06	-5.48196	157.182	0	268662	42.0342	42.2987	42.1665	4	18	69	79	sp|P02763|A1AG1_HUMAN	Unmodified	72-NKTE	DIA	20200812_aAGP_072920_chymo_DIA_30fmolpm_2ug_02
YFTPN(N-Glycosylation)KTEDTIF{Fuc:1; Hex:6; HexNAc:5}	3608.48	-1.84786e-06	16.872	167.536	0	1.44605e+08	44.5468	46.1279	45.2067	3;4	43	67	79	sp|P02763|A1AG1_HUMAN	Unmodified;Ammonium	72-NKTE	DIA	20200812_aAGP_072920_chymo_DIA_30fmolpm_2ug_02
FYFTPN(N-Glycosylation)KTEDTIF{Hex:6; HexNAc:5}	3609.48	-1.25087e-06	16.2351	161.984	0	3.51226e+08	53.9233	57.3554	54.9795	3;4	56	66	79	sp|P02763|A1AG1_HUMAN	Unmodified	72-NKTE	DIA	20200812_aAGP_072920_chymo_DIA_30fmolpm_2ug_02
TPN(N-Glycosylation)KTEDTIF{Fuc:1; Hex:5; HexNAc:6; Neu5Ac:1}	3630.46	2.13901e-07	-2.78899	154.316	0	1.78077e+07	45.0747	45.3385	45.2067	3	24	69	79	sp|P02763|A1AG1_HUMAN	Unmodified	72-NKTE	DIA	20200812_aAGP_072920_chymo_DIA_30fmolpm_2ug_02
TPN(N-Glycosylation)KTEDTIF{Fuc:3; Hex:5; HexNAc:6}	3631.47	3.96289e-06	14.1025	154	0	5.24561e+07	54.5843	55.6385	54.9795	3;4	18	69	79	sp|P02763|A1AG1_HUMAN	Unmodified	72-NKTE	DIA	20200812_aAGP_072920_chymo_DIA_30fmolpm_2ug_02
TPN(N-Glycosylation)KTEDTIF{Hex:9; HexNAc:5}	3638.45	-2.72839e-06	14.5814	157.089	0	6.69938e+06	45.9959	46.6555	46.2588	3	27	69	79	sp|P02763|A1AG1_HUMAN	Unmodified	72-NKTE	DIA	20200812_aAGP_072920_chymo_DIA_30fmolpm_2ug_02
TPN(N-Glycosylation)KTEDTIF{@sulfate:1; Hex:3; HexNAc:8; Neu5Ac:1}	3646.42	-2.94188e-06	-3.45114	154.152	0	2.59402e+07	45.0747	45.3385	45.2067	3;4	24	69	79	sp|P02763|A1AG1_HUMAN	Unmodified	72-NKTE	DIA	20200812_aAGP_072920_chymo_DIA_30fmolpm_2ug_02
FTPN(N-Glycosylation)KTEDTIF{Fuc:1; Hex:6; HexNAc:6}	3648.47	5.4321e-06	-4.49117	177.225	0	6.17956e+06	45.0747	45.469	45.3385	3	21	68	79	sp|P02763|A1AG1_HUMAN	Ammonium	72-NKTE	DIA	20200812_aAGP_072920_chymo_DIA_30fmolpm_2ug_02
FTPN(N-Glycosylation)KTEDTIF{Hex:7; HexNAc:6}	3664.49	-1.59567e-06	16.5607	177.254	0	1.28438e+08	38.4705	39.6592	38.9995	3;4	26	68	79	sp|P02763|A1AG1_HUMAN	Unmodified;Ammonium	72-NKTE	DIA	20200812_aAGP_072920_chymo_DIA_30fmolpm_2ug_02
FTPN(N-Glycosylation)KTEDTIF{Hex:3; HexNAc:5; Neu5Ac:3}	3686.47	2.81869e-06	14.3264	157.218	0	1.88255e+07	38.735	39.527	38.9995	3;4	10	68	79	sp|P02763|A1AG1_HUMAN	Unmodified	72-NKTE	DIA	20200812_aAGP_072920_chymo_DIA_30fmolpm_2ug_02
FYFTPN(N-Glycosylation)KTEDTIF{Fuc:1; Hex:6; HexNAc:5}	3755.55	-1.84771e-06	13.0371	134.686	0.0125	7.69024e+07	54.5843	55.6385	54.8475	3;4	16	66	79	sp|P02763|A1AG1_HUMAN	Unmodified;Ammonium	72-NKTE	DIA	20200812_aAGP_072920_chymo_DIA_30fmolpm_2ug_02
TPN(N-Glycosylation)KTEDTIF{Hex:6; HexNAc:8}	3761.49	7.45364e-06	14.4833	122.157	0.0223464	6.77201e+06	43.4888	44.0178	43.7533	3;4	18	69	79	sp|P02763|A1AG1_HUMAN	Ammonium	72-NKTE	DIA	20200812_aAGP_072920_chymo_DIA_30fmolpm_2ug_02
TPN(N-Glycosylation)KTEDTIF{Fuc:4; Hex:5; HexNAc:6}	3777.53	2.08096e-06	7.06659	136.165	0.0125	1.25658e+07	47.7135	55.1115	54.8475	3;4	24	69	79	sp|P02763|A1AG1_HUMAN	Unmodified	72-NKTE	DIA	20200812_aAGP_072920_chymo_DIA_30fmolpm_2ug_02
TPN(N-Glycosylation)KTEDTIF{Fuc:3; Hex:6; HexNAc:6}	3793.51	5.04602e-06	-4.35273	122.339	0.0223464	6.31726e+06	45.2067	45.469	45.3385	4	20	69	79	sp|P02763|A1AG1_HUMAN	Ammonium	72-NKTE	DIA	20200812_aAGP_072920_chymo_DIA_30fmolpm_2ug_02
TPN(N-Glycosylation)KTEDTIF{Fuc:2; Hex:7; HexNAc:6}	3809.54	-2.63216e-06	14.1416	122.319	0.0223464	4.2429e+06	47.449	47.978	47.5812	3;4	24	69	79	sp|P02763|A1AG1_HUMAN	Unmodified	72-NKTE	DIA	20200812_aAGP_072920_chymo_DIA_30fmolpm_2ug_02
YFTPN(N-Glycosylation)KTEDTIF{Hex:7; HexNAc:6}	3827.55	-1.66679e-06	17.0941	174.589	0	7.62522e+08	43.6211	47.5812	44.9428	3;4	56	67	79	sp|P02763|A1AG1_HUMAN	Unmodified;Ammonium	72-NKTE	DIA	20200812_aAGP_072920_chymo_DIA_30fmolpm_2ug_02
TPN(N-Glycosylation)KTEDTIF{@sulfate:1; Fuc:2; Hex:8; HexNAc:5}	3848.47	-2.83885e-06	17.3208	130.24	0.0125	1.32137e+08	44.2823	45.469	44.9428	3;4	19	69	79	sp|P02763|A1AG1_HUMAN	Ammonium	72-NKTE	DIA	20200812_aAGP_072920_chymo_DIA_30fmolpm_2ug_02
TPN(N-Glycosylation)KTEDTIF{Hex:6; HexNAc:7; Neu5Ac:1}	3849.53	9.70045e-07	16.4831	115.768	0.037037	1.08123e+08	44.4145	45.3385	44.9428	3;4	11	69	79	sp|P02763|A1AG1_HUMAN	Unmodified	72-NKTE	DIA	20200812_aAGP_072920_chymo_DIA_30fmolpm_2ug_02
YFTPN(N-Glycosylation)KTEDTIF{Fuc:4; Hex:5; HexNAc:5}	3884.57	6.55876e-06	12.8754	121.355	0.0223464	2.2445e+07	44.15	45.3385	45.0747	3	14	67	79	sp|P02763|A1AG1_HUMAN	Unmodified	72-NKTE	DIA	20200812_aAGP_072920_chymo_DIA_30fmolpm_2ug_02
FTPN(N-Glycosylation)KTEDTIF{Fuc:3; Hex:6; HexNAc:6}	3940.58	4.67436e-06	-4.1337	155.844	0	2.78038e+06	54.5843	54.9795	54.8475	3	13	68	79	sp|P02763|A1AG1_HUMAN	Ammonium	72-NKTE	DIA	20200812_aAGP_072920_chymo_DIA_30fmolpm_2ug_02
FTPN(N-Glycosylation)KTEDTIF{Fuc:2; Hex:7; HexNAc:6}	3956.61	-2.32284e-06	-3.92877	155.957	0	2.06868e+06	56.8265	57.0909	56.9587	3;4	23	68	79	sp|P02763|A1AG1_HUMAN	Unmodified	72-NKTE	DIA	20200812_aAGP_072920_chymo_DIA_30fmolpm_2ug_02
TPN(N-Glycosylation)KTEDTIF{Fuc:1; Hex:4; HexNAc:7; Neu5Ac:2}	3962.62	-8.95202e-06	11.9496	125.93	0.0125	927530	52.2041	52.7331	52.3363	3	15	69	79	sp|P02763|A1AG1_HUMAN	Unmodified	72-NKTE	DIA	20200812_aAGP_072920_chymo_DIA_30fmolpm_2ug_02
TPN(N-Glycosylation)KTEDTIF{Fuc:5; Hex:4; HexNAc:7}	3964.63	-1.62189e-06	-4.6328	141.483	0.0125	432739	42.0342	42.2987	42.1665	4	29	69	79	sp|P02763|A1AG1_HUMAN	Unmodified	72-NKTE	DIA	20200812_aAGP_072920_chymo_DIA_30fmolpm_2ug_02
YFTPN(N-Glycosylation)KTEDTIF{Fuc:1; Hex:7; HexNAc:6}	3973.61	-1.68901e-06	17.3425	143.943	0	1.16593e+08	44.2823	45.3385	44.811	3;4	32	67	79	sp|P02763|A1AG1_HUMAN	Unmodified	72-NKTE	DIA	20200812_aAGP_072920_chymo_DIA_30fmolpm_2ug_02
FYFTPN(N-Glycosylation)KTEDTIF{Hex:7; HexNAc:6}	3974.62	-1.74582e-06	14.9835	161.876	0	4.64442e+08	53.3943	55.6385	54.5843	3;4	39	66	79	sp|P02763|A1AG1_HUMAN	Unmodified;Ammonium	72-NKTE	DIA	20200812_aAGP_072920_chymo_DIA_30fmolpm_2ug_02
TPN(N-Glycosylation)KTEDTIF{@sulfate:1; Fuc:3; Hex:8; HexNAc:5}	3994.55	-8.86813e-06	-4.52455	103.195	0.0447154	574934	38.4705	38.735	38.4705	4	16	69	79	sp|P02763|A1AG1_HUMAN	Unmodified	72-NKTE	DIA	20200812_aAGP_072920_chymo_DIA_30fmolpm_2ug_02
TPN(N-Glycosylation)KTEDTIF{Fuc:3; Hex:6; HexNAc:7}	3996.6	2.95835e-06	13.4173	103.418	0.0447154	6.91459e+07	54.32	55.5065	54.5843	3;4	19	69	79	sp|P02763|A1AG1_HUMAN	Unmodified	72-NKTE	DIA	20200812_aAGP_072920_chymo_DIA_30fmolpm_2ug_02
TPN(N-Glycosylation)KTEDTIF{@sulfate:1; Fuc:2; Hex:4; HexNAc:9}	4012.57	-5.12062e-07	14.6322	103.507	0.0447154	8.97169e+07	53.5266	55.6385	54.5843	3;4	14	69	79	sp|P02763|A1AG1_HUMAN	Unmodified	72-NKTE	DIA	20200812_aAGP_072920_chymo_DIA_30fmolpm_2ug_02
TPN(N-Glycosylation)KTEDTIF{Fuc:2; Hex:9; HexNAc:4; Neu5Ac:1}	4018.58	-1.20715e-06	11.0853	100.388	0.0447154	1.60272e+07	54.32	54.9795	54.5843	4	11	69	79	sp|P02763|A1AG1_HUMAN	Unmodified	72-NKTE	DIA	20200812_aAGP_072920_chymo_DIA_30fmolpm_2ug_02
FYFTPN(N-Glycosylation)KTEDTIF{@sulfate:1; Fuc:2; Hex:7; HexNAc:3; Neu5Ac:1}	4028.54	9.45751e-07	12.2118	106.792	0.0447154	2.55628e+07	54.32	55.1115	54.5843	4	11	66	79	sp|P02763|A1AG1_HUMAN	Unmodified	72-NKTE	DIA	20200812_aAGP_072920_chymo_DIA_30fmolpm_2ug_02
YFTPN(N-Glycosylation)KTEDTIF{Fuc:2; Hex:7; HexNAc:6}	4119.67	-2.10764e-06	-2.4613	152.917	0	1.46511e+07	44.4145	44.811	44.5468	3;4	26	67	79	sp|P02763|A1AG1_HUMAN	Unmodified	72-NKTE	DIA	20200812_aAGP_072920_chymo_DIA_30fmolpm_2ug_02
TPN(N-Glycosylation)KTEDTIF{@sulfate:1; Fuc:4; Hex:3; HexNAc:9}	4142.63	-1.74582e-06	-5.96562	154.327	0	483179	40.9762	41.3729	41.2407	5	16	69	79	sp|P02763|A1AG1_HUMAN	Unmodified	72-NKTE	DIA	20200812_aAGP_072920_chymo_DIA_30fmolpm_2ug_02
TPN(N-Glycosylation)KTEDTIF{@sulfate:1; Fuc:3; Hex:4; HexNAc:9}	4158.63	-9.42837e-07	13.755	154.353	0	1.85362e+07	54.0555	54.8475	54.32	4	23	69	79	sp|P02763|A1AG1_HUMAN	Unmodified	72-NKTE	DIA	20200812_aAGP_072920_chymo_DIA_30fmolpm_2ug_02
LNVQREN(N-Glycosylation)GTISRY{Hex:6; HexNAc:5}	3536.52	-3.32005e-07	17.8692	141.788	0	3.23722e+08	25.6531	27.3686	26.3113	3;4	31	96	109	sp|P02763|A1AG1_HUMAN	Unmodified	103-NGTI	DIA	20200812_aAGP_072920_chymo_DIA_30fmolpm_2ug_02
LNVQREN(N-Glycosylation)GTISRY{Hex:7; HexNAc:6}	3901.65	-1.05107e-06	18.6186	165.608	0	6.92747e+08	25.3887	27.1045	25.9157	3;4	53	96	109	sp|P02763|A1AG1_HUMAN	Unmodified;Ammonium	103-NGTI	DIA	20200812_aAGP_072920_chymo_DIA_30fmolpm_2ug_02
LNVQREN(N-Glycosylation)GTISRY{Hex:3; HexNAc:5; Neu5Ac:3}	3923.63	3.41232e-06	16.1952	120.351	0.0223464	6.38141e+07	25.6531	26.5756	25.9157	4	26	96	109	sp|P02763|A1AG1_HUMAN	Unmodified	103-NGTI	DIA	20200812_aAGP_072920_chymo_DIA_30fmolpm_2ug_02
LNVQREN(N-Glycosylation)GTISRY{Fuc:1; Hex:10; HexNAc:3}	3924.62	7.73333e-07	-4.26489	140.254	0.0125	2.86614e+06	23.9339	24.1984	23.9339	4	71	96	109	sp|P02763|A1AG1_HUMAN	Ammonium	103-NGTI	DIA	20200812_aAGP_072920_chymo_DIA_30fmolpm_2ug_02
LNVQREN(N-Glycosylation)GTISRY{@sulfate:1; Hex:3; HexNAc:9}	3942.65	-5.74311e-06	-3.49239	140.289	0.0125	5.91177e+06	42.0342	42.4309	42.4309	3;4	64	96	109	sp|P02763|A1AG1_HUMAN	Unmodified	103-NGTI	DIA	20200812_aAGP_072920_chymo_DIA_30fmolpm_2ug_02
LNVQREN(N-Glycosylation)GTISRY{Fuc:4; Hex:5; HexNAc:5}	3958.67	5.15315e-06	16.4827	140.234	0.0125	1.9664e+07	26.4433	27.1045	26.5756	3;4	25	96	109	sp|P02763|A1AG1_HUMAN	Unmodified	103-NGTI	DIA	20200812_aAGP_072920_chymo_DIA_30fmolpm_2ug_02
LNVQREN(N-Glycosylation)GTISRY{@sulfate:1; Fuc:1; Hex:6; HexNAc:6}	3965.6	2.62964e-06	-4.59219	140.385	0.0125	4.32448e+06	25.7839	26.0475	26.0475	4	57	96	109	sp|P02763|A1AG1_HUMAN	Unmodified	103-NGTI	DIA	20200812_aAGP_072920_chymo_DIA_30fmolpm_2ug_02
LNVQREN(N-Glycosylation)GTISRY{@sulfate:1; Fuc:2; Hex:3; HexNAc:8}	4031.68	-2.97141e-06	-4.63161	62.456	0.0447154	809567	26.9723	27.2366	27.2366	3;4	11	96	109	sp|P02763|A1AG1_HUMAN	Ammonium	103-NGTI	DIA	20200812_aAGP_072920_chymo_DIA_30fmolpm_2ug_02
LNVQREN(N-Glycosylation)GTISRY{Fuc:1; Hex:7; HexNAc:6}	4047.71	-1.61377e-06	17.7353	62.6284	0.0447154	2.61863e+08	25.5209	27.3686	25.7839	3;4	12	96	109	sp|P02763|A1AG1_HUMAN	Unmodified	103-NGTI	DIA	20200812_aAGP_072920_chymo_DIA_30fmolpm_2ug_02
LNVQREN(N-Glycosylation)GTISRY{@sulfate:1; Fuc:3; Hex:6; HexNAc:5}	4054.61	8.11257e-06	-4.42135	124.885	0.0125	1.83824e+06	23.009	23.2735	23.1413	5	42	96	109	sp|P02763|A1AG1_HUMAN	Ammonium	103-NGTI	DIA	20200812_aAGP_072920_chymo_DIA_30fmolpm_2ug_02
LNVQREN(N-Glycosylation)GTISRY{Hex:10; HexNAc:3; Neu5Ac:1}	4069.69	-7.04209e-06	15.4503	121.655	0.0223464	3.0302e+07	25.6531	26.1794	25.7839	4	6	96	109	sp|P02763|A1AG1_HUMAN	Unmodified	103-NGTI	DIA	20200812_aAGP_072920_chymo_DIA_30fmolpm_2ug_02
LNVQREN(N-Glycosylation)GTISRY{Hex:7; HexNAc:4; Neu5Ac:2}	4077.69	-1.58191e-06	18.2773	104.852	0.0447154	1.73327e+07	26.5756	27.1045	26.7078	3;4	15	96	109	sp|P02763|A1AG1_HUMAN	Unmodified	103-NGTI	DIA	20200812_aAGP_072920_chymo_DIA_30fmolpm_2ug_02
RNEEYN(N-Glycosylation)KSVQ{@sulfate:1; Fuc:1; Hex:4; HexNAc:7}	3561.38	5.61864e-07	-6.25998	93.2193	0.0420712	912044	32.2526	32.6494	32.5171	4	97	50	60	sp|P02763|A1AG1_HUMAN	Unmodified	56-NKSV	DIA	20200812_aAGP_072920_chymo_DIA_30fmolpm_2ug_03
RNEEYN(N-Glycosylation)KSVQEIQ{Hex:8; HexNAc:5}	3947.61	-1.6837e-06	16.7723	109.918	0.0420712	1.56934e+08	39.6547	40.1818	39.9183	4	16	50	63	sp|P02763|A1AG1_HUMAN	Ammonium	56-NKSV	DIA	20200812_aAGP_072920_chymo_DIA_30fmolpm_2ug_03
RNEEYN(N-Glycosylation)KSVQEIQ{@sulfate:1; Fuc:3; Hex:3; HexNAc:4; Neu5Ac:2}	4034.57	3.79132e-06	11.4659	66.8518	0.0420712	1.5716e+06	37.8037	38.4649	37.9359	4	7	50	63	sp|P02763|A1AG1_HUMAN	Ammonium	56-NKSV	DIA	20200812_aAGP_072920_chymo_DIA_30fmolpm_2ug_03
RNEEYN(N-Glycosylation)KSVQEIQ{@sulfate:1; Fuc:3; Hex:5; HexNAc:4; Neu5Ac:1}	4067.56	7.4728e-06	12.0472	83.6644	0.0420712	2.13335e+06	37.8037	38.4649	38.3327	4	8	50	63	sp|P02763|A1AG1_HUMAN	Unmodified	56-NKSV	DIA	20200812_aAGP_072920_chymo_DIA_30fmolpm_2ug_03
RNEEYN(N-Glycosylation)KSVQEIQA{Fuc:3; Hex:5; HexNAc:5}	3970.65	2.2926e-06	-5.1775	121.343	0.0218341	7.85595e+06	39.9183	40.3136	40.0501	3	17	50	64	sp|P02763|A1AG1_HUMAN	Unmodified	56-NKSV	DIA	20200812_aAGP_072920_chymo_DIA_30fmolpm_2ug_03
RNEEYN(N-Glycosylation)KSVQEIQAT{Hex:4; HexNAc:4; Neu5Ac:1}	3559.48	3.8144e-06	-4.2357	132.832	0	3.0765e+06	26.1745	26.4383	26.3063	5	10	50	65	sp|P02763|A1AG1_HUMAN	Unmodified	56-NKSV	DIA	20200812_aAGP_072920_chymo_DIA_30fmolpm_2ug_03
RNEEYN(N-Glycosylation)KSVQEIQAT{Fuc:2; Hex:5; HexNAc:5}	3925.63	3.91153e-06	-3.3771	104.437	0	1.471e+06	41.3711	41.6355	41.5033	4	28	50	65	sp|P02763|A1AG1_HUMAN	Unmodified	56-NKSV	DIA	20200812_aAGP_072920_chymo_DIA_30fmolpm_2ug_03
RNEEYN(N-Glycosylation)KSVQEIQAT{Fuc:1; Hex:10; HexNAc:2}	3980.6	2.59281e-06	15.3252	138.498	0	2.72329e+08	39.6547	41.2388	39.9183	4;5	16	50	65	sp|P02763|A1AG1_HUMAN	Unmodified	56-NKSV	DIA	20200812_aAGP_072920_chymo_DIA_30fmolpm_2ug_03
RNEEYN(N-Glycosylation)KSVQEIQAT{@sulfate:1; Fuc:1; Hex:8; HexNAc:5}	4345.74	-7.611e-06	-3.96323	50.8152	0.0471698	1.11045e+07	39.3904	39.7865	39.6547	4;5	10	50	65	sp|P02763|A1AG1_HUMAN	Unmodified	56-NKSV	DIA	20200812_aAGP_072920_chymo_DIA_30fmolpm_2ug_03
RNEEYN(N-Glycosylation)KSVQEIQATF{Hex:5; HexNAc:4}	3577.52	-2.87388e-07	17.831	163.175	0	2.12466e+09	40.0501	41.5033	40.3136	3;4	48	50	66	sp|P02763|A1AG1_HUMAN	Unmodified	56-NKSV	DIA	20200812_aAGP_072920_chymo_DIA_30fmolpm_2ug_03
RNEEYN(N-Glycosylation)KSVQEIQATF{Fuc:1; Hex:5; HexNAc:4}	3723.58	-9.84682e-07	15.4967	62.9682	0.0420712	9.85038e+07	39.9183	44.0159	40.1818	3;4	38	50	66	sp|P02763|A1AG1_HUMAN	Unmodified;Ammonium	56-NKSV	DIA	20200812_aAGP_072920_chymo_DIA_30fmolpm_2ug_03
RNEEYN(N-Glycosylation)KSVQEIQATF{Hex:6; HexNAc:4}	3739.6	-7.02007e-06	-3.27383	62.8566	0.0420712	3.78732e+06	26.7028	27.0996	26.835	3;4	13	50	66	sp|P02763|A1AG1_HUMAN	Unmodified	56-NKSV	DIA	20200812_aAGP_072920_chymo_DIA_30fmolpm_2ug_03
RNEEYN(N-Glycosylation)KSVQEIQATF{Fuc:1; Hex:5; HexNAc:5}	3926.65	1.53856e-06	8.73196	170.371	0	2.53152e+07	39.9183	42.9579	42.5612	3;4	56	50	66	sp|P02763|A1AG1_HUMAN	Unmodified;Ammonium	56-NKSV	DIA	20200812_aAGP_072920_chymo_DIA_30fmolpm_2ug_03
RNEEYN(N-Glycosylation)KSVQEIQATF{Hex:6; HexNAc:5}	3942.66	-1.79623e-06	17.5504	170.671	0	1.94282e+09	39.6547	41.2388	39.9183	3;4	106	50	66	sp|P02763|A1AG1_HUMAN	Unmodified	56-NKSV	DIA	20200812_aAGP_072920_chymo_DIA_30fmolpm_2ug_03
RNEEYN(N-Glycosylation)KSVQEIQATF{Fuc:1; Hex:6; HexNAc:5}	4088.72	-2.33327e-06	16.9544	162.618	0	9.58552e+08	39.3904	41.1066	39.7865	3;4	38	50	66	sp|P02763|A1AG1_HUMAN	Unmodified;Ammonium	56-NKSV	DIA	20200812_aAGP_072920_chymo_DIA_30fmolpm_2ug_03
RNEEYN(N-Glycosylation)KSVQEIQATF{Hex:7; HexNAc:5}	4104.73	-6.62426e-06	-2.71249	162.6	0	9.73671e+06	26.4383	26.7028	26.5705	3;4	15	50	66	sp|P02763|A1AG1_HUMAN	Unmodified	56-NKSV	DIA	20200812_aAGP_072920_chymo_DIA_30fmolpm_2ug_03
RNEEYN(N-Glycosylation)KSVQEIQATF{@sulfate:1; Hex:3; HexNAc:5; Neu5Ac:2}	4118.69	-1.24508e-05	13.0776	142.406	0	7.1301e+06	40.7098	41.3711	40.9743	3;4	46	50	66	sp|P02763|A1AG1_HUMAN	Unmodified	56-NKSV	DIA	20200812_aAGP_072920_chymo_DIA_30fmolpm_2ug_03
RNEEYN(N-Glycosylation)KSVQEIQATF{@sulfate:1; Hex:3; HexNAc:8}	4145.73	-9.63891e-06	-4.04229	50.6421	0.0471698	1.53223e+06	42.429	42.6935	42.5612	4	27	50	66	sp|P02763|A1AG1_HUMAN	Unmodified	56-NKSV	DIA	20200812_aAGP_072920_chymo_DIA_30fmolpm_2ug_03
RNEEYN(N-Glycosylation)KSVQEIQATF{Hex:6; HexNAc:6}	4145.74	-1.02308e-06	14.5095	50.6399	0.0471698	2.93747e+07	39.3904	40.1818	40.0501	3;4	24	50	66	sp|P02763|A1AG1_HUMAN	Unmodified	56-NKSV	DIA	20200812_aAGP_072920_chymo_DIA_30fmolpm_2ug_03
RNEEYN(N-Glycosylation)KSVQEIQATF{Fuc:3; Hex:3; HexNAc:4; Neu5Ac:2}	4273.75	6.28378e-06	-3.55286	109.73	0.0420712	15863570	39.7865	40.0501	39.9183	4	5	50	66	sp|P02763|A1AG1_HUMAN	Ammonium	56-NKSV	DIA	20200812_aAGP_072920_chymo_DIA_30fmolpm_2ug_03
RNEEYN(N-Glycosylation)KSVQEIQATF{@sulfate:1; Fuc:1; Hex:3; HexNAc:8}	4291.76	-2.24454e-06	-5.56114	129.888	0.010101	434028	42.1645	42.429	42.2967	4	14	50	66	sp|P02763|A1AG1_HUMAN	Ammonium	56-NKSV	DIA	20200812_aAGP_072920_chymo_DIA_30fmolpm_2ug_03
RNEEYN(N-Glycosylation)KSVQEIQATF{Hex:7; HexNAc:6}	4307.79	-2.05431e-06	14.489	129.9	0.010101	7.25786e+07	39.2584	39.7865	39.6547	3;4	18	50	66	sp|P02763|A1AG1_HUMAN	Unmodified	56-NKSV	DIA	20200812_aAGP_072920_chymo_DIA_30fmolpm_2ug_03
RNEEYN(N-Glycosylation)KSVQEIQATF{Hex:3; HexNAc:5; Neu5Ac:3}	4329.77	1.94452e-06	-4.10405	109.903	0.0420712	7.99551e+06	39.3904	39.7865	39.6547	4	5	50	66	sp|P02763|A1AG1_HUMAN	Unmodified	56-NKSV	DIA	20200812_aAGP_072920_chymo_DIA_30fmolpm_2ug_03
RNEEYN(N-Glycosylation)KSVQEIQATF{@sulfate:1; Fuc:1; Hex:4; HexNAc:6; Neu5Ac:1}	4338.74	-9.30944e-07	13.4665	126.914	0.010101	1.32067e+07	43.6191	44.5449	44.1481	3;4	26	50	66	sp|P02763|A1AG1_HUMAN	Unmodified	56-NKSV	DIA	20200812_aAGP_072920_chymo_DIA_30fmolpm_2ug_03
YFTPN(N-Glycosylation)KTEDTIF{Hex:5; HexNAc:4}	3097.28	-1.58265e-06	17.8052	152.426	0	1.5951e+08	45.599	47.8439	45.9939	2;3	25	67	79	sp|P02763|A1AG1_HUMAN	Unmodified;Ammonium	72-NKTE	DIA	20200812_aAGP_072920_chymo_DIA_30fmolpm_2ug_03
TPN(N-Glycosylation)KTEDTIF{Hex:6; HexNAc:5}	3152.28	-1.33098e-06	16.2702	153.632	0	3.21978e+07	32.7817	33.7074	33.0462	3;4	8	69	79	sp|P02763|A1AG1_HUMAN	Unmodified	72-NKTE	DIA	20200812_aAGP_072920_chymo_DIA_30fmolpm_2ug_03
FTPN(N-Glycosylation)KTEDTIF{Hex:6; HexNAc:5}	3299.35	-1.08694e-06	17.5729	149.731	0	1.58708e+08	38.5972	39.7865	39.3904	2;3;4	16	68	79	sp|P02763|A1AG1_HUMAN	Unmodified	72-NKTE	DIA	20200812_aAGP_072920_chymo_DIA_30fmolpm_2ug_03
YFTPN(N-Glycosylation)KTEDTIF{Hex:6; HexNAc:5}	3462.41	-5.04201e-07	17.7925	174.393	0	8.18368e+08	44.0159	48.3724	45.467	2;3;4	29	67	79	sp|P02763|A1AG1_HUMAN	Unmodified	72-NKTE	DIA	20200812_aAGP_072920_chymo_DIA_30fmolpm_2ug_03
PN(N-Glycosylation)KTEDTIF{Fuc:4; Hex:5; HexNAc:5}	3473.38	8.61088e-06	11.3938	178.263	0	7.41491e+06	45.467	46.126	45.467	3	39	70	79	sp|P02763|A1AG1_HUMAN	Ammonium	72-NKTE	DIA	20200812_aAGP_072920_chymo_DIA_30fmolpm_2ug_03
TPN(N-Glycosylation)KTEDTIF{@sulfate:1; Fuc:2; Hex:7; HexNAc:4}	3483.34	-2.9429e-06	16.123	163.158	0	1.54767e+08	45.2034	47.1827	45.467	3;4	12	69	79	sp|P02763|A1AG1_HUMAN	Ammonium	72-NKTE	DIA	20200812_aAGP_072920_chymo_DIA_30fmolpm_2ug_03
TPN(N-Glycosylation)KTEDTIF{Hex:5; HexNAc:6; Neu5Ac:1}	3484.39	2.48248e-06	15.6019	160.149	0	1.06027e+08	45.2034	47.0505	45.3352	3;4	39	69	79	sp|P02763|A1AG1_HUMAN	Unmodified	72-NKTE	DIA	20200812_aAGP_072920_chymo_DIA_30fmolpm_2ug_03
TPN(N-Glycosylation)KTEDTIF{Hex:7; HexNAc:6}	3517.42	-7.84575e-07	15.9165	148.058	0	3.35259e+07	32.1204	33.0462	32.5171	3;4	15	69	79	sp|P02763|A1AG1_HUMAN	Unmodified;Ammonium	72-NKTE	DIA	20200812_aAGP_072920_chymo_DIA_30fmolpm_2ug_03
YFTPN(N-Glycosylation)KTEDTIF{Fuc:1; Hex:6; HexNAc:5}	3608.47	-1.33558e-06	16.3088	157.413	0	1.64335e+08	44.5449	46.126	45.2034	3;4	35	67	79	sp|P02763|A1AG1_HUMAN	Unmodified;Ammonium	72-NKTE	DIA	20200812_aAGP_072920_chymo_DIA_30fmolpm_2ug_03
FYFTPN(N-Glycosylation)KTEDTIF{Hex:6; HexNAc:5}	3609.48	-1.1237e-06	16.2477	162.49	0	3.22686e+08	53.9204	57.3527	55.1088	3;4	32	66	79	sp|P02763|A1AG1_HUMAN	Unmodified	72-NKTE	DIA	20200812_aAGP_072920_chymo_DIA_30fmolpm_2ug_03
TPN(N-Glycosylation)KTEDTIF{Fuc:1; Hex:5; HexNAc:6; Neu5Ac:1}	3630.46	9.63287e-07	-3.55115	135.903	0	2.09403e+07	44.9395	45.3352	45.2034	3	41	69	79	sp|P02763|A1AG1_HUMAN	Unmodified	72-NKTE	DIA	20200812_aAGP_072920_chymo_DIA_30fmolpm_2ug_03
TPN(N-Glycosylation)KTEDTIF{Fuc:3; Hex:5; HexNAc:6}	3631.47	4.06641e-06	12.7979	154.364	0	4.70173e+07	54.8447	55.7678	55.1088	3;4	23	69	79	sp|P02763|A1AG1_HUMAN	Unmodified	72-NKTE	DIA	20200812_aAGP_072920_chymo_DIA_30fmolpm_2ug_03
TPN(N-Glycosylation)KTEDTIF{@sulfate:1; Hex:3; HexNAc:8; Neu5Ac:1}	3646.42	-2.67923e-06	14.1397	135.794	0	3.0512e+07	44.9395	45.7312	45.2034	4	8	69	79	sp|P02763|A1AG1_HUMAN	Unmodified	72-NKTE	DIA	20200812_aAGP_072920_chymo_DIA_30fmolpm_2ug_03
FTPN(N-Glycosylation)KTEDTIF{@sulfate:1; Fuc:1; Hex:3; HexNAc:8}	3648.47	-6.64407e-06	6.69817	159.354	0	6.17643e+06	44.8089	45.3352	45.2034	3	20	68	79	sp|P02763|A1AG1_HUMAN	Ammonium	72-NKTE	DIA	20200812_aAGP_072920_chymo_DIA_30fmolpm_2ug_03
FTPN(N-Glycosylation)KTEDTIF{Hex:7; HexNAc:6}	3664.49	-1.42333e-06	16.9799	159.521	0	1.60424e+08	38.0682	39.6547	38.8617	3;4	23	68	79	sp|P02763|A1AG1_HUMAN	Unmodified;Ammonium	72-NKTE	DIA	20200812_aAGP_072920_chymo_DIA_30fmolpm_2ug_03
FTPN(N-Glycosylation)KTEDTIF{Hex:3; HexNAc:5; Neu5Ac:3}	3686.46	3.09303e-06	15.7468	139.47	0	2.3159e+07	38.5972	39.2584	38.8617	3;4	14	68	79	sp|P02763|A1AG1_HUMAN	Unmodified	72-NKTE	DIA	20200812_aAGP_072920_chymo_DIA_30fmolpm_2ug_03
TPN(N-Glycosylation)KTEDTIF{Hex:7; HexNAc:4; Neu5Ac:2}	3693.45	-1.1506e-06	-4.3603	97.4009	0.0420712	1.4641e+06	33.1784	33.5751	33.3106	3	28	69	79	sp|P02763|A1AG1_HUMAN	Unmodified	72-NKTE	DIA	20200812_aAGP_072920_chymo_DIA_30fmolpm_2ug_03
TPN(N-Glycosylation)KTEDTIF{Fuc:4; Hex:5; HexNAc:6}	3777.57	-7.28355e-06	-4.41815	129.919	0.010101	1.5486e+06	47.7117	47.9761	47.8439	3;4	7	69	79	sp|P02763|A1AG1_HUMAN	Unmodified	72-NKTE	DIA	20200812_aAGP_072920_chymo_DIA_30fmolpm_2ug_03
YFTPN(N-Glycosylation)KTEDTIF{Fuc:1; Hex:4; HexNAc:6; Neu5Ac:1}	3778.52	5.7789e-06	-3.2227	145.5	0	5.36057e+06	43.4869	43.8837	43.6191	3;4	20	67	79	sp|P02763|A1AG1_HUMAN	Unmodified	72-NKTE	DIA	20200812_aAGP_072920_chymo_DIA_30fmolpm_2ug_03
TPN(N-Glycosylation)KTEDTIF{@sulfate:1; Fuc:3; Hex:3; HexNAc:8}	3793.51	-5.1314e-06	-4.43057	154.165	0	6.86561e+06	45.0715	45.3352	45.3352	4	14	69	79	sp|P02763|A1AG1_HUMAN	Ammonium	72-NKTE	DIA	20200812_aAGP_072920_chymo_DIA_30fmolpm_2ug_03
YFTPN(N-Glycosylation)KTEDTIF{@sulfate:1; Fuc:1; Hex:8; HexNAc:4}	3809.47	-3.29569e-06	-3.11912	148.452	0	3719914	54.7125	54.9768	54.8447	4	7	67	79	sp|P02763|A1AG1_HUMAN	Unmodified	72-NKTE	DIA	20200812_aAGP_072920_chymo_DIA_30fmolpm_2ug_03
YFTPN(N-Glycosylation)KTEDTIF{Fuc:1; Hex:6; HexNAc:6}	3811.54	2.98498e-06	-4.82433	170.131	0	994966	18.7761	19.0393	18.7761	4;5	32	67	79	sp|P02763|A1AG1_HUMAN	Unmodified	72-NKTE	DIA	20200812_aAGP_072920_chymo_DIA_30fmolpm_2ug_03
YFTPN(N-Glycosylation)KTEDTIF{Hex:7; HexNAc:6}	3827.55	-1.70303e-06	17.1014	170.127	0	8.89642e+08	43.4869	47.4472	44.9395	3;4	44	67	79	sp|P02763|A1AG1_HUMAN	Unmodified;Ammonium	72-NKTE	DIA	20200812_aAGP_072920_chymo_DIA_30fmolpm_2ug_03
YFTPN(N-Glycosylation)KTEDTIF{Hex:3; HexNAc:5; Neu5Ac:3}	3849.53	2.04377e-06	15.9097	101.508	0.0420712	1.25357e+08	44.4126	45.3352	44.9395	3;4	8	67	79	sp|P02763|A1AG1_HUMAN	Unmodified	72-NKTE	DIA	20200812_aAGP_072920_chymo_DIA_30fmolpm_2ug_03
YFTPN(N-Glycosylation)KTEDTIF{Fuc:4; Hex:5; HexNAc:5}	3884.57	6.25075e-06	12.0938	121.344	0.0218341	2.58537e+07	44.1481	45.2034	44.9395	3;4	8	67	79	sp|P02763|A1AG1_HUMAN	Unmodified	72-NKTE	DIA	20200812_aAGP_072920_chymo_DIA_30fmolpm_2ug_03
FYFTPN(N-Glycosylation)KTEDTIF{Fuc:3; Hex:3; HexNAc:4; Neu5Ac:2}	3940.63	-6.87316e-06	12.3311	157.419	0	1.04969e+07	52.0689	54.9768	52.5979	3;4	50	66	79	sp|P02763|A1AG1_HUMAN	Unmodified;Ammonium	72-NKTE	DIA	20200812_aAGP_072920_chymo_DIA_30fmolpm_2ug_03
YFTPN(N-Glycosylation)KTEDTIF{Hex:6; HexNAc:6; Neu5Ac:1}	3956.61	-5.84159e-06	-3.77474	138.419	0	2.43253e+06	38.3327	38.5972	38.4649	3;4	33	67	79	sp|P02763|A1AG1_HUMAN	Unmodified	72-NKTE	DIA	20200812_aAGP_072920_chymo_DIA_30fmolpm_2ug_03
TPN(N-Glycosylation)KTEDTIF{Fuc:5; Hex:4; HexNAc:7}	3964.64	-4.09973e-06	9.64245	136.09	0	4.69003e+06	40.5777	41.2388	40.5777	4	30	69	79	sp|P02763|A1AG1_HUMAN	Unmodified	72-NKTE	DIA	20200812_aAGP_072920_chymo_DIA_30fmolpm_2ug_03
YFTPN(N-Glycosylation)KTEDTIF{Fuc:1; Hex:7; HexNAc:6}	3973.61	-1.50857e-06	16.8847	141.557	0	1.38526e+08	44.1481	45.2034	44.677	3;4	34	67	79	sp|P02763|A1AG1_HUMAN	Unmodified	72-NKTE	DIA	20200812_aAGP_072920_chymo_DIA_30fmolpm_2ug_03
FYFTPN(N-Glycosylation)KTEDTIF{Hex:7; HexNAc:6}	3974.62	-1.76905e-06	16.0857	177.596	0	4.03445e+08	53.3914	57.2205	54.5816	3;4	52	66	79	sp|P02763|A1AG1_HUMAN	Unmodified	72-NKTE	DIA	20200812_aAGP_072920_chymo_DIA_30fmolpm_2ug_03
TPN(N-Glycosylation)KTEDTIF{Fuc:3; Hex:6; HexNAc:7}	3996.6	2.97252e-06	12.8532	95.6865	0.0420712	6.37482e+07	54.3171	55.372	54.5816	3;4	20	69	79	sp|P02763|A1AG1_HUMAN	Unmodified	72-NKTE	DIA	20200812_aAGP_072920_chymo_DIA_30fmolpm_2ug_03
TPN(N-Glycosylation)KTEDTIF{@sulfate:1; Fuc:2; Hex:4; HexNAc:9}	4012.57	-5.9372e-07	13.1332	95.7311	0.0420712	8.22074e+07	54.3171	55.636	54.5816	3;4	16	69	79	sp|P02763|A1AG1_HUMAN	Unmodified	72-NKTE	DIA	20200812_aAGP_072920_chymo_DIA_30fmolpm_2ug_03
TPN(N-Glycosylation)KTEDTIF{@sulfate:1; Fuc:1; Hex:5; HexNAc:9}	4028.54	5.2916e-06	11.3862	95.5839	0.0420712	2.5166e+07	54.4493	54.9768	54.5816	4	13	69	79	sp|P02763|A1AG1_HUMAN	Unmodified	72-NKTE	DIA	20200812_aAGP_072920_chymo_DIA_30fmolpm_2ug_03
TPN(N-Glycosylation)KTEDTIF{Fuc:5; Hex:3; HexNAc:7; Neu5Ac:1}	4093.67	-3.82677e-07	-5.50927	139.05	0	320423	41.6355	41.9	41.6355	4	15	69	79	sp|P02763|A1AG1_HUMAN	Ammonium	72-NKTE	DIA	20200812_aAGP_072920_chymo_DIA_30fmolpm_2ug_03
YFTPN(N-Glycosylation)KTEDTIF{Fuc:2; Hex:4; HexNAc:7; Neu5Ac:1}	4127.65	6.0688e-06	-4.54447	149.369	0	1.36431e+06	42.1645	42.5612	42.429	5	12	67	79	sp|P02763|A1AG1_HUMAN	Unmodified	72-NKTE	DIA	20200812_aAGP_072920_chymo_DIA_30fmolpm_2ug_03
YFTPN(N-Glycosylation)KTEDTIF{Fuc:1; Hex:10; HexNAc:3; Neu5Ac:1}	4141.65	-8.11481e-06	-4.59967	149.146	0	2.50389e+06	44.4126	44.677	44.5449	3	20	67	79	sp|P02763|A1AG1_HUMAN	Unmodified	72-NKTE	DIA	20200812_aAGP_072920_chymo_DIA_30fmolpm_2ug_03
TPN(N-Glycosylation)KTEDTIF{Fuc:1; Hex:10; HexNAc:6}	4149.65	-6.30663e-06	12.3229	142.18	0	7988996	45.2034	45.7312	45.467	3;4	6	69	79	sp|P02763|A1AG1_HUMAN	Unmodified	72-NKTE	DIA	20200812_aAGP_072920_chymo_DIA_30fmolpm_2ug_03
TPN(N-Glycosylation)KTEDTIFL{Fuc:2; Hex:5; HexNAc:6}	3598.54	-9.03462e-06	14.1391	82.5738	0.0420712	1.48944e+07	57.6172	58.6751	57.8817	3;4	32	69	80	sp|P02763|A1AG1_HUMAN	Ammonium	72-NKTE	DIA	20200812_aAGP_072920_chymo_DIA_30fmolpm_2ug_03
LNVQREN(N-Glycosylation)GTISR{@sulfate:1; Fuc:2; Hex:3; HexNAc:7; Neu5Ac:1}	3956.61	1.80682e-06	-3.81148	50.2491	0.0471698	2.27383e+06	18.644	18.9084	18.644	4	51	96	108	sp|P02763|A1AG1_HUMAN	Unmodified	103-NGTI	DIA	20200812_aAGP_072920_chymo_DIA_30fmolpm_2ug_03
LNVQREN(N-Glycosylation)GTISRY{Hex:6; HexNAc:5}	3536.52	-4.61295e-07	17.3307	149.537	0	3.93599e+08	26.0427	27.3636	26.3063	3;4	28	96	109	sp|P02763|A1AG1_HUMAN	Unmodified	103-NGTI	DIA	20200812_aAGP_072920_chymo_DIA_30fmolpm_2ug_03
LNVQREN(N-Glycosylation)GTISRY{Fuc:1; Hex:6; HexNAc:5}	3682.58	-8.60951e-07	17.396	124.334	0.0218341	1.57478e+08	25.7803	27.2318	26.1745	3;4	19	96	109	sp|P02763|A1AG1_HUMAN	Unmodified	103-NGTI	DIA	20200812_aAGP_072920_chymo_DIA_30fmolpm_2ug_03
LNVQREN(N-Glycosylation)GTISRY{Fuc:3; Hex:3; HexNAc:4; Neu5Ac:2}	3867.61	8.54006e-06	-4.98185	95.0874	0.0420712	2.9673e+06	26.1745	26.4383	26.3063	4	19	96	109	sp|P02763|A1AG1_HUMAN	Ammonium	103-NGTI	DIA	20200812_aAGP_072920_chymo_DIA_30fmolpm_2ug_03
LNVQREN(N-Glycosylation)GTISRY{Hex:7; HexNAc:6}	3901.65	-1.90147e-06	18.9989	134.327	0	8.8649e+08	25.2529	27.0996	25.9108	3;4	66	96	109	sp|P02763|A1AG1_HUMAN	Unmodified;Ammonium	103-NGTI	DIA	20200812_aAGP_072920_chymo_DIA_30fmolpm_2ug_03
LNVQREN(N-Glycosylation)GTISRY{Hex:3; HexNAc:5; Neu5Ac:3}	3923.63	2.74907e-06	16.2642	110.453	0.0420712	8.33044e+07	25.6483	26.7028	25.9108	4;5	22	96	109	sp|P02763|A1AG1_HUMAN	Unmodified	103-NGTI	DIA	20200812_aAGP_072920_chymo_DIA_30fmolpm_2ug_03
LNVQREN(N-Glycosylation)GTISRY{Fuc:1; Hex:10; HexNAc:3}	3924.62	1.01764e-06	-4.53772	64.2438	0.0420712	3.74021e+06	23.9304	24.3272	23.9304	4	72	96	109	sp|P02763|A1AG1_HUMAN	Ammonium	103-NGTI	DIA	20200812_aAGP_072920_chymo_DIA_30fmolpm_2ug_03
LNVQREN(N-Glycosylation)GTISRY{@sulfate:1; Hex:3; HexNAc:9}	3942.6	8.68752e-06	-3.60157	130.218	0.010101	3.58636e+06	16.2681	16.5325	16.4003	4	63	96	109	sp|P02763|A1AG1_HUMAN	Unmodified	103-NGTI	DIA	20200812_aAGP_072920_chymo_DIA_30fmolpm_2ug_03
LNVQREN(N-Glycosylation)GTISRY{@sulfate:1; Fuc:2; Hex:7; HexNAc:3; Neu5Ac:1}	3955.57	1.20353e-06	-2.71357	127.444	0.010101	6.14048e+07	25.7803	26.1745	25.9108	4;5	32	96	109	sp|P02763|A1AG1_HUMAN	Unmodified	103-NGTI	DIA	20200812_aAGP_072920_chymo_DIA_30fmolpm_2ug_03
LNVQREN(N-Glycosylation)GTISRY{Fuc:4; Hex:5; HexNAc:5}	3958.67	4.99814e-06	15.9327	130.342	0.010101	2.46373e+07	26.4383	27.2318	26.7028	3;4	19	96	109	sp|P02763|A1AG1_HUMAN	Unmodified	103-NGTI	DIA	20200812_aAGP_072920_chymo_DIA_30fmolpm_2ug_03
LNVQREN(N-Glycosylation)GTISRY{@sulfate:1; Fuc:1; Hex:6; HexNAc:6}	3965.63	-4.14828e-06	-4.41919	130.334	0.010101	1.66711e+06	42.429	42.8257	42.5612	4	63	96	109	sp|P02763|A1AG1_HUMAN	Unmodified	103-NGTI	DIA	20200812_aAGP_072920_chymo_DIA_30fmolpm_2ug_03
LNVQREN(N-Glycosylation)GTISRY{Fuc:1; Hex:7; HexNAc:6}	4047.71	-2.14936e-06	17.2461	144.523	0	3.40495e+08	25.5173	27.3636	25.9108	3;4	28	96	109	sp|P02763|A1AG1_HUMAN	Unmodified	103-NGTI	DIA	20200812_aAGP_072920_chymo_DIA_30fmolpm_2ug_03
LNVQREN(N-Glycosylation)GTISRY{Fuc:2; Hex:7; HexNAc:6}	4193.77	-2.25067e-06	16.9638	58.4989	0.0420712	1.06925e+08	25.5173	26.1745	25.7803	3;4	15	96	109	sp|P02763|A1AG1_HUMAN	Unmodified	103-NGTI	DIA	20200812_aAGP_072920_chymo_DIA_30fmolpm_2ug_03
LNVQREN(N-Glycosylation)GTISRY{Fuc:1; Hex:10; HexNAc:3; Neu5Ac:1}	4215.75	-7.16516e-06	-4.1206	55.1282	0.0420712	1.35709e+07	25.6483	26.0427	25.7803	4	6	96	109	sp|P02763|A1AG1_HUMAN	Unmodified	103-NGTI	DIA	20200812_aAGP_072920_chymo_DIA_30fmolpm_2ug_03
RNEEYN(N-Glycosylation)KSVQEIQ{Hex:8; HexNAc:5}	3947.61	-1.96154e-06	13.7665	127.169	0	1.76621e+08	39.4916	40.0197	39.7554	4	9	50	63	sp|P02763|A1AG1_HUMAN	Ammonium	56-NKSV	DIA	20200812_aAGP_072920_chymo_DIA_30fmolpm_04
RNEEYN(N-Glycosylation)KSVQEIQ{Fuc:1; Hex:8; HexNAc:5}	4093.67	-2.43981e-06	14.3203	88.9074	0.045	9.10791e+07	39.3599	39.8873	39.6234	4	9	50	63	sp|P02763|A1AG1_HUMAN	Ammonium	56-NKSV	DIA	20200812_aAGP_072920_chymo_DIA_30fmolpm_04
RNEEYN(N-Glycosylation)KSVQEIQATF{Hex:5; HexNAc:4}	3577.53	-2.75797e-06	17.2126	175.816	0	2.35309e+09	39.7554	41.3384	40.0197	3;4	76	50	66	sp|P02763|A1AG1_HUMAN	Unmodified	56-NKSV	DIA	20200812_aAGP_072920_chymo_DIA_30fmolpm_04
RNEEYN(N-Glycosylation)KSVQEIQATF{Fuc:1; Hex:5; HexNAc:4}	3723.59	-2.07705e-06	13.6953	62.9615	0.0471698	9.72751e+07	39.7554	41.2063	39.8873	3;4	29	50	66	sp|P02763|A1AG1_HUMAN	Unmodified	56-NKSV	DIA	20200812_aAGP_072920_chymo_DIA_30fmolpm_04
RNEEYN(N-Glycosylation)KSVQEIQATF{Hex:6; HexNAc:4}	3739.6	-6.61546e-06	-4.1039	62.9668	0.0471698	4.67044e+06	26.5536	26.9496	26.5536	3;4	11	50	66	sp|P02763|A1AG1_HUMAN	Unmodified	56-NKSV	DIA	20200812_aAGP_072920_chymo_DIA_30fmolpm_04
RNEEYN(N-Glycosylation)KSVQEIQATF{Fuc:1; Hex:5; HexNAc:5}	3926.62	9.23821e-06	-3.63367	145.585	0	2.5207e+07	41.0741	41.3384	41.2063	3;4	31	50	66	sp|P02763|A1AG1_HUMAN	Ammonium	56-NKSV	DIA	20200812_aAGP_072920_chymo_DIA_30fmolpm_04
RNEEYN(N-Glycosylation)KSVQEIQATF{Hex:6; HexNAc:5}	3942.66	-1.99899e-06	16.2297	182.435	0	2.20942e+09	39.4916	40.9419	39.7554	3;4	39	50	66	sp|P02763|A1AG1_HUMAN	Unmodified	56-NKSV	DIA	20200812_aAGP_072920_chymo_DIA_30fmolpm_04
RNEEYN(N-Glycosylation)KSVQEIQATF{Fuc:3; Hex:3; HexNAc:4; Neu5Ac:1}	3982.65	7.45014e-06	-4.43148	74.3216	0.045	67246142	39.8873	40.1515	40.0197	3	13	50	66	sp|P02763|A1AG1_HUMAN	Ammonium	56-NKSV	DIA	20200812_aAGP_072920_chymo_DIA_30fmolpm_04
RNEEYN(N-Glycosylation)KSVQEIQATF{Fuc:1; Hex:6; HexNAc:5}	4088.72	-2.04344e-06	16.2611	172.929	0	1.05363e+09	39.3599	40.0197	39.6234	3;4	26	50	66	sp|P02763|A1AG1_HUMAN	Unmodified	56-NKSV	DIA	20200812_aAGP_072920_chymo_DIA_30fmolpm_04
RNEEYN(N-Glycosylation)KSVQEIQATF{Hex:7; HexNAc:6}	4307.79	-1.96303e-06	14.2803	60.1571	0.0471698	8.72749e+07	39.0963	39.6234	39.4916	3;4	23	50	66	sp|P02763|A1AG1_HUMAN	Unmodified	56-NKSV	DIA	20200812_aAGP_072920_chymo_DIA_30fmolpm_04
YFTPN(N-Glycosylation)KTEDTIF{Hex:5; HexNAc:4}	3097.28	-1.30493e-06	17.4365	145.721	0	2.02565e+08	45.5649	47.2815	45.8287	2;3	22	67	79	sp|P02763|A1AG1_HUMAN	Unmodified;Ammonium	72-NKTE	DIA	20200812_aAGP_072920_chymo_DIA_30fmolpm_04
TPN(N-Glycosylation)KTEDTIF{Hex:6; HexNAc:5}	3152.28	-1.31966e-06	17.0572	161.917	0	4.10641e+07	32.4945	33.419	32.8905	3;4	7	69	79	sp|P02763|A1AG1_HUMAN	Unmodified	72-NKTE	DIA	20200812_aAGP_072920_chymo_DIA_30fmolpm_04
FTPN(N-Glycosylation)KTEDTIF{Hex:6; HexNAc:5}	3299.35	-1.55999e-06	17.0832	151.781	0	1.91169e+08	38.4367	39.4916	39.2281	2;3;4	15	68	79	sp|P02763|A1AG1_HUMAN	Unmodified	72-NKTE	DIA	20200812_aAGP_072920_chymo_DIA_30fmolpm_04
YFTPN(N-Glycosylation)KTEDTIF{Hex:6; HexNAc:5}	3462.41	-8.27796e-07	17.5501	152.354	0	9.35333e+08	43.9832	47.8104	45.3013	2;3;4	28	67	79	sp|P02763|A1AG1_HUMAN	Unmodified	72-NKTE	DIA	20200812_aAGP_072920_chymo_DIA_30fmolpm_04
PN(N-Glycosylation)KTEDTIF{Fuc:4; Hex:5; HexNAc:5}	3473.39	6.58126e-06	-4.53218	168.416	0	734144	56.5292	56.9259	56.7937	3	47	70	79	sp|P02763|A1AG1_HUMAN	Ammonium	72-NKTE	DIA	20200812_aAGP_072920_chymo_DIA_30fmolpm_04
TPN(N-Glycosylation)KTEDTIF{@sulfate:1; Fuc:2; Hex:7; HexNAc:4}	3483.34	-2.5816e-06	15.8458	154.541	0	1.78395e+08	45.0378	45.9593	45.3013	3;4	17	69	79	sp|P02763|A1AG1_HUMAN	Ammonium	72-NKTE	DIA	20200812_aAGP_072920_chymo_DIA_30fmolpm_04
TPN(N-Glycosylation)KTEDTIF{Hex:5; HexNAc:6; Neu5Ac:1}	3484.39	2.05906e-06	15.3895	151.6	0	1.30755e+08	45.0378	46.7525	45.3013	3;4	24	69	79	sp|P02763|A1AG1_HUMAN	Unmodified	72-NKTE	DIA	20200812_aAGP_072920_chymo_DIA_30fmolpm_04
TPN(N-Glycosylation)KTEDTIF{@sulfate:1; Hex:9; HexNAc:4}	3515.34	-5.94907e-06	-6.8377	101.409	0.0366492	4.3746e+06	45.433	45.6969	45.433	3	5	69	79	sp|P02763|A1AG1_HUMAN	Unmodified	72-NKTE	DIA	20200812_aAGP_072920_chymo_DIA_30fmolpm_04
TPN(N-Glycosylation)KTEDTIF{Hex:7; HexNAc:6}	3517.42	-7.8677e-07	16.8266	161.258	0	3.90446e+07	31.8337	32.6266	32.2302	3;4	41	69	79	sp|P02763|A1AG1_HUMAN	Unmodified;Ammonium	72-NKTE	DIA	20200812_aAGP_072920_chymo_DIA_30fmolpm_04
TPN(N-Glycosylation)KTEDTIF{Fuc:2; Hex:9; HexNAc:3}	3524.39	2.496e-06	-4.65769	101.564	0.0366492	4.05765e+06	45.433	45.6969	45.433	3	6	69	79	sp|P02763|A1AG1_HUMAN	Ammonium	72-NKTE	DIA	20200812_aAGP_072920_chymo_DIA_30fmolpm_04
TPN(N-Glycosylation)KTEDTIF{Hex:3; HexNAc:5; Neu5Ac:3}	3539.4	2.05098e-06	-3.54022	141.236	0	5.30198e+06	32.0981	32.4945	32.2302	3;4	24	69	79	sp|P02763|A1AG1_HUMAN	Unmodified	72-NKTE	DIA	20200812_aAGP_072920_chymo_DIA_30fmolpm_04
TPN(N-Glycosylation)KTEDTIF{Fuc:5; Hex:3; HexNAc:6}	3599.51	-4.48646e-06	13.5436	156.798	0	1.09911e+08	39.8873	41.3384	40.0197	3;4	44	69	79	sp|P02763|A1AG1_HUMAN	Unmodified	72-NKTE	DIA	20200812_aAGP_072920_chymo_DIA_30fmolpm_04
YFTPN(N-Glycosylation)KTEDTIF{Fuc:1; Hex:6; HexNAc:5}	3608.47	-4.15334e-07	14.9456	155.377	0	1.95501e+08	44.7741	45.8287	45.0378	3;4	29	67	79	sp|P02763|A1AG1_HUMAN	Unmodified;Ammonium	72-NKTE	DIA	20200812_aAGP_072920_chymo_DIA_30fmolpm_04
FYFTPN(N-Glycosylation)KTEDTIF{Hex:6; HexNAc:5}	3609.49	-1.60838e-06	15.6809	163.708	0	3.26697e+08	53.8897	57.1904	54.9454	3;4	30	66	79	sp|P02763|A1AG1_HUMAN	Unmodified	72-NKTE	DIA	20200812_aAGP_072920_chymo_DIA_30fmolpm_04
YFTPN(N-Glycosylation)KTEDTIF{Fuc:3; Hex:3; HexNAc:6}	3617.52	-3.59733e-06	-3.96073	155.25	0	4.03678e+06	42.793	43.0575	42.793	3;4	9	67	79	sp|P02763|A1AG1_HUMAN	Ammonium	72-NKTE	DIA	20200812_aAGP_072920_chymo_DIA_30fmolpm_04
TPN(N-Glycosylation)KTEDTIF{Fuc:1; Hex:5; HexNAc:6; Neu5Ac:1}	3630.46	1.01503e-06	-3.93672	154.056	0	23371579	44.9059	45.1696	45.0378	3	20	69	79	sp|P02763|A1AG1_HUMAN	Unmodified	72-NKTE	DIA	20200812_aAGP_072920_chymo_DIA_30fmolpm_04
TPN(N-Glycosylation)KTEDTIF{Fuc:3; Hex:5; HexNAc:6}	3631.47	3.70223e-06	12.275	170.208	0	4.6448e+07	54.8148	55.6055	54.9454	3;4	3	69	79	sp|P02763|A1AG1_HUMAN	Unmodified	72-NKTE	DIA	20200812_aAGP_072920_chymo_DIA_30fmolpm_04
TPN(N-Glycosylation)KTEDTIF{Hex:9; HexNAc:5}	3638.45	-3.04031e-06	13.6763	157.029	0	9.15649e+06	45.8287	46.3558	45.9593	3	18	69	79	sp|P02763|A1AG1_HUMAN	Unmodified	72-NKTE	DIA	20200812_aAGP_072920_chymo_DIA_30fmolpm_04
FTPN(N-Glycosylation)KTEDTIF{Hex:7; HexNAc:6}	3664.49	-1.45242e-06	17.3157	174.912	0	1.9915e+08	38.04	39.3599	38.7006	3;4	19	68	79	sp|P02763|A1AG1_HUMAN	Unmodified;Ammonium	72-NKTE	DIA	20200812_aAGP_072920_chymo_DIA_30fmolpm_04
FTPN(N-Glycosylation)KTEDTIF{Hex:3; HexNAc:5; Neu5Ac:3}	3686.47	1.99417e-06	14.7744	154.923	0	2.69556e+07	38.4367	39.0963	38.7006	3;4	22	68	79	sp|P02763|A1AG1_HUMAN	Unmodified	72-NKTE	DIA	20200812_aAGP_072920_chymo_DIA_30fmolpm_04
TPN(N-Glycosylation)KTEDTIF{Fuc:4; Hex:5; HexNAc:6}	3777.53	1.20702e-06	9.73614	108.281	0.0114943	1.23273e+07	47.6782	55.3418	54.8148	3;4	36	69	79	sp|P02763|A1AG1_HUMAN	Unmodified	72-NKTE	DIA	20200812_aAGP_072920_chymo_DIA_30fmolpm_04
YFTPN(N-Glycosylation)KTEDTIF{Fuc:1; Hex:4; HexNAc:6; Neu5Ac:1}	3778.52	5.36479e-06	13.661	110.557	0.0114943	4.23628e+06	43.1897	43.7187	43.322	3;4	36	67	79	sp|P02763|A1AG1_HUMAN	Unmodified	72-NKTE	DIA	20200812_aAGP_072920_chymo_DIA_30fmolpm_04
TPN(N-Glycosylation)KTEDTIF{Fuc:2; Hex:7; HexNAc:6}	3809.54	-2.9513e-06	14.6165	152.795	0	4.97027e+06	47.2815	47.8104	47.546	3;4	45	69	79	sp|P02763|A1AG1_HUMAN	Unmodified	72-NKTE	DIA	20200812_aAGP_072920_chymo_DIA_30fmolpm_04
YFTPN(N-Glycosylation)KTEDTIF{Fuc:1; Hex:6; HexNAc:6}	3811.54	1.90318e-06	-5.60026	113.492	0.0114943	345042	50.4513	50.7158	50.5835	3	14	67	79	sp|P02763|A1AG1_HUMAN	Unmodified	72-NKTE	DIA	20200812_aAGP_072920_chymo_DIA_30fmolpm_04
YFTPN(N-Glycosylation)KTEDTIF{Hex:7; HexNAc:6}	3827.55	-1.09978e-06	17.0523	173.097	0	1.05444e+09	43.4542	47.2815	44.7741	3;4	46	67	79	sp|P02763|A1AG1_HUMAN	Unmodified;Ammonium	72-NKTE	DIA	20200812_aAGP_072920_chymo_DIA_30fmolpm_04
YFTPN(N-Glycosylation)KTEDTIF{Hex:3; HexNAc:5; Neu5Ac:3}	3849.53	3.25955e-06	15.5163	101.704	0.0366492	1.5036e+08	44.3799	45.1696	44.7741	3;4	10	67	79	sp|P02763|A1AG1_HUMAN	Unmodified	72-NKTE	DIA	20200812_aAGP_072920_chymo_DIA_30fmolpm_04
YFTPN(N-Glycosylation)KTEDTIF{Fuc:4; Hex:5; HexNAc:5}	3884.55	9.22428e-06	10.2154	121.57	0	9.93844e+06	43.9832	44.6424	44.6424	3;4	6	67	79	sp|P02763|A1AG1_HUMAN	Unmodified	72-NKTE	DIA	20200812_aAGP_072920_chymo_DIA_30fmolpm_04
YFTPN(N-Glycosylation)KTEDTIF{Fuc:4; Hex:4; HexNAc:6}	3925.63	-3.52911e-06	7.52056	119.743	0	4.32873e+06	42.9253	44.3799	43.0575	3;4	6	67	79	sp|P02763|A1AG1_HUMAN	Ammonium	72-NKTE	DIA	20200812_aAGP_072920_chymo_DIA_30fmolpm_04
FYFTPN(N-Glycosylation)KTEDTIF{Fuc:3; Hex:3; HexNAc:4; Neu5Ac:2}	3940.58	6.39606e-06	-3.47967	103.608	0.0366492	2.315e+06	54.6826	54.9454	54.8148	3	7	66	79	sp|P02763|A1AG1_HUMAN	Ammonium	72-NKTE	DIA	20200812_aAGP_072920_chymo_DIA_30fmolpm_04
YFTPN(N-Glycosylation)KTEDTIF{Hex:6; HexNAc:6; Neu5Ac:1}	3956.61	-4.7434e-06	-3.70809	158.262	0	3.46031e+06	38.1722	38.5687	38.3045	3;4	48	67	79	sp|P02763|A1AG1_HUMAN	Unmodified	72-NKTE	DIA	20200812_aAGP_072920_chymo_DIA_30fmolpm_04
YFTPN(N-Glycosylation)KTEDTIF{Fuc:1; Hex:7; HexNAc:6}	3973.61	-1.39724e-06	17.1605	161.397	0	163674433	44.1154	45.1696	44.6424	3;4	28	67	79	sp|P02763|A1AG1_HUMAN	Unmodified	72-NKTE	DIA	20200812_aAGP_072920_chymo_DIA_30fmolpm_04
FYFTPN(N-Glycosylation)KTEDTIF{Hex:7; HexNAc:6}	3974.62	-2.52806e-06	16.6252	156.312	0	4.33679e+08	53.3606	55.6055	54.4183	3;4	22	66	79	sp|P02763|A1AG1_HUMAN	Unmodified	72-NKTE	DIA	20200812_aAGP_072920_chymo_DIA_30fmolpm_04
YFTPN(N-Glycosylation)KTEDTIF{Hex:10; HexNAc:3; Neu5Ac:1}	3995.59	-6.59416e-06	-3.24197	118.36	0	2.25505e+07	44.3799	44.6424	44.5118	3;4	34	67	79	sp|P02763|A1AG1_HUMAN	Unmodified	72-NKTE	DIA	20200812_aAGP_072920_chymo_DIA_30fmolpm_04
YFTPN(N-Glycosylation)KTEDTIF{Hex:7; HexNAc:4; Neu5Ac:2}	4003.58	-6.24035e-07	-2.13497	101.598	0.0366492	5.24355e+07	45.433	45.8287	45.5649	3;4	14	67	79	sp|P02763|A1AG1_HUMAN	Unmodified	72-NKTE	DIA	20200812_aAGP_072920_chymo_DIA_30fmolpm_04
YFTPN(N-Glycosylation)KTEDTIF{Fuc:1; Hex:8; HexNAc:4; Neu5Ac:1}	4020.61	-4.12656e-06	-5.21271	118.482	0	3.6275e+06	45.433	45.6969	45.5649	3	5	67	79	sp|P02763|A1AG1_HUMAN	Unmodified	72-NKTE	DIA	20200812_aAGP_072920_chymo_DIA_30fmolpm_04
YFTPN(N-Glycosylation)KTEDTIF{Fuc:3; Hex:6; HexNAc:6}	4103.65	2.9305e-06	14.0108	145.672	0	7.66746e+07	54.0219	54.9454	54.2864	3;4	56	67	79	sp|P02763|A1AG1_HUMAN	Ammonium	72-NKTE	DIA	20200812_aAGP_072920_chymo_DIA_30fmolpm_04
TPN(N-Glycosylation)KTEDTIF{Fuc:1; Hex:3; HexNAc:6; Neu5Ac:4}	4179.61	6.3204e-06	-4.235	141.928	0	4.65869e+06	46.0913	46.488	46.2236	3;4	17	69	79	sp|P02763|A1AG1_HUMAN	Unmodified	72-NKTE	DIA	20200812_aAGP_072920_chymo_DIA_30fmolpm_04
FTPN(N-Glycosylation)KTEDTIF{Hex:7; HexNAc:8; Neu5Ac:1}	4361.73	-7.93335e-09	9.53138	122.028	0	7338317	53.3606	54.0219	53.8897	3;4	9	68	79	sp|P02763|A1AG1_HUMAN	Unmodified	72-NKTE	DIA	20200812_aAGP_072920_chymo_DIA_30fmolpm_04
LNVQREN(N-Glycosylation)GTISRY{Hex:6; HexNAc:5}	3536.52	-4.33288e-07	17.0965	163.118	0	4.19629e+08	25.893	27.2132	26.0253	3;4	36	96	109	sp|P02763|A1AG1_HUMAN	Unmodified	103-NGTI	DIA	20200812_aAGP_072920_chymo_DIA_30fmolpm_04
LNVQREN(N-Glycosylation)GTISRY{Fuc:1; Hex:6; HexNAc:5}	3682.58	-9.13991e-07	15.558	58.6893	0.0471698	1.532e+08	25.6287	26.9496	25.893	3;4	27	96	109	sp|P02763|A1AG1_HUMAN	Unmodified	103-NGTI	DIA	20200812_aAGP_072920_chymo_DIA_30fmolpm_04
LNVQREN(N-Glycosylation)GTISRY{Hex:7; HexNAc:6}	3901.65	-8.41749e-07	17.3435	150.953	0	8.99595e+08	25.3652	27.2132	25.7611	3;4	30	96	109	sp|P02763|A1AG1_HUMAN	Unmodified	103-NGTI	DIA	20200812_aAGP_072920_chymo_DIA_30fmolpm_04
LNVQREN(N-Glycosylation)GTISRY{Hex:3; HexNAc:5; Neu5Ac:3}	3923.63	2.71063e-06	-3.05118	107.151	0.0227273	6.65695e+07	25.6287	26.0253	25.7611	4	15	96	109	sp|P02763|A1AG1_HUMAN	Unmodified	103-NGTI	DIA	20200812_aAGP_072920_chymo_DIA_30fmolpm_04
LNVQREN(N-Glycosylation)GTISRY{@sulfate:1; Hex:3; HexNAc:9}	3942.6	8.91813e-06	-4.37656	126.96	0	2.92145e+06	16.0021	16.2658	16.134	4	54	96	109	sp|P02763|A1AG1_HUMAN	Unmodified	103-NGTI	DIA	20200812_aAGP_072920_chymo_DIA_30fmolpm_04
LNVQREN(N-Glycosylation)GTISRY{Fuc:4; Hex:5; HexNAc:5}	3958.67	5.72429e-06	15.9641	127.025	0	3.10516e+07	26.2899	26.9496	26.4217	3;4	24	96	109	sp|P02763|A1AG1_HUMAN	Unmodified	103-NGTI	DIA	20200812_aAGP_072920_chymo_DIA_30fmolpm_04
LNVQREN(N-Glycosylation)GTISRY{@sulfate:1; Fuc:1; Hex:6; HexNAc:6}	3965.63	-4.22192e-06	-4.841	127.192	0	1.45495e+06	42.2641	42.6608	42.3963	4	54	96	109	sp|P02763|A1AG1_HUMAN	Unmodified	103-NGTI	DIA	20200812_aAGP_072920_chymo_DIA_30fmolpm_04
LNVQREN(N-Glycosylation)GTISRY{Fuc:1; Hex:7; HexNAc:6}	4047.71	-9.88895e-08	16.7588	137.118	0	3.25204e+08	25.3652	26.0253	25.6287	3;4	28	96	109	sp|P02763|A1AG1_HUMAN	Unmodified	103-NGTI	DIA	20200812_aAGP_072920_chymo_DIA_30fmolpm_04
LNVQREN(N-Glycosylation)GTISRY{Hex:10; HexNAc:3; Neu5Ac:1}	4069.69	-6.56989e-06	-3.36788	127.627	0	3.34226e+07	25.497	25.7611	25.6287	4	24	96	109	sp|P02763|A1AG1_HUMAN	Unmodified	103-NGTI	DIA	20200812_aAGP_072920_chymo_DIA_30fmolpm_04
LNVQREN(N-Glycosylation)GTISRY{Hex:7; HexNAc:4; Neu5Ac:2}	4077.68	-8.40435e-07	-3.21622	110.857	0.0114943	2.68419e+07	26.2899	26.6856	26.4217	3;4	12	96	109	sp|P02763|A1AG1_HUMAN	Unmodified	103-NGTI	DIA	20200812_aAGP_072920_chymo_DIA_30fmolpm_04
LVPVPITN(N-Glycosylation)ATLDQITGK{Hex:5; HexNAc:4}	3401.6	-1.79563e-06	16.4192	54.4846	0	6.46999e+09	55.122	57.7875	55.8392	2;3;4	12	25	42	sp|P02763|A1AG1_HUMAN	Unmodified	33-NATL	DDA	20200812_aAGP_072920_tryp_DDA_30fmolpm_02
PVPITN(N-Glycosylation)ATLDQITGK{Fuc:3; Hex:4; HexNAc:4}	3468.59	-0.000871938	-7.54429	3.65377	0.0396476	406019	46.0382	46.2639	46.0382	3	1	27	42	sp|P02763|A1AG1_HUMAN	Unmodified	33-NATL	DDA	20200812_aAGP_072920_tryp_DDA_30fmolpm_02
LVPVPITN(N-Glycosylation)ATLDQITGK{Fuc:1; Hex:5; HexNAc:4}	3547.66	-1.38117e-06	9.32239	11.0511	0	2.59066e+07	55.122	56.2822	55.6474	3;4	3	25	42	sp|P02763|A1AG1_HUMAN	Unmodified	33-NATL	DDA	20200812_aAGP_072920_tryp_DDA_30fmolpm_02
LVPVPITN(N-Glycosylation)ATLDQITGK{Hex:5; HexNAc:5}	3604.68	-1.36161e-06	9.17453	3.42033	0.0462185	2.28802e+07	55.5098	56.5911	55.6474	3;4	2	25	42	sp|P02763|A1AG1_HUMAN	Unmodified	33-NATL	DDA	20200812_aAGP_072920_tryp_DDA_30fmolpm_02
VPVPITN(N-Glycosylation)ATLDQITGK{Fuc:3; Hex:3; HexNAc:5}	3605.68	-4.62693e-06	-6.02948	7.69273	0	2.08842e+06	55.8857	56.4562	55.8857	3	2	26	42	sp|P02763|A1AG1_HUMAN	Unmodified	33-NATL	DDA	20200812_aAGP_072920_tryp_DDA_30fmolpm_02
LVPVPITN(N-Glycosylation)ATLDQITGK{Fuc:1; Hex:5; HexNAc:5}	3750.74	-1.76245e-06	-21.5867	3.94501	0.0316742	1.15017e+06	55.6875	55.6875	55.6875	4	2	25	42	sp|P02763|A1AG1_HUMAN	Unmodified	33-NATL	DDA	20200812_aAGP_072920_tryp_DDA_30fmolpm_02
LVPVPITN(N-Glycosylation)ATLDQITGK{Hex:6; HexNAc:5}	3766.73	-1.2645e-06	19.7016	101.05	0	3.98774e+10	48.8676	57.405	55.4042	3;4	24	25	42	sp|P02763|A1AG1_HUMAN	Unmodified	33-NATL	DDA	20200812_aAGP_072920_tryp_DDA_30fmolpm_02
PVPITN(N-Glycosylation)ATLDQITGK{Fuc:1; Hex:4; HexNAc:7}	3782.74	-1.47026e-05	9.1926	7.76581	0	3.06151e+07	49.1922	49.5124	49.4708	3;4	1	27	42	sp|P02763|A1AG1_HUMAN	Unmodified	33-NATL	DDA	20200812_aAGP_072920_tryp_DDA_30fmolpm_02
PVPITN(N-Glycosylation)ATLDQITGK{Hex:7; HexNAc:4; Neu5Ac:1}	3804.68	-9.1395e-06	16.9102	10.0093	0	5.96668e+09	54.4466	59.1172	55.4042	3;4;5	4	27	42	sp|P02763|A1AG1_HUMAN	Unmodified	33-NATL	DDA	20200812_aAGP_072920_tryp_DDA_30fmolpm_02
LVPVPITN(N-Glycosylation)ATLDQITGK{Fuc:3; Hex:3; HexNAc:4; Neu5Ac:1}	3806.73	8.0999e-06	18.3042	18.7955	0	2.20134e+09	55.8857	57.4324	56.0868	3;4	3	25	42	sp|P02763|A1AG1_HUMAN	Ammonium	33-NATL	DDA	20200812_aAGP_072920_tryp_DDA_30fmolpm_02
PVPITN(N-Glycosylation)ATLDQITGK{Fuc:1; Hex:8; HexNAc:4}	3821.65	1.49449e-06	-6.24923	5.68581	0.00552486	1.23207e+07	55.2392	55.4859	55.4859	3;5	1	27	42	sp|P02763|A1AG1_HUMAN	Unmodified	33-NATL	DDA	20200812_aAGP_072920_tryp_DDA_30fmolpm_02
LVPVPITN(N-Glycosylation)ATLDQITGK{@sulfate:1; Fuc:1; Hex:5; HexNAc:5}	3830.66	6.82021e-06	13.074	15.2603	0	528208	57.474	57.6748	57.5293	3	1	25	42	sp|P02763|A1AG1_HUMAN	Unmodified	33-NATL	DDA	20200812_aAGP_072920_tryp_DDA_30fmolpm_02
PVPITN(N-Glycosylation)ATLDQITGK{Fuc:3; Hex:5; HexNAc:5}	3831.7	-0.000261352	-5.18231	7.96774	0	171033	62.7061	62.844	62.7061	4	1	27	42	sp|P02763|A1AG1_HUMAN	Unmodified	33-NATL	DDA	20200812_aAGP_072920_tryp_DDA_30fmolpm_02
N(N-Glycosylation)ATLDQITGK{Fuc:1; Hex:10; HexNAc:5}	3841.57	-7.87514e-06	11.6397	3.76741	0.0316742	9.35458e+07	55.2856	55.6875	55.47	5	1	32	42	sp|P02763|A1AG1_HUMAN	Ammonium	33-NATL	DDA	20200812_aAGP_072920_tryp_DDA_30fmolpm_02
LVPVPITN(N-Glycosylation)ATLDQITGK{Hex:9; HexNAc:3}	3846.74	-3.67068e-06	-3.94758	4.07582	0.0316742	337103	54.6498	54.7029	54.6498	3;4	2	25	42	sp|P02763|A1AG1_HUMAN	Unmodified	33-NATL	DDA	20200812_aAGP_072920_tryp_DDA_30fmolpm_02
N(N-Glycosylation)ATLDQITGK{Fuc:5; Hex:4; HexNAc:7}	3861.64	-0.000526061	5.4505	4.66944	0.015	474744	56.576	57.2627	56.576	4	1	32	42	sp|P02763|A1AG1_HUMAN	Ammonium	33-NATL	DDA	20200812_aAGP_072920_tryp_DDA_30fmolpm_02
PVPITN(N-Glycosylation)ATLDQITGK{@sulfate:1; Fuc:1; Hex:4; HexNAc:7}	3865.59	-0.000762685	10.3629	5.66088	0.00552486	376013	57.5376	57.6582	57.5701	4	1	27	42	sp|P02763|A1AG1_HUMAN	Unmodified	33-NATL	DDA	20200812_aAGP_072920_tryp_DDA_30fmolpm_02
PVPITN(N-Glycosylation)ATLDQITGK{@sulfate:1; Fuc:3; Hex:6; HexNAc:4}	3869.67	-1.11024e-05	18.075	4.82071	0.015	5.65908e+08	58.4251	60.5407	59.0801	3;4	1	27	42	sp|P02763|A1AG1_HUMAN	Unmodified	33-NATL	DDA	20200812_aAGP_072920_tryp_DDA_30fmolpm_02
LVPVPITN(N-Glycosylation)ATLDQITGK{Fuc:1; Hex:6; HexNAc:5}	3912.79	-1.4365e-06	16.7487	107.916	0	9.56904e+09	52.7327	57.8132	55.2174	3;4	12	25	42	sp|P02763|A1AG1_HUMAN	Unmodified;Ammonium	33-NATL	DDA	20200812_aAGP_072920_tryp_DDA_30fmolpm_02
PVPITN(N-Glycosylation)ATLDQITGK{Fuc:4; Hex:3; HexNAc:5; Neu5Ac:1}	3943.77	-7.60685e-06	7.90201	14.1446	0	890456	56.452	57.167	56.452	3;4	1	27	42	sp|P02763|A1AG1_HUMAN	Unmodified	33-NATL	DDA	20200812_aAGP_072920_tryp_DDA_30fmolpm_02
PVPITN(N-Glycosylation)ATLDQITGK{Fuc:1; Hex:7; HexNAc:4; Neu5Ac:1}	3950.74	-8.88179e-06	15.1028	13.9376	0	1.47601e+09	54.3804	57.1904	55.2174	3;4;5	3	27	42	sp|P02763|A1AG1_HUMAN	Unmodified	33-NATL	DDA	20200812_aAGP_072920_tryp_DDA_30fmolpm_02
PVPITN(N-Glycosylation)ATLDQITGK{Hex:8; HexNAc:4; Neu5Ac:1}	3966.71	-3.02831e-06	14.4106	21.3393	0	5.70804e+08	55.0662	55.5923	55.2174	4	2	27	42	sp|P02763|A1AG1_HUMAN	Unmodified	33-NATL	DDA	20200812_aAGP_072920_tryp_DDA_30fmolpm_02
PVPITN(N-Glycosylation)ATLDQITGK{Fuc:2; Hex:8; HexNAc:4}	3967.74	-4.74259e-06	-19.8198	24.498	0	1.61764e+06	55.4249	55.4249	55.4249	4	2	27	42	sp|P02763|A1AG1_HUMAN	Unmodified	33-NATL	DDA	20200812_aAGP_072920_tryp_DDA_30fmolpm_02
VPITN(N-Glycosylation)ATLDQITGK{Fuc:1; Hex:7; HexNAc:6}	3968.74	-7.06298e-06	7.46529	7.64427	0	147333	58.0467	58.3492	58.1554	3	1	28	42	sp|P02763|A1AG1_HUMAN	Unmodified	33-NATL	DDA	20200812_aAGP_072920_tryp_DDA_30fmolpm_02
LVPVPITN(N-Glycosylation)ATLDQITGK{Hex:6; HexNAc:6}	3969.81	-1.91678e-06	13.8146	18.9417	0	2.61432e+08	55.6875	57.1286	55.867	3;4	2	25	42	sp|P02763|A1AG1_HUMAN	Unmodified	33-NATL	DDA	20200812_aAGP_072920_tryp_DDA_30fmolpm_02
VPVPITN(N-Glycosylation)ATLDQITGK{Fuc:3; Hex:4; HexNAc:6}	3970.81	-3.68868e-06	10.3333	3.4133	0.048	1.38558e+06	56.2454	57.0882	56.2454	3;4	1	26	42	sp|P02763|A1AG1_HUMAN	Unmodified	33-NATL	DDA	20200812_aAGP_072920_tryp_DDA_30fmolpm_02
VPITN(N-Glycosylation)ATLDQITGK{Fuc:3; Hex:4; HexNAc:7}	3977.74	3.41336e-06	-5.32324	3.27145	0.048	83036.4	58.3617	58.5533	58.5163	4	1	28	42	sp|P02763|A1AG1_HUMAN	Ammonium	33-NATL	DDA	20200812_aAGP_072920_tryp_DDA_30fmolpm_02
LVPVPITN(N-Glycosylation)ATLDQITGK{Hex:6; HexNAc:5; Neu5Ac:1}	4057.83	-1.75782e-06	17.5241	16.2746	0	4.13284e+08	56.917	58.7316	57.5904	3;4	3	25	42	sp|P02763|A1AG1_HUMAN	Unmodified	33-NATL	DDA	20200812_aAGP_072920_tryp_DDA_30fmolpm_02
LVPVPITN(N-Glycosylation)ATLDQITGK{Fuc:2; Hex:6; HexNAc:5}	4058.85	-2.40768e-06	13.9364	30.7266	0	6.35375e+07	54.775	55.2576	55.0662	3;4	3	25	42	sp|P02763|A1AG1_HUMAN	Unmodified	33-NATL	DDA	20200812_aAGP_072920_tryp_DDA_30fmolpm_02
LVPVPITN(N-Glycosylation)ATLDQITGK{Hex:8; HexNAc:5}	4090.86	-5.89305e-06	-3.4424	3.17162	0.048	139808	52.1468	52.1719	52.1468	4	1	25	42	sp|P02763|A1AG1_HUMAN	Unmodified	33-NATL	DDA	20200812_aAGP_072920_tryp_DDA_30fmolpm_02
LVPVPITN(N-Glycosylation)ATLDQITGK{Fuc:3; Hex:3; HexNAc:4; Neu5Ac:2}	4097.82	7.75268e-06	12.3246	16.8461	0	2.18044e+08	54.3425	55.5709	55.2856	3;4	1	25	42	sp|P02763|A1AG1_HUMAN	Ammonium	33-NATL	DDA	20200812_aAGP_072920_tryp_DDA_30fmolpm_02
PVPITN(N-Glycosylation)ATLDQITGK{Fuc:3; Hex:3; HexNAc:8}	4115.86	-6.49755e-06	-5.83843	44.7485	0	1.99886e+07	55.2392	55.5923	55.2392	3	2	27	42	sp|P02763|A1AG1_HUMAN	Unmodified	33-NATL	DDA	20200812_aAGP_072920_tryp_DDA_30fmolpm_02
PVPITN(N-Glycosylation)ATLDQITGK{Fuc:2; Hex:4; HexNAc:8}	4131.87	-1.02677e-05	16.6637	33.558	0	1.64267e+09	54.3425	55.6474	55.0662	3;4	5	27	42	sp|P02763|A1AG1_HUMAN	Unmodified	33-NATL	DDA	20200812_aAGP_072920_tryp_DDA_30fmolpm_02
LVPVPITN(N-Glycosylation)ATLDQITGK{Hex:7; HexNAc:6}	4132.86	-0.000241095	12.8584	15.7835	0	2.77858e+07	56.4603	57.3883	57.1797	3;4	1	25	42	sp|P02763|A1AG1_HUMAN	Unmodified	33-NATL	DDA	20200812_aAGP_072920_tryp_DDA_30fmolpm_02
PVPITN(N-Glycosylation)ATLDQITGK{Fuc:3; Hex:7; HexNAc:5}	4154.84	-9.08429e-06	-3.67594	10.4096	0	444172	54.4778	54.6717	54.4941	3;4;5	1	27	42	sp|P02763|A1AG1_HUMAN	Unmodified	33-NATL	DDA	20200812_aAGP_072920_tryp_DDA_30fmolpm_02
PVPITN(N-Glycosylation)ATLDQITGK{Fuc:2; Hex:8; HexNAc:5}	4170.82	-5.30489e-06	11.6008	7.07487	0	3.94975e+06	54.4985	54.8687	54.7029	3;5	1	27	42	sp|P02763|A1AG1_HUMAN	Unmodified	33-NATL	DDA	20200812_aAGP_072920_tryp_DDA_30fmolpm_02
LVPVPITN(N-Glycosylation)ATLDQITGK{Fuc:1; Hex:7; HexNAc:6}	4277.93	-1.71014e-06	17.5441	20.3803	0	7.85552e+08	54.2651	55.2174	54.9687	3;4	6	25	42	sp|P02763|A1AG1_HUMAN	Unmodified	33-NATL	DDA	20200812_aAGP_072920_tryp_DDA_30fmolpm_02
LVPVPITN(N-Glycosylation)ATLDQITGK{@sulfate:1; Fuc:1; Hex:8; HexNAc:5}	4316.88	-6.74935e-06	10.6251	20.2275	0	7.48139e+06	54.2982	55.122	55.122	3;4;5	1	25	42	sp|P02763|A1AG1_HUMAN	Unmodified	33-NATL	DDA	20200812_aAGP_072920_tryp_DDA_30fmolpm_02
LVPVPITN(N-Glycosylation)ATLDQITGK{Fuc:2; Hex:7; HexNAc:6}	4423.98	-1.71507e-06	15.0165	4.7721	0.015	1.33799e+08	54.1027	55.0662	54.9367	3;4	3	25	42	sp|P02763|A1AG1_HUMAN	Unmodified	33-NATL	DDA	20200812_aAGP_072920_tryp_DDA_30fmolpm_02
PVPITN(N-Glycosylation)ATLDQITGK{Fuc:2; Hex:5; HexNAc:9}	4497	-9.75809e-06	18.0484	44.1936	0	8.53451e+08	53.9258	54.9367	54.6618	3;4;5	4	27	42	sp|P02763|A1AG1_HUMAN	Unmodified	33-NATL	DDA	20200812_aAGP_072920_tryp_DDA_30fmolpm_02
LVPVPITN(N-Glycosylation)ATLDQITGK{Fuc:1; Hex:8; HexNAc:7}	4643.06	-1.76622e-06	13.748	3.24629	0.048	1.76289e+08	53.8262	54.8818	54.6217	3;4;5	3	25	42	sp|P02763|A1AG1_HUMAN	Unmodified	33-NATL	DDA	20200812_aAGP_072920_tryp_DDA_30fmolpm_02
WFYIASAFRNEEYN(N-Glycosylation)K{Hex:4; HexNAc:6}	3803.62	-6.70589e-06	16.4118	4.66762	0.015	2578558310	55.2174	55.9088	55.4042	3;4;5	2	42	57	sp|P02763|A1AG1_HUMAN	Ammonium	56-NKSV	DDA	20200812_aAGP_072920_tryp_DDA_30fmolpm_02
FYFTPN(N-Glycosylation)K{Hex:5; HexNAc:4}	2538.03	-1.04543e-06	19.0364	20.4618	0	2.74181e+08	33.1797	33.7237	33.466	2;3	3	66	73	sp|P02763|A1AG1_HUMAN	Unmodified	72-NKTE	DDA	20200812_aAGP_072920_tryp_DDA_30fmolpm_02
YFTPN(N-Glycosylation)K{Hex:6; HexNAc:5}	2756.1	-1.0392e-06	18.1597	128.878	0	1.3702e+09	19.164	20.6326	19.683	2;3	4	67	73	sp|P02763|A1AG1_HUMAN	Unmodified	72-NKTE	DDA	20200812_aAGP_072920_tryp_DDA_30fmolpm_02
ATFFYFTPN(N-Glycosylation)K{Hex:5; HexNAc:4}	2857.19	-9.23494e-07	15.5655	6.64578	0.00552486	8.76037e+07	49.3509	50.0581	49.5556	2;3	1	63	73	sp|P02763|A1AG1_HUMAN	Unmodified	72-NKTE	DDA	20200812_aAGP_072920_tryp_DDA_30fmolpm_02
FYFTPN(N-Glycosylation)K{Hex:6; HexNAc:5}	2903.17	-1.02217e-06	19.9518	118.845	0	1.13978e+09	32.205	33.7237	32.9323	2;3;4	3	66	73	sp|P02763|A1AG1_HUMAN	Unmodified	72-NKTE	DDA	20200812_aAGP_072920_tryp_DDA_30fmolpm_02
FYFTPN(N-Glycosylation)K{Fuc:2; Hex:5; HexNAc:5}	3033.21	5.43171e-06	17.7619	82.8319	0	1.44962e+08	43.5881	44.153	43.8751	2;3	2	66	73	sp|P02763|A1AG1_HUMAN	Ammonium	72-NKTE	DDA	20200812_aAGP_072920_tryp_DDA_30fmolpm_02
YFTPN(N-Glycosylation)K{Hex:7; HexNAc:6}	3121.23	-1.02457e-06	19.0856	133.366	0	1.20104e+09	18.8517	20.4746	19.147	3;4	2	67	73	sp|P02763|A1AG1_HUMAN	Unmodified	72-NKTE	DDA	20200812_aAGP_072920_tryp_DDA_30fmolpm_02
ATFFYFTPN(N-Glycosylation)K{Hex:6; HexNAc:5}	3222.32	-9.91644e-07	18.1239	38.1963	0	4.79699e+08	48.6575	49.5395	48.912	2;3;4	1	63	73	sp|P02763|A1AG1_HUMAN	Unmodified	72-NKTE	DDA	20200812_aAGP_072920_tryp_DDA_30fmolpm_02
FYFTPN(N-Glycosylation)K{Hex:7; HexNAc:6}	3268.3	-1.22485e-06	19.4726	112.55	0	9.89956e+08	31.8285	33.5318	32.2703	3;4	3	66	73	sp|P02763|A1AG1_HUMAN	Unmodified	72-NKTE	DDA	20200812_aAGP_072920_tryp_DDA_30fmolpm_02
ATFFYFTPN(N-Glycosylation)K{Hex:7; HexNAc:6}	3587.45	-1.03781e-06	18.0678	18.0032	0	4.10013e+08	47.9244	48.7114	48.3538	3;4	3	63	73	sp|P02763|A1AG1_HUMAN	Unmodified	72-NKTE	DDA	20200812_aAGP_072920_tryp_DDA_30fmolpm_02
ATFFYFTPN(N-Glycosylation)K{Fuc:1; Hex:7; HexNAc:6}	3733.51	-9.54301e-07	17.9396	9.00186	0	6.10919e+07	47.8378	48.3538	48.08	3;4	1	63	73	sp|P02763|A1AG1_HUMAN	Unmodified	72-NKTE	DDA	20200812_aAGP_072920_tryp_DDA_30fmolpm_02
YFTPN(N-Glycosylation)KTEDTIFLR{Hex:5; HexNAc:4}	3366.47	-1.00789e-06	-4.90007	14.9034	0	7.94478e+06	44.9164	45.0522	44.9841	3;4	1	67	81	sp|P02763|A1AG1_HUMAN	Unmodified	72-NKTE	DDA	20200812_aAGP_072920_tryp_DDA_30fmolpm_02
PN(N-Glycosylation)KTEDTIFLR{Hex:6; HexNAc:7}	3726.6	-6.40979e-06	-19.9474	14.5316	0	1.4475e+06	44.2912	44.2912	44.2912	4	1	70	81	sp|P02763|A1AG1_HUMAN	Unmodified	72-NKTE	DDA	20200812_aAGP_072920_tryp_DDA_30fmolpm_02
YFTPN(N-Glycosylation)KTEDTIFLR{Hex:6; HexNAc:5}	3731.6	-1.51747e-06	15.9148	40.0506	0	1.18018e+09	42.7603	44.9164	44.5147	3;4	4	67	81	sp|P02763|A1AG1_HUMAN	Unmodified	72-NKTE	DDA	20200812_aAGP_072920_tryp_DDA_30fmolpm_02
N(N-Glycosylation)KTEDTIFLR{Fuc:3; Hex:4; HexNAc:7}	3743.63	-1.13901e-05	15.4123	7.5832	0	5.86113e+08	43.6153	44.446	44.2215	3;4	6	71	81	sp|P02763|A1AG1_HUMAN	Ammonium	72-NKTE	DDA	20200812_aAGP_072920_tryp_DDA_30fmolpm_02
YFTPN(N-Glycosylation)KTEDTIFLR{@sulfate:1; Hex:7; HexNAc:4}	3770.55	-6.8287e-06	11.079	7.8089	0	626089	42.8051	43.0793	42.9958	4;5	1	67	81	sp|P02763|A1AG1_HUMAN	Unmodified	72-NKTE	DDA	20200812_aAGP_072920_tryp_DDA_30fmolpm_02
YFTPN(N-Glycosylation)KTEDTIFLR{Fuc:1; Hex:6; HexNAc:5}	3877.66	-1.49392e-06	14.3055	21.2725	0	6.67662e+07	44.1033	44.4017	44.2912	3;4	2	67	81	sp|P02763|A1AG1_HUMAN	Unmodified	72-NKTE	DDA	20200812_aAGP_072920_tryp_DDA_30fmolpm_02
FYFTPN(N-Glycosylation)KTEDTIFLR{Hex:6; HexNAc:5}	3878.67	-1.24062e-06	19.7498	4.58884	0.0194175	3.95738e+08	52.4682	53.4212	52.9489	3;4	2	66	81	sp|P02763|A1AG1_HUMAN	Unmodified	72-NKTE	DDA	20200812_aAGP_072920_tryp_DDA_30fmolpm_02
YFTPN(N-Glycosylation)KTEDTIFLR{@sulfate:1; Fuc:1; Hex:7; HexNAc:4}	3916.58	2.22349e-06	-5.74679	4.03965	0.015	196045	46.6368	46.787	46.6451	3	1	67	81	sp|P02763|A1AG1_HUMAN	Unmodified	72-NKTE	DDA	20200812_aAGP_072920_tryp_DDA_30fmolpm_02
YFTPN(N-Glycosylation)KTEDTIFLR{Hex:7; HexNAc:6}	4096.73	-1.40024e-06	17.7471	51.5719	0	1.34454e+09	43.2756	44.3595	44.1033	3;4	4	67	81	sp|P02763|A1AG1_HUMAN	Unmodified	72-NKTE	DDA	20200812_aAGP_072920_tryp_DDA_30fmolpm_02
FTPN(N-Glycosylation)KTEDTIFLR{@sulfate:1; Hex:9; HexNAc:5}	4134.68	-7.56336e-06	16.2388	6.56742	0.00552486	2.10189e+08	43.8219	44.2215	44.1033	4;5	1	68	81	sp|P02763|A1AG1_HUMAN	Unmodified	72-NKTE	DDA	20200812_aAGP_072920_tryp_DDA_30fmolpm_02
YFTPN(N-Glycosylation)KTEDTIFLR{Fuc:1; Hex:7; HexNAc:6}	4242.79	-1.50176e-06	18.5133	9.90251	0	4.7686e+08	43.5289	44.2215	43.9298	3;4	4	67	81	sp|P02763|A1AG1_HUMAN	Unmodified	72-NKTE	DDA	20200812_aAGP_072920_tryp_DDA_30fmolpm_02
FYFTPN(N-Glycosylation)KTEDTIFLR{Hex:7; HexNAc:6}	4243.8	-1.303e-06	20.115	4.64541	0.015	9.0097e+08	52.0231	53.607	52.5168	3;4;5	3	66	81	sp|P02763|A1AG1_HUMAN	Unmodified	72-NKTE	DDA	20200812_aAGP_072920_tryp_DDA_30fmolpm_02
YFTPN(N-Glycosylation)KTEDTIFLR{Fuc:2; Hex:10; HexNAc:3}	4265.75	3.9059e-06	12.538	4.93419	0.015	4.47628e+07	43.8672	44.0538	43.9406	4;5	1	67	81	sp|P02763|A1AG1_HUMAN	Unmodified	72-NKTE	DDA	20200812_aAGP_072920_tryp_DDA_30fmolpm_02
FYFTPN(N-Glycosylation)KTEDTIFLR{@sulfate:1; Fuc:1; Hex:7; HexNAc:5}	4266.71	4.63494e-06	14.6619	3.87227	0.0316742	3.83627e+08	42.5718	44.153	43.8751	3;4	4	66	81	sp|P02763|A1AG1_HUMAN	Unmodified	72-NKTE	DDA	20200812_aAGP_072920_tryp_DDA_30fmolpm_02
TPN(N-Glycosylation)KTEDTIFLR{Hex:10; HexNAc:6}	4272.8	-9.8658e-06	8.79336	8.54434	0	930071	60.4397	61.5165	61.1208	3;4	1	69	81	sp|P02763|A1AG1_HUMAN	Unmodified	72-NKTE	DDA	20200812_aAGP_072920_tryp_DDA_30fmolpm_02
QDQC(Carbamidomethyl)IYN(N-Glycosylation)TTYLNVQR{Hex:5; HexNAc:4}	3537.48	-2.11753e-06	17.0856	11.4107	0	3.97108e+08	40.5052	42.2972	40.687	3;4	3	86	101	sp|P02763|A1AG1_HUMAN	Unmodified	93-NTTY	DDA	20200812_aAGP_072920_tryp_DDA_30fmolpm_02
QDQC(Carbamidomethyl)IYN(N-Glycosylation)TTYLNVQR{@sulfate:1; Fuc:2; Hex:6; HexNAc:3}	3868.56	-1.02949e-05	17.7902	3.4992	0.042735	5.44205e+09	44.9841	48.3878	45.6996	3;4	7	86	101	sp|P02763|A1AG1_HUMAN	Ammonium	93-NTTY	DDA	20200812_aAGP_072920_tryp_DDA_30fmolpm_02
IYN(N-Glycosylation)TTYLNVQR{@sulfate:1; Fuc:4; Hex:5; HexNAc:5}	3873.52	1.05985e-05	16.013	6.3426	0.00552486	3.256e+08	44.7648	45.3935	45.1204	3;4	4	90	101	sp|P02763|A1AG1_HUMAN	Ammonium	93-NTTY	DDA	20200812_aAGP_072920_tryp_DDA_30fmolpm_02
QDQC(Carbamidomethyl)IYN(N-Glycosylation)TTYLNVQR{Hex:6; HexNAc:5}	3902.61	-2.53275e-06	16.4247	60.1237	0	5.03792e+09	39.9564	41.3436	40.3661	3;4	4	86	101	sp|P02763|A1AG1_HUMAN	Unmodified	93-NTTY	DDA	20200812_aAGP_072920_tryp_DDA_30fmolpm_02
QDQC(Carbamidomethyl)IYN(N-Glycosylation)TTYLN(Deamidated)VQR{Hex:6; HexNAc:5}	3903.6	-3.09995e-06	11.7849	7.83696	0	4.01741e+08	41.3041	43.4189	41.4153	3;4	6	86	101	sp|P02763|A1AG1_HUMAN	Unmodified	93-NTTY	DDA	20200812_aAGP_072920_tryp_DDA_30fmolpm_02
QDQC(Carbamidomethyl)IYN(N-Glycosylation)TTYLNVQR{@sulfate:1; Hex:7; HexNAc:4}	3941.51	6.9429e-06	-3.46108	4.56985	0.0194175	201384	42.3432	42.3868	42.3432	4	1	86	101	sp|P02763|A1AG1_HUMAN	Ammonium	93-NTTY	DDA	20200812_aAGP_072920_tryp_DDA_30fmolpm_02
QDQC(Carbamidomethyl)IYN(N-Glycosylation)TTYLNVQR{Hex:5; HexNAc:6}	3943.62	2.33196e-06	-5.89288	11.0096	0	6.80747e+06	40.5742	40.7259	40.5742	4	1	86	101	sp|P02763|A1AG1_HUMAN	Ammonium	93-NTTY	DDA	20200812_aAGP_072920_tryp_DDA_30fmolpm_02
IYN(N-Glycosylation)TTYLNVQR{Fuc:1; Hex:10; HexNAc:4}	3962.61	1.51117e-06	12.0336	3.23489	0.048	525953	41.6814	41.8296	41.7092	3	1	90	101	sp|P02763|A1AG1_HUMAN	Ammonium	93-NTTY	DDA	20200812_aAGP_072920_tryp_DDA_30fmolpm_02
QDQC(Carbamidomethyl)IYN(N-Glycosylation)TTYLNVQR{@sulfate:1; Hex:6; HexNAc:5}	3983.55	-0.000248202	9.826	3.85327	0.0316742	679295	42.1234	42.289	42.226	4	1	86	101	sp|P02763|A1AG1_HUMAN	Ammonium	93-NTTY	DDA	20200812_aAGP_072920_tryp_DDA_30fmolpm_02
QDQC(Carbamidomethyl)IYN(N-Glycosylation)TTYLNVQR{Hex:5; HexNAc:5; Neu5Ac:1}	4031.64	9.662e-07	14.4664	14.3719	0	5.84927e+08	45.1887	48.3185	45.4621	3;4	5	86	101	sp|P02763|A1AG1_HUMAN	Unmodified	93-NTTY	DDA	20200812_aAGP_072920_tryp_DDA_30fmolpm_02
QDQC(Carbamidomethyl)IYN(N-Glycosylation)TTYLNVQR{Fuc:1; Hex:6; HexNAc:5}	4048.67	-1.98084e-06	13.9373	38.4622	0	6.5818e+08	39.9564	41.4855	40.206	3;4	6	86	101	sp|P02763|A1AG1_HUMAN	Unmodified	93-NTTY	DDA	20200812_aAGP_072920_tryp_DDA_30fmolpm_02
QDQC(Carbamidomethyl)IYN(N-Glycosylation)TTYLNVQR{Fuc:1; Hex:10; HexNAc:2}	4087.63	2.19549e-06	-20.6873	5.83824	0.00552486	3.55849e+06	40.1451	40.3815	40.3815	3;4	2	86	101	sp|P02763|A1AG1_HUMAN	Ammonium	93-NTTY	DDA	20200812_aAGP_072920_tryp_DDA_30fmolpm_02
QDQC(Carbamidomethyl)IYN(N-Glycosylation)TTYLNVQR{Fuc:3; Hex:5; HexNAc:5}	4178.71	4.07203e-06	-20.9593	3.58193	0.042735	3.35774e+06	40.0264	40.0856	40.0264	3	2	86	101	sp|P02763|A1AG1_HUMAN	Ammonium	93-NTTY	DDA	20200812_aAGP_072920_tryp_DDA_30fmolpm_02
QDQC(Carbamidomethyl)IYN(N-Glycosylation)TTYLNVQR{@sulfate:1; Fuc:2; Hex:7; HexNAc:4}	4233.69	-9.84344e-06	15.5453	20.4481	0	1.80064e+09	44.848	46.2348	45.3245	3;4	8	86	101	sp|P02763|A1AG1_HUMAN	Ammonium	93-NTTY	DDA	20200812_aAGP_072920_tryp_DDA_30fmolpm_02
QDQC(Carbamidomethyl)IYN(N-Glycosylation)TTYLNVQR{@sulfate:1; Fuc:1; Hex:3; HexNAc:8}	4251.71	-2.48037e-06	11.2616	6.89319	0	5.57032e+08	41.0029	42.6902	41.0669	3;4	4	86	101	sp|P02763|A1AG1_HUMAN	Ammonium	93-NTTY	DDA	20200812_aAGP_072920_tryp_DDA_30fmolpm_02
QDQC(Carbamidomethyl)IYN(N-Glycosylation)TTYLNVQR{Fuc:1; Hex:6; HexNAc:6}	4252.72	-0.000230715	-20.6886	11.9706	0	784275	40.206	40.206	40.206	3	1	86	101	sp|P02763|A1AG1_HUMAN	Unmodified	93-NTTY	DDA	20200812_aAGP_072920_tryp_DDA_30fmolpm_02
QDQC(Carbamidomethyl)IYN(N-Glycosylation)TTYLN(Deamidated)VQR{Fuc:3; Hex:5; HexNAc:4; Neu5Ac:1}	4267.74	-4.7693e-06	15.0366	5.10288	0.0108696	2.36931e+09	38.7528	41.2586	40.0264	3;4	5	86	101	sp|P02763|A1AG1_HUMAN	Unmodified	93-NTTY	DDA	20200812_aAGP_072920_tryp_DDA_30fmolpm_02
QDQC(Carbamidomethyl)IYN(N-Glycosylation)TTYLNVQR{@sulfate:1; Fuc:2; Hex:6; HexNAc:5}	4277.66	-0.000698748	9.988	3.77185	0.0316742	102798235	44.6118	44.9164	44.6805	3;4	2	86	101	sp|P02763|A1AG1_HUMAN	Unmodified	93-NTTY	DDA	20200812_aAGP_072920_tryp_DDA_30fmolpm_02
QDQC(Carbamidomethyl)IYN(N-Glycosylation)TTYLNVQR{@sulfate:1; Fuc:4; Hex:3; HexNAc:6}	4283.74	-5.35977e-06	17.4611	6.77015	0.00552486	3.26365e+08	37.8326	39.3378	38.705	3;4	4	86	101	sp|P02763|A1AG1_HUMAN	Unmodified	93-NTTY	DDA	20200812_aAGP_072920_tryp_DDA_30fmolpm_02
QDQC(Carbamidomethyl)IYN(N-Glycosylation)TTYLNVQR{Fuc:1; Hex:10; HexNAc:3}	4290.73	-2.77222e-06	-21.0583	6.74173	0.00552486	4.28558e+06	40.2619	40.2619	40.2619	4	1	86	101	sp|P02763|A1AG1_HUMAN	Unmodified	93-NTTY	DDA	20200812_aAGP_072920_tryp_DDA_30fmolpm_02
QDQC(Carbamidomethyl)IYN(N-Glycosylation)TTYLNVQR{@sulfate:1; Hex:8; HexNAc:5}	4306.63	8.75565e-06	8.75594	3.7399	0.0316742	1.09317e+06	45.9346	46.5355	46.1887	3	2	86	101	sp|P02763|A1AG1_HUMAN	Unmodified	93-NTTY	DDA	20200812_aAGP_072920_tryp_DDA_30fmolpm_02
QDQC(Carbamidomethyl)IYN(N-Glycosylation)TTYLNVQR{Fuc:4; Hex:5; HexNAc:5}	4324.77	2.90972e-06	-3.98806	12.1791	0	3.78098e+07	40.1451	40.3183	40.206	3;4	2	86	101	sp|P02763|A1AG1_HUMAN	Unmodified	93-NTTY	DDA	20200812_aAGP_072920_tryp_DDA_30fmolpm_02
QDQC(Carbamidomethyl)IYN(N-Glycosylation)TTYLNVQR{Hex:6; HexNAc:6; Neu5Ac:1}	4396.77	1.26593e-06	13.8212	14.1117	0	4.0428e+08	44.9164	46.0446	45.1204	3;4	3	86	101	sp|P02763|A1AG1_HUMAN	Unmodified	93-NTTY	DDA	20200812_aAGP_072920_tryp_DDA_30fmolpm_02
QDQC(Carbamidomethyl)IYN(N-Glycosylation)TTYLNVQR{Fuc:2; Hex:6; HexNAc:6}	4397.77	7.04919e-06	11.2289	3.47903	0.042735	1.1791e+08	40.4516	42.4118	40.4516	3;4	1	86	101	sp|P02763|A1AG1_HUMAN	Ammonium	93-NTTY	DDA	20200812_aAGP_072920_tryp_DDA_30fmolpm_02
IYN(N-Glycosylation)TTYLNVQR{@sulfate:1; Fuc:4; Hex:7; HexNAc:6}	4400.77	-3.75383e-06	-19.8675	8.26643	0	5.34779e+06	44.848	44.848	44.848	3;4	2	90	101	sp|P02763|A1AG1_HUMAN	Unmodified	93-NTTY	DDA	20200812_aAGP_072920_tryp_DDA_30fmolpm_02
QDQC(Carbamidomethyl)IYN(N-Glycosylation)TTYLNVQR{Fuc:1; Hex:7; HexNAc:6}	4413.8	-1.63652e-06	15.2842	61.6316	0	7.59118e+08	39.3742	42.5041	39.9118	3;4	5	86	101	sp|P02763|A1AG1_HUMAN	Unmodified	93-NTTY	DDA	20200812_aAGP_072920_tryp_DDA_30fmolpm_02
IYN(N-Glycosylation)TTYLNVQR{@sulfate:1; Fuc:4; Hex:6; HexNAc:7}	4444.77	-0.000672967	6.8109	5.61185	0.00552486	1.28875e+07	41.0275	42.4623	41.0275	3;4	1	90	101	sp|P02763|A1AG1_HUMAN	Unmodified	93-NTTY	DDA	20200812_aAGP_072920_tryp_DDA_30fmolpm_02
IYN(N-Glycosylation)TTYLNVQR{@sulfate:1; Fuc:1; Hex:10; HexNAc:6}	4448.75	-3.35883e-06	9.06262	8.75251	0	6.956e+07	40.2619	40.5742	40.436	4	1	90	101	sp|P02763|A1AG1_HUMAN	Unmodified	93-NTTY	DDA	20200812_aAGP_072920_tryp_DDA_30fmolpm_02
QDQC(Carbamidomethyl)IYN(N-Glycosylation)TTYLNVQR{@sulfate:1; Hex:9; HexNAc:5}	4468.72	2.38098e-07	-19.9937	5.00482	0.015	5.81622e+06	39.7897	39.9564	39.7897	3;4	2	86	101	sp|P02763|A1AG1_HUMAN	Unmodified	93-NTTY	DDA	20200812_aAGP_072920_tryp_DDA_30fmolpm_02
QDQC(Carbamidomethyl)IYN(N-Glycosylation)TTYLNVQR{@sulfate:1; Fuc:1; Hex:4; HexNAc:9}	4617.83	-0.000216666	9.83133	6.93683	0	1.37597e+06	46.3867	46.8118	46.5636	4	2	86	101	sp|P02763|A1AG1_HUMAN	Unmodified	93-NTTY	DDA	20200812_aAGP_072920_tryp_DDA_30fmolpm_02
IYN(N-Glycosylation)TTYLNVQR{@sulfate:1; Fuc:3; Hex:8; HexNAc:7}	4619.82	2.15117e-07	-18.9188	13.4328	0	1.08219e+07	38.9331	44.2215	44.2215	3;4	2	90	101	sp|P02763|A1AG1_HUMAN	Unmodified;Ammonium	93-NTTY	DDA	20200812_aAGP_072920_tryp_DDA_30fmolpm_02
QDQC(Carbamidomethyl)IYN(N-Glycosylation)TTYLNVQR{Hex:8; HexNAc:7}	4632.88	-2.07956e-06	16.4354	24.8746	0	2.09383e+09	38.9989	40.0856	39.2818	3;4	2	86	101	sp|P02763|A1AG1_HUMAN	Unmodified	93-NTTY	DDA	20200812_aAGP_072920_tryp_DDA_30fmolpm_02
QDQC(Carbamidomethyl)IYN(N-Glycosylation)TTYLNVQR{Fuc:1; Hex:8; HexNAc:7}	4778.94	-2.07124e-06	16.4937	9.36038	0	5.66219e+08	38.8822	39.7503	39.5448	3;4	2	86	101	sp|P02763|A1AG1_HUMAN	Unmodified	93-NTTY	DDA	20200812_aAGP_072920_tryp_DDA_30fmolpm_02
QDQC(Carbamidomethyl)IYN(N-Glycosylation)TTYLNVQR{@sulfate:1; Fuc:2; Hex:9; HexNAc:6}	4963.95	-8.20246e-06	15.3279	5.6345	0.00552486	1.61924e+08	43.5881	44.153	43.9406	3;4	2	86	101	sp|P02763|A1AG1_HUMAN	Ammonium	93-NTTY	DDA	20200812_aAGP_072920_tryp_DDA_30fmolpm_02
QDQC(Carbamidomethyl)IYN(N-Glycosylation)TTYLNVQR{Hex:9; HexNAc:8}	4998.01	-1.54265e-06	13.7335	9.58422	0	6.71888e+08	38.5332	39.6506	38.8261	3;4	1	86	101	sp|P02763|A1AG1_HUMAN	Unmodified	93-NTTY	DDA	20200812_aAGP_072920_tryp_DDA_30fmolpm_02
LVPVPITN(N-Glycosylation)ATLD{Hex:6; HexNAc:5}	3239.43	-1.5073e-06	19.2063	7.57357	0.0289855	2.59911e+08	49.5973	51.289	49.9169	2;3;4	3	25	37	sp|P02763|A1AG1_HUMAN	Unmodified	33-NATL	DDA	20200812_aAGP_072920_tryp_DDA_30fmolpm_2ug_01
LVPVPITN(N-Glycosylation)ATLDQITGK{Fuc:1; Hex:3; HexNAc:3}	3036.58	-0.00530483	11.0232	12.3267	0	1.31848e+07	56.0119	57.0593	56.1014	3	3	25	42	sp|P02763|A1AG1_HUMAN	Unmodified	33-NATL	DDA	20200812_aAGP_072920_tryp_DDA_30fmolpm_2ug_01
TN(N-Glycosylation)ATLDQITGK{Hex:6; HexNAc:5}	3148.32	-7.95498e-07	17.597	8.95261	0.015748	1.71239e+08	26.3349	26.927	26.4969	3;4	1	31	42	sp|P02763|A1AG1_HUMAN	Unmodified	33-NATL	DDA	20200812_aAGP_072920_tryp_DDA_30fmolpm_2ug_01
LVPVPITN(N-Glycosylation)ATLDQITGK{Hex:5; HexNAc:4}	3401.61	-5.41997e-06	15.5765	38.8463	0	5.9461e+09	48.7418	59.2285	56.1014	2;3;4	14	25	42	sp|P02763|A1AG1_HUMAN	Unmodified;Ammonium	33-NATL	DDA	20200812_aAGP_072920_tryp_DDA_30fmolpm_2ug_01
LVPVPITN(N-Glycosylation)ATLDQITGK{Fuc:1; Hex:5; HexNAc:4}	3547.66	-1.00729e-06	8.20843	5.0667	0.0360825	3.29922e+07	55.3892	56.5197	55.4532	3;4	2	25	42	sp|P02763|A1AG1_HUMAN	Unmodified	33-NATL	DDA	20200812_aAGP_072920_tryp_DDA_30fmolpm_2ug_01
LVPVPITN(N-Glycosylation)ATLDQITGK{Hex:5; HexNAc:5}	3605.68	-0.000279229	7.26994	8.82693	0.015748	929677	56.3245	56.7733	56.3245	3;4	1	25	42	sp|P02763|A1AG1_HUMAN	Unmodified	33-NATL	DDA	20200812_aAGP_072920_tryp_DDA_30fmolpm_2ug_01
LVPVPITN(N-Glycosylation)ATLDQITGK{Hex:6; HexNAc:5}	3766.73	-1.28523e-06	19.3493	107.891	0	3.17762e+10	48.565	57.8255	55.6665	3;4	25	25	42	sp|P02763|A1AG1_HUMAN	Unmodified;Ammonium	33-NATL	DDA	20200812_aAGP_072920_tryp_DDA_30fmolpm_2ug_01
ITN(N-Glycosylation)ATLDQITGK{Fuc:2; Hex:7; HexNAc:4; Neu5Ac:1}	3803.62	-9.80744e-06	15.7012	4.49929	0.0432692	1.19123e+09	55.4532	56.1436	55.6665	3;4	3	30	42	sp|P02763|A1AG1_HUMAN	Ammonium	33-NATL	DDA	20200812_aAGP_072920_tryp_DDA_30fmolpm_2ug_01
PVPITN(N-Glycosylation)ATLDQITGK{Hex:7; HexNAc:4; Neu5Ac:1}	3804.68	-9.07558e-06	17.0842	8.74268	0.015748	5.09697e+09	51.9418	67.4463	55.7043	3;4;5	4	27	42	sp|P02763|A1AG1_HUMAN	Unmodified	33-NATL	DDA	20200812_aAGP_072920_tryp_DDA_30fmolpm_2ug_01
N(N-Glycosylation)ATLDQITGK{Fuc:3; Hex:3; HexNAc:9}	3811.62	-3.92176e-06	8.67798	4.83459	0.0360825	235885	57.9048	58.0411	57.954	5	1	32	42	sp|P02763|A1AG1_HUMAN	Ammonium	33-NATL	DDA	20200812_aAGP_072920_tryp_DDA_30fmolpm_2ug_01
PVPITN(N-Glycosylation)ATLDQITGK{Fuc:1; Hex:8; HexNAc:4}	3822.69	-0.000268571	3.23094	5.97169	0.0342857	326111	58.1326	58.4463	58.1368	3	1	27	42	sp|P02763|A1AG1_HUMAN	Unmodified	33-NATL	DDA	20200812_aAGP_072920_tryp_DDA_30fmolpm_2ug_01
PVPITN(N-Glycosylation)ATLDQITGK{Fuc:1; Hex:3; HexNAc:8}	3823.76	-1.10917e-05	19.1014	13.6991	0	2.58812e+09	56.1014	57.8898	56.3473	3;4	3	27	42	sp|P02763|A1AG1_HUMAN	Unmodified	33-NATL	DDA	20200812_aAGP_072920_tryp_DDA_30fmolpm_2ug_01
PVPITN(N-Glycosylation)ATLDQITGK{Fuc:3; Hex:5; HexNAc:5}	3833.66	-0.000774083	11.8804	26.5909	0	550511	57.9048	58.2366	58.0411	4	1	27	42	sp|P02763|A1AG1_HUMAN	Unmodified	33-NATL	DDA	20200812_aAGP_072920_tryp_DDA_30fmolpm_2ug_01
PVPITN(N-Glycosylation)ATLDQITGK{@sulfate:1; Fuc:3; Hex:6; HexNAc:4}	3869.67	-1.09618e-05	18.9608	4.8673	0.0360825	7.65978e+08	59.0319	61.3992	59.6243	3;4	1	27	42	sp|P02763|A1AG1_HUMAN	Unmodified	33-NATL	DDA	20200812_aAGP_072920_tryp_DDA_30fmolpm_2ug_01
PVPITN(N-Glycosylation)ATLDQITGK{Fuc:3; Hex:3; HexNAc:7}	3912.79	-1.08435e-05	14.6799	17.8401	0	1.07896e+09	54.1945	58.6744	55.4532	3;4	3	27	42	sp|P02763|A1AG1_HUMAN	Ammonium	33-NATL	DDA	20200812_aAGP_072920_tryp_DDA_30fmolpm_2ug_01
LVPVPITN(N-Glycosylation)ATLDQITGK{Fuc:1; Hex:6; HexNAc:5}	3912.79	-2.01158e-06	17.3801	133.705	0	8.18755e+09	53.2181	57.6218	55.4532	3;4	12	25	42	sp|P02763|A1AG1_HUMAN	Unmodified	33-NATL	DDA	20200812_aAGP_072920_tryp_DDA_30fmolpm_2ug_01
LVPVPITN(N-Glycosylation)ATLDQITGK{Fuc:2; Hex:4; HexNAc:6}	3939.82	-0.000508219	5.07265	34.1699	0	916750	50.392	51.034	50.9011	3;4	1	25	42	sp|P02763|A1AG1_HUMAN	Unmodified	33-NATL	DDA	20200812_aAGP_072920_tryp_DDA_30fmolpm_2ug_01
PVPITN(N-Glycosylation)ATLDQITGK{Fuc:4; Hex:3; HexNAc:5; Neu5Ac:1}	3943.78	-8.04803e-06	10.5843	20.4541	0	621590	56.9514	57.3948	57.1641	3;4	1	27	42	sp|P02763|A1AG1_HUMAN	Unmodified	33-NATL	DDA	20200812_aAGP_072920_tryp_DDA_30fmolpm_2ug_01
PVPITN(N-Glycosylation)ATLDQITGK{Fuc:1; Hex:7; HexNAc:4; Neu5Ac:1}	3950.74	-9.63285e-06	15.8609	46.962	0	1.36707e+09	54.5888	57.6707	55.4532	3;4	3	27	42	sp|P02763|A1AG1_HUMAN	Unmodified	33-NATL	DDA	20200812_aAGP_072920_tryp_DDA_30fmolpm_2ug_01
PVPITN(N-Glycosylation)ATLDQITGK{Fuc:3; Hex:7; HexNAc:4}	3951.74	-4.64434e-06	-6.26262	38.4797	0	1.44911e+07	55.3681	55.6665	55.6665	4;5	2	27	42	sp|P02763|A1AG1_HUMAN	Unmodified	33-NATL	DDA	20200812_aAGP_072920_tryp_DDA_30fmolpm_2ug_01
PVPITN(N-Glycosylation)ATLDQITGK{Fuc:2; Hex:3; HexNAc:8}	3969.82	-1.14118e-05	14.5226	25.1018	0	2.08873e+08	55.9478	58.4716	56.1014	3;4	3	27	42	sp|P02763|A1AG1_HUMAN	Unmodified	33-NATL	DDA	20200812_aAGP_072920_tryp_DDA_30fmolpm_2ug_01
LVPVPITN(N-Glycosylation)ATLDQITGK{Fuc:2; Hex:8; HexNAc:3}	3976.75	9.33614e-06	10.5397	20.0917	0	1.09569e+07	55.341	55.5864	55.4786	3	1	25	42	sp|P02763|A1AG1_HUMAN	Unmodified	33-NATL	DDA	20200812_aAGP_072920_tryp_DDA_30fmolpm_2ug_01
LVPVPITN(N-Glycosylation)ATLDQITGK{@sulfate:1; Fuc:1; Hex:6; HexNAc:5}	3994.78	-0.000508926	-6.05207	21.0194	0	81530.1	59.0235	59.1018	59.1018	4	1	25	42	sp|P02763|A1AG1_HUMAN	Unmodified	33-NATL	DDA	20200812_aAGP_072920_tryp_DDA_30fmolpm_2ug_01
LVPVPITN(N-Glycosylation)ATLDQITGK{Hex:6; HexNAc:5; Neu5Ac:1}	4057.83	-1.77707e-06	17.4884	20.0814	0	3.47111e+08	57.312	59.1788	58.0604	3;4	3	25	42	sp|P02763|A1AG1_HUMAN	Unmodified	33-NATL	DDA	20200812_aAGP_072920_tryp_DDA_30fmolpm_2ug_01
LVPVPITN(N-Glycosylation)ATLDQITGK{Fuc:2; Hex:6; HexNAc:5}	4058.85	-1.66665e-06	13.505	4.59928	0.040404	8.42299e+07	55.0573	55.4786	55.2809	3;4	2	25	42	sp|P02763|A1AG1_HUMAN	Unmodified	33-NATL	DDA	20200812_aAGP_072920_tryp_DDA_30fmolpm_2ug_01
PVPITN(N-Glycosylation)ATLDQITGK{Fuc:1; Hex:3; HexNAc:8; Neu5Ac:1}	4114.85	-1.01466e-05	15.6873	92.172	0	1.87602e+09	54.4511	55.9202	55.2809	3;4	8	27	42	sp|P02763|A1AG1_HUMAN	Unmodified;Ammonium	33-NATL	DDA	20200812_aAGP_072920_tryp_DDA_30fmolpm_2ug_01
PVPITN(N-Glycosylation)ATLDQITGK{Fuc:3; Hex:3; HexNAc:8}	4115.84	-2.07558e-06	11.221	26.8804	0	6.08251e+06	56.7651	57.3163	56.9935	3;4	2	27	42	sp|P02763|A1AG1_HUMAN	Unmodified	33-NATL	DDA	20200812_aAGP_072920_tryp_DDA_30fmolpm_2ug_01
LVPVPITN(N-Glycosylation)ATLDQITGK{Hex:7; HexNAc:6}	4133.86	-0.000483406	14.2044	23.8124	0	2.54132e+08	54.6497	57.3613	55.2637	3;4	3	25	42	sp|P02763|A1AG1_HUMAN	Unmodified;Ammonium	33-NATL	DDA	20200812_aAGP_072920_tryp_DDA_30fmolpm_2ug_01
LVPVPITN(N-Glycosylation)ATLDQITGK{Fuc:1; Hex:7; HexNAc:6}	4277.93	-1.65965e-06	16.7206	105.132	0	8.41342e+08	54.411	55.4532	55.1374	3;4	5	25	42	sp|P02763|A1AG1_HUMAN	Unmodified	33-NATL	DDA	20200812_aAGP_072920_tryp_DDA_30fmolpm_2ug_01
LVPVPITN(N-Glycosylation)ATLDQITGK{Hex:10; HexNAc:3; Neu5Ac:1}	4299.91	-6.81325e-06	15.9524	15.9271	0	2.11511e+08	54.4786	55.341	55.1705	3;4	2	25	42	sp|P02763|A1AG1_HUMAN	Unmodified	33-NATL	DDA	20200812_aAGP_072920_tryp_DDA_30fmolpm_2ug_01
PVPITN(N-Glycosylation)ATLDQITGK{Fuc:1; Hex:8; HexNAc:5; Neu5Ac:1}	4315.87	-9.34094e-06	15.6454	11.4779	0	2.01228e+08	54.4279	55.3892	55.1374	3;4;5	1	27	42	sp|P02763|A1AG1_HUMAN	Unmodified	33-NATL	DDA	20200812_aAGP_072920_tryp_DDA_30fmolpm_2ug_01
LVPVPITN(N-Glycosylation)ATLDQITGK{Fuc:2; Hex:7; HexNAc:6}	4423.98	-1.63256e-06	14.9901	10.8177	0	1.25832e+08	54.2282	55.2809	55.1705	3;4	4	25	42	sp|P02763|A1AG1_HUMAN	Unmodified	33-NATL	DDA	20200812_aAGP_072920_tryp_DDA_30fmolpm_2ug_01
PVPITN(N-Glycosylation)ATLDQITGK{Fuc:2; Hex:5; HexNAc:9}	4497	-9.69481e-06	17.4519	44.7694	0	6.40881e+08	54.0574	55.1705	54.8516	3;4;5	4	27	42	sp|P02763|A1AG1_HUMAN	Unmodified	33-NATL	DDA	20200812_aAGP_072920_tryp_DDA_30fmolpm_2ug_01
MALSWVLTVLSLLPLLEAQIPLC(Carbamidomethyl)ANLVPVPITN(N-Glycosylation)ATLDQITGK{@sulfate:1; Fuc:1; Hex:6; HexNAc:9}	7553.48	-0.000251893	-6.02055	10.8354	0	5.20327e+07	55.6026	55.8069	55.6026	5	1	0	42	sp|P02763|A1AG1_HUMAN	Unmodified	33-NATL	DDA	20200812_aAGP_072920_tryp_DDA_30fmolpm_2ug_01
YFTPN(N-Glycosylation)K{Hex:5; HexNAc:4}	2390.96	-9.87429e-07	18.5592	19.542	0	4.48671e+08	17.8436	19.0857	18.3299	2;3	3	67	73	sp|P02763|A1AG1_HUMAN	Unmodified	72-NKTE	DDA	20200812_aAGP_072920_tryp_DDA_30fmolpm_2ug_01
FYFTPN(N-Glycosylation)K{Hex:5; HexNAc:4}	2538.03	-9.81597e-07	19.2405	20.5523	0	2.29754e+08	31.8148	32.6412	32.3425	2;3	3	66	73	sp|P02763|A1AG1_HUMAN	Unmodified	72-NKTE	DDA	20200812_aAGP_072920_tryp_DDA_30fmolpm_2ug_01
YFTPN(N-Glycosylation)K{Hex:6; HexNAc:5}	2756.1	-1.03518e-06	18.516	121.57	0	1.52679e+09	17.6	19.1418	18.1292	2;3	5	67	73	sp|P02763|A1AG1_HUMAN	Unmodified	72-NKTE	DDA	20200812_aAGP_072920_tryp_DDA_30fmolpm_2ug_01
ATFFYFTPN(N-Glycosylation)K{Hex:5; HexNAc:4}	2857.19	-8.45606e-07	16.4102	5.20233	0.0360825	8.31977e+07	49.0303	49.8876	49.2214	2;3	1	63	73	sp|P02763|A1AG1_HUMAN	Unmodified	72-NKTE	DDA	20200812_aAGP_072920_tryp_DDA_30fmolpm_2ug_01
FYFTPN(N-Glycosylation)K{Hex:6; HexNAc:5}	2903.17	-1.0358e-06	19.9153	142.049	0	8.86692e+08	31.0767	32.6337	31.799	2;3;4	3	66	73	sp|P02763|A1AG1_HUMAN	Unmodified	72-NKTE	DDA	20200812_aAGP_072920_tryp_DDA_30fmolpm_2ug_01
FYFTPN(N-Glycosylation)K{Fuc:1; Hex:6; HexNAc:5}	3049.22	-1.31202e-06	18.567	12.9063	0	1.29839e+08	31.2187	32.1247	31.4342	2;3	1	66	73	sp|P02763|A1AG1_HUMAN	Unmodified	72-NKTE	DDA	20200812_aAGP_072920_tryp_DDA_30fmolpm_2ug_01
FFYFTPN(N-Glycosylation)K{Hex:6; HexNAc:5}	3050.24	-1.30923e-06	18.5029	24.6732	0	1.82546e+08	42.8561	43.408	43.1871	2;3;4	2	65	73	sp|P02763|A1AG1_HUMAN	Unmodified	72-NKTE	DDA	20200812_aAGP_072920_tryp_DDA_30fmolpm_2ug_01
YFTPN(N-Glycosylation)K{Hex:7; HexNAc:6}	3121.23	-1.08391e-06	19.044	135.458	0	1.20046e+09	17.2542	19.1048	17.5887	3;4	3	67	73	sp|P02763|A1AG1_HUMAN	Unmodified	72-NKTE	DDA	20200812_aAGP_072920_tryp_DDA_30fmolpm_2ug_01
ATFFYFTPN(N-Glycosylation)K{Hex:6; HexNAc:5}	3222.32	-1.05229e-06	18.4903	34.373	0	4.19332e+08	48.2895	49.2064	48.5842	2;3;4	3	63	73	sp|P02763|A1AG1_HUMAN	Unmodified	72-NKTE	DDA	20200812_aAGP_072920_tryp_DDA_30fmolpm_2ug_01
FYFTPN(N-Glycosylation)K{Hex:7; HexNAc:6}	3268.3	-1.15181e-06	19.5695	111.513	0	7.83815e+08	30.6666	32.3162	31.1315	2;3;4	3	66	73	sp|P02763|A1AG1_HUMAN	Unmodified	72-NKTE	DDA	20200812_aAGP_072920_tryp_DDA_30fmolpm_2ug_01
ATFFYFTPN(N-Glycosylation)K{Fuc:1; Hex:6; HexNAc:5}	3368.38	-6.76378e-07	15.1099	5.87391	0.0342857	7.32289e+07	48.1478	48.4806	48.3394	3;4	1	63	73	sp|P02763|A1AG1_HUMAN	Unmodified	72-NKTE	DDA	20200812_aAGP_072920_tryp_DDA_30fmolpm_2ug_01
FFYFTPN(N-Glycosylation)K{Hex:7; HexNAc:6}	3415.37	-1.01991e-06	19.0762	13.2016	0	2.49672e+08	42.063	42.8481	42.4284	3;4	2	65	73	sp|P02763|A1AG1_HUMAN	Unmodified	72-NKTE	DDA	20200812_aAGP_072920_tryp_DDA_30fmolpm_2ug_01
ATFFYFTPN(N-Glycosylation)K{Hex:7; HexNAc:6}	3587.45	-8.73753e-07	16.9492	17.8976	0	3.68853e+08	47.5228	48.636	47.9578	3;4	4	63	73	sp|P02763|A1AG1_HUMAN	Unmodified;Ammonium	72-NKTE	DDA	20200812_aAGP_072920_tryp_DDA_30fmolpm_2ug_01
SVQEIQATFFYFTPN(N-Glycosylation)K{Hex:7; HexNAc:6}	4271.8	-1.40024e-06	19.2304	5.5223	0.0342857	3.11538e+08	61.1407	62.6703	61.5572	3;4;5	3	57	73	sp|P02763|A1AG1_HUMAN	Unmodified	72-NKTE	DDA	20200812_aAGP_072920_tryp_DDA_30fmolpm_2ug_01
YFTPN(N-Glycosylation)KTEDTIFLR{Hex:6; HexNAc:5}	3731.6	-1.31289e-06	15.8384	44.3906	0	1.16809e+09	43.755	46.1172	43.9744	3;4	4	67	81	sp|P02763|A1AG1_HUMAN	Unmodified	72-NKTE	DDA	20200812_aAGP_072920_tryp_DDA_30fmolpm_2ug_01
FTPN(N-Glycosylation)KTEDTIFLR{@sulfate:1; Hex:8; HexNAc:4}	3769.54	-7.16455e-06	10.427	6.65952	0.0326797	3.64772e+07	43.8989	44.2655	43.925	4;5	3	68	81	sp|P02763|A1AG1_HUMAN	Unmodified	72-NKTE	DDA	20200812_aAGP_072920_tryp_DDA_30fmolpm_2ug_01
YFTPN(N-Glycosylation)KTEDTIFLR{Fuc:1; Hex:6; HexNAc:5}	3877.66	-1.23674e-06	12.9348	7.75801	0.0289855	1.09701e+08	43.5033	43.8383	43.7203	3;4	2	67	81	sp|P02763|A1AG1_HUMAN	Unmodified	72-NKTE	DDA	20200812_aAGP_072920_tryp_DDA_30fmolpm_2ug_01
YFTPN(N-Glycosylation)KTEDTIFLR{Hex:7; HexNAc:6}	4096.73	-1.2544e-06	18.2738	33.828	0	1.65653e+09	42.598	43.8655	43.5033	3;4	5	67	81	sp|P02763|A1AG1_HUMAN	Unmodified	72-NKTE	DDA	20200812_aAGP_072920_tryp_DDA_30fmolpm_2ug_01
FTPN(N-Glycosylation)KTEDTIFLR{@sulfate:1; Hex:9; HexNAc:5}	4134.68	-7.4009e-06	16.0113	6.55373	0.0326797	2.45548e+08	43.1504	43.6399	43.4749	4;5	4	68	81	sp|P02763|A1AG1_HUMAN	Unmodified	72-NKTE	DDA	20200812_aAGP_072920_tryp_DDA_30fmolpm_2ug_01
YFTPN(N-Glycosylation)KTEDTIFLR{Fuc:4; Hex:5; HexNAc:5}	4153.76	4.47713e-06	10.6892	7.33783	0.0326797	2.33031e+07	42.7309	43.4268	43.3342	3;4	2	67	81	sp|P02763|A1AG1_HUMAN	Unmodified	72-NKTE	DDA	20200812_aAGP_072920_tryp_DDA_30fmolpm_2ug_01
YFTPN(N-Glycosylation)KTEDTIFLR{Fuc:1; Hex:7; HexNAc:6}	4242.79	-1.37127e-06	17.722	21.6841	0	5.59726e+08	42.8745	43.5937	43.3179	3;4	4	67	81	sp|P02763|A1AG1_HUMAN	Unmodified	72-NKTE	DDA	20200812_aAGP_072920_tryp_DDA_30fmolpm_2ug_01
FYFTPN(N-Glycosylation)KTEDTIFLR{Hex:7; HexNAc:6}	4243.8	-1.31787e-06	20.2742	19.2504	0	8.1964e+08	52.0501	53.6622	52.5157	3;4	3	66	81	sp|P02763|A1AG1_HUMAN	Unmodified	72-NKTE	DDA	20200812_aAGP_072920_tryp_DDA_30fmolpm_2ug_01
FYFTPN(N-Glycosylation)KTEDTIFLR{@sulfate:1; Fuc:1; Hex:7; HexNAc:5}	4266.71	4.42497e-06	14.3575	4.23836	0.0342857	4.23806e+08	41.8695	43.5559	43.371	3;4	5	66	81	sp|P02763|A1AG1_HUMAN	Unmodified	72-NKTE	DDA	20200812_aAGP_072920_tryp_DDA_30fmolpm_2ug_01
YFTPN(N-Glycosylation)KTEDTIFLR{Hex:8; HexNAc:7}	4461.87	-1.80771e-06	17.523	4.11636	0.0432692	4.98672e+08	42.4597	43.3434	42.9753	3;4	4	67	81	sp|P02763|A1AG1_HUMAN	Unmodified	72-NKTE	DDA	20200812_aAGP_072920_tryp_DDA_30fmolpm_2ug_01
IYN(N-Glycosylation)TTYLNVQR{Fuc:2; Hex:6; HexNAc:4}	3461.47	-0.000290302	9.10573	5.29803	0.0342857	6.83218e+07	43.8836	44.657	44.0037	4	1	90	101	sp|P02763|A1AG1_HUMAN	Unmodified	93-NTTY	DDA	20200812_aAGP_072920_tryp_DDA_30fmolpm_2ug_01
QDQC(Carbamidomethyl)IYN(N-Glycosylation)TTYLNVQR{Hex:5; HexNAc:4}	3537.5	-7.45403e-06	17.2257	15.9692	0	3.71897e+08	39.6955	41.6224	39.932	3;4	4	86	101	sp|P02763|A1AG1_HUMAN	Unmodified	93-NTTY	DDA	20200812_aAGP_072920_tryp_DDA_30fmolpm_2ug_01
QDQC(Carbamidomethyl)IYN(N-Glycosylation)TTYLNVQR{@sulfate:1; Fuc:2; Hex:6; HexNAc:3}	3868.56	-1.01676e-05	19.387	19.4849	0	7.60076e+09	44.4654	46.3231	45.2924	3;4	7	86	101	sp|P02763|A1AG1_HUMAN	Ammonium	93-NTTY	DDA	20200812_aAGP_072920_tryp_DDA_30fmolpm_2ug_01
QDQC(Carbamidomethyl)IYN(N-Glycosylation)TTYLNVQR{Fuc:1; Hex:5; HexNAc:5}	3886.58	8.16029e-06	11.9677	12.2326	0	1.17104e+08	40.0519	40.2286	40.1046	3;4	1	86	101	sp|P02763|A1AG1_HUMAN	Ammonium	93-NTTY	DDA	20200812_aAGP_072920_tryp_DDA_30fmolpm_2ug_01
QDQC(Carbamidomethyl)IYN(N-Glycosylation)TTYLNVQR{Hex:6; HexNAc:5}	3902.61	-1.18068e-06	16.9454	58.478	0	4.94587e+09	39.0188	40.8357	39.5957	3;4	6	86	101	sp|P02763|A1AG1_HUMAN	Unmodified	93-NTTY	DDA	20200812_aAGP_072920_tryp_DDA_30fmolpm_2ug_01
QDQC(Carbamidomethyl)IYN(N-Glycosylation)TTYLNVQR{Fuc:3; Hex:3; HexNAc:4; Neu5Ac:1}	3942.61	7.38492e-06	14.8622	6.12133	0.0342857	1.48036e+08	39.6536	40.8933	39.7946	3;4	2	86	101	sp|P02763|A1AG1_HUMAN	Ammonium	93-NTTY	DDA	20200812_aAGP_072920_tryp_DDA_30fmolpm_2ug_01
IYN(N-Glycosylation)TTYLNVQR{Fuc:2; Hex:9; HexNAc:4}	3946.6	5.25255e-06	-4.37753	6.63045	0.0326797	241127	41.5716	41.6516	41.6057	3	1	90	101	sp|P02763|A1AG1_HUMAN	Ammonium	93-NTTY	DDA	20200812_aAGP_072920_tryp_DDA_30fmolpm_2ug_01
QDQC(Carbamidomethyl)IYN(N-Glycosylation)TTYLNVQR{Hex:5; HexNAc:5; Neu5Ac:1}	4031.64	1.15109e-06	17.85	14.3355	0	1.47032e+09	44.6028	46.9442	45.0627	3;4	5	86	101	sp|P02763|A1AG1_HUMAN	Unmodified	93-NTTY	DDA	20200812_aAGP_072920_tryp_DDA_30fmolpm_2ug_01
QDQC(Carbamidomethyl)IYN(N-Glycosylation)TTYLNVQR{Fuc:1; Hex:6; HexNAc:5}	4048.67	-1.1026e-06	15.7581	38.2835	0	9.96774e+08	38.9423	42.2717	39.4475	3;4	7	86	101	sp|P02763|A1AG1_HUMAN	Unmodified;Ammonium	93-NTTY	DDA	20200812_aAGP_072920_tryp_DDA_30fmolpm_2ug_01
QDQC(Carbamidomethyl)IYN(N-Glycosylation)TTYLNVQR{@sulfate:1; Hex:8; HexNAc:4}	4103.6	-4.32496e-06	-5.74846	6.84984	0.0326797	3.81835e+06	39.2625	39.5604	39.5604	3;4	1	86	101	sp|P02763|A1AG1_HUMAN	Unmodified	93-NTTY	DDA	20200812_aAGP_072920_tryp_DDA_30fmolpm_2ug_01
IYN(N-Glycosylation)TTYLNVQR{Fuc:2; Hex:10; HexNAc:4}	4108.7	-6.23397e-06	10.4296	8.23336	0.0289855	774755	22.6099	22.7419	22.638	4	1	90	101	sp|P02763|A1AG1_HUMAN	Unmodified	93-NTTY	DDA	20200812_aAGP_072920_tryp_DDA_30fmolpm_2ug_01
QDQC(Carbamidomethyl)IYN(N-Glycosylation)TTYLNVQR{@sulfate:1; Fuc:2; Hex:7; HexNAc:4}	4233.69	-1.00356e-05	17.4067	16.5054	0	4.17064e+09	44.1614	45.8996	44.8661	3;4	8	86	101	sp|P02763|A1AG1_HUMAN	Ammonium	93-NTTY	DDA	20200812_aAGP_072920_tryp_DDA_30fmolpm_2ug_01
QDQC(Carbamidomethyl)IYN(N-Glycosylation)TTYLNVQR{Fuc:1; Hex:6; HexNAc:6}	4252.69	-0.000223467	15.7574	4.5756	0.040404	224848	40.8515	40.9788	40.8891	4	1	86	101	sp|P02763|A1AG1_HUMAN	Unmodified	93-NTTY	DDA	20200812_aAGP_072920_tryp_DDA_30fmolpm_2ug_01
QDQC(Carbamidomethyl)IYN(N-Glycosylation)TTYLNVQR{Hex:7; HexNAc:6}	4267.74	-1.59907e-06	16.0953	59.4248	0	2.92573e+09	37.8309	40.2428	39.2625	3;4	5	86	101	sp|P02763|A1AG1_HUMAN	Unmodified	93-NTTY	DDA	20200812_aAGP_072920_tryp_DDA_30fmolpm_2ug_01
QDQC(Carbamidomethyl)IYN(N-Glycosylation)TTYLN(Deamidated)VQR{Hex:7; HexNAc:6}	4268.73	-3.49865e-06	10.8669	4.5238	0	4.87694e+08	39.7288	41.9537	39.8201	3;4	6	86	101	sp|P02763|A1AG1_HUMAN	Unmodified	93-NTTY	DDA	20200812_aAGP_072920_tryp_DDA_30fmolpm_2ug_01
QDQC(Carbamidomethyl)IYN(N-Glycosylation)TTYLNVQR{Hex:3; HexNAc:5; Neu5Ac:3}	4289.72	2.33736e-06	14.3196	10.0403	0	5.47193e+08	37.5069	42.3488	39.2625	3;4	3	86	101	sp|P02763|A1AG1_HUMAN	Unmodified	93-NTTY	DDA	20200812_aAGP_072920_tryp_DDA_30fmolpm_2ug_01
QDQC(Carbamidomethyl)IYN(N-Glycosylation)TTYLNVQR{Hex:6; HexNAc:6; Neu5Ac:1}	4396.78	5.64315e-07	14.6131	12.6474	0	6.14168e+08	44.3955	47.8257	44.6969	3;4	4	86	101	sp|P02763|A1AG1_HUMAN	Unmodified	93-NTTY	DDA	20200812_aAGP_072920_tryp_DDA_30fmolpm_2ug_01
QDQC(Carbamidomethyl)IYN(N-Glycosylation)TTYLNVQR{Fuc:1; Hex:7; HexNAc:6}	4413.8	-1.89096e-06	15.2511	60.6262	0	9.44472e+08	38.5342	43.1734	39.103	3;4	6	86	101	sp|P02763|A1AG1_HUMAN	Unmodified;Ammonium	93-NTTY	DDA	20200812_aAGP_072920_tryp_DDA_30fmolpm_2ug_01
QDQC(Carbamidomethyl)IYN(N-Glycosylation)TTYLNVQR{Hex:10; HexNAc:3; Neu5Ac:1}	4435.78	-7.45446e-06	12.5503	7.02229	0.0326797	1.92735e+08	38.6523	39.4475	39.103	3;4	1	86	101	sp|P02763|A1AG1_HUMAN	Unmodified	93-NTTY	DDA	20200812_aAGP_072920_tryp_DDA_30fmolpm_2ug_01
QDQC(Carbamidomethyl)IYN(N-Glycosylation)TTYLNVQR{@sulfate:1; Fuc:2; Hex:8; HexNAc:5}	4615.84	-0.00369633	5.59216	8.82895	0.015748	1.90987e+08	39.1323	44.6969	44.3955	3;4	3	86	101	sp|P02763|A1AG1_HUMAN	Unmodified	93-NTTY	DDA	20200812_aAGP_072920_tryp_DDA_30fmolpm_2ug_01
QDQC(Carbamidomethyl)IYN(N-Glycosylation)TTYLNVQR{@sulfate:1; Fuc:1; Hex:4; HexNAc:9}	4616.84	-2.32606e-06	9.68137	4.7254	0.0360825	2.71854e+07	45.0343	46.5931	45.4234	3;4	1	86	101	sp|P02763|A1AG1_HUMAN	Unmodified	93-NTTY	DDA	20200812_aAGP_072920_tryp_DDA_30fmolpm_2ug_01
QDQC(Carbamidomethyl)IYN(N-Glycosylation)TTYLNVQR{Hex:8; HexNAc:7}	4632.87	-1.45356e-06	17.2244	26.9476	0	1.85588e+09	38.1141	39.0746	38.4093	3;4	4	86	101	sp|P02763|A1AG1_HUMAN	Unmodified	93-NTTY	DDA	20200812_aAGP_072920_tryp_DDA_30fmolpm_2ug_01
QDQC(Carbamidomethyl)IYN(N-Glycosylation)TTYLNVQR{Fuc:2; Hex:10; HexNAc:4}	4640.8	-0.000203836	10.7791	9.41477	0.00847458	2.12389e+06	40.2661	40.7819	40.6014	4	1	86	101	sp|P02763|A1AG1_HUMAN	Unmodified	93-NTTY	DDA	20200812_aAGP_072920_tryp_DDA_30fmolpm_2ug_01
QDQC(Carbamidomethyl)IYN(N-Glycosylation)TTYLNVQR{Fuc:1; Hex:8; HexNAc:7}	4778.93	-1.43654e-06	15.2676	14.8846	0	4.69362e+08	38.03	39.0188	38.687	3;4	3	86	101	sp|P02763|A1AG1_HUMAN	Unmodified	93-NTTY	DDA	20200812_aAGP_072920_tryp_DDA_30fmolpm_2ug_01
QDQC(Carbamidomethyl)IYN(N-Glycosylation)TTYLNVQR{@sulfate:1; Fuc:2; Hex:9; HexNAc:6}	4963.95	-7.99193e-06	13.1753	6.58743	0.0326797	1.15562e+08	43.0923	43.5559	43.5033	3;4	2	86	101	sp|P02763|A1AG1_HUMAN	Ammonium	93-NTTY	DDA	20200812_aAGP_072920_tryp_DDA_30fmolpm_2ug_01
QDQC(Carbamidomethyl)IYN(N-Glycosylation)TTYLNVQR{Hex:9; HexNAc:8}	4998.01	-1.31855e-06	14.1481	12.4043	0	5.02517e+08	37.6807	38.8897	38.1603	3;4	2	86	101	sp|P02763|A1AG1_HUMAN	Unmodified	93-NTTY	DDA	20200812_aAGP_072920_tryp_DDA_30fmolpm_2ug_01
LVPVPITN(N-Glycosylation)ATLDQITGK{Hex:5; HexNAc:4}	3401.6	-1.16576e-06	16.8395	46.1763	0	7.616e+09	48.9035	57.6703	55.7605	2;3;4	11	25	42	sp|P02763|A1AG1_HUMAN	Unmodified	33-NATL	DDA	20200812_aAGP_072920_tryp_DDA_30fmolpm_03
LVPVPITN(N-Glycosylation)ATLDQITGK{Fuc:1; Hex:5; HexNAc:4}	3547.66	-1.70385e-06	10.0145	7.18271	0.00819672	6.0572e+07	55.057	56.2182	55.675	3;4	2	25	42	sp|P02763|A1AG1_HUMAN	Unmodified	33-NATL	DDA	20200812_aAGP_072920_tryp_DDA_30fmolpm_03
LVPVPITN(N-Glycosylation)ATLDQITGK{Hex:5; HexNAc:5}	3604.68	-1.49659e-07	9.9586	6.78777	0.0140845	4.25138e+07	55.4267	56.4608	55.7605	3;4	2	25	42	sp|P02763|A1AG1_HUMAN	Unmodified	33-NATL	DDA	20200812_aAGP_072920_tryp_DDA_30fmolpm_03
LVPVPITN(N-Glycosylation)ATLDQITGK{Fuc:1; Hex:5; HexNAc:5}	3750.72	3.49877e-06	3.26664	4.85587	0.0344828	1.49873e+07	55.3152	55.675	55.3772	3	4	25	42	sp|P02763|A1AG1_HUMAN	Unmodified	33-NATL	DDA	20200812_aAGP_072920_tryp_DDA_30fmolpm_03
LVPVPITN(N-Glycosylation)ATLDQITGK{Hex:6; HexNAc:5}	3766.73	-1.57674e-06	18.4666	108.437	0	4.69059e+10	48.7314	57.3439	55.3306	3;4	24	25	42	sp|P02763|A1AG1_HUMAN	Unmodified;Ammonium	33-NATL	DDA	20200812_aAGP_072920_tryp_DDA_30fmolpm_03
ITN(N-Glycosylation)ATLDQITGK{Fuc:2; Hex:7; HexNAc:4; Neu5Ac:1}	3803.62	-1.01552e-05	15.5995	4.40385	0.0380435	2.08211e+09	55.1253	55.7848	55.2851	3;4	2	30	42	sp|P02763|A1AG1_HUMAN	Ammonium	33-NATL	DDA	20200812_aAGP_072920_tryp_DDA_30fmolpm_03
PVPITN(N-Glycosylation)ATLDQITGK{Hex:7; HexNAc:4; Neu5Ac:1}	3804.68	-9.19436e-06	16.658	5.23856	0.0344828	4.67317e+09	54.6933	57.4078	55.2851	3;4;5	4	27	42	sp|P02763|A1AG1_HUMAN	Unmodified	33-NATL	DDA	20200812_aAGP_072920_tryp_DDA_30fmolpm_03
PVPITN(N-Glycosylation)ATLDQITGK{Fuc:2; Hex:7; HexNAc:4}	3805.68	-4.47511e-06	8.1872	7.03263	0.0140845	4.33941e+07	54.8244	55.6467	55.3426	3;5	1	27	42	sp|P02763|A1AG1_HUMAN	Unmodified	33-NATL	DDA	20200812_aAGP_072920_tryp_DDA_30fmolpm_03
VPVPITN(N-Glycosylation)ATLDQITGK{@sulfate:1; Hex:4; HexNAc:7}	3815.65	4.1349e-07	4.99067	9.15344	0.00819672	2.62796e+07	55.2997	55.7169	55.3306	4	1	26	42	sp|P02763|A1AG1_HUMAN	Ammonium	33-NATL	DDA	20200812_aAGP_072920_tryp_DDA_30fmolpm_03
PVPITN(N-Glycosylation)ATLDQITGK{Fuc:1; Hex:8; HexNAc:4}	3821.67	-1.56656e-06	13.2573	8.33942	0.00819672	362698	53.2332	53.5432	53.4561	4	2	27	42	sp|P02763|A1AG1_HUMAN	Unmodified	33-NATL	DDA	20200812_aAGP_072920_tryp_DDA_30fmolpm_03
PVPITN(N-Glycosylation)ATLDQITGK{Fuc:1; Hex:3; HexNAc:8}	3823.76	-1.09763e-05	18.6192	12.4055	0	2.82852e+09	55.7605	57.3813	55.9907	3;4	5	27	42	sp|P02763|A1AG1_HUMAN	Unmodified	33-NATL	DDA	20200812_aAGP_072920_tryp_DDA_30fmolpm_03
PVPITN(N-Glycosylation)ATLDQITGK{Fuc:3; Hex:5; HexNAc:5}	3831.68	-0.000255753	6.97666	4.73881	0.0344828	1.38584e+07	55.4419	55.5741	55.4419	4	1	27	42	sp|P02763|A1AG1_HUMAN	Unmodified	33-NATL	DDA	20200812_aAGP_072920_tryp_DDA_30fmolpm_03
LVPVPITN(N-Glycosylation)ATLDQITGK{Fuc:1; Hex:6; HexNAc:5}	3912.79	-1.72764e-06	17.4269	105.606	0	10569580120	54.5279	57.1221	55.1253	3;4	10	25	42	sp|P02763|A1AG1_HUMAN	Unmodified	33-NATL	DDA	20200812_aAGP_072920_tryp_DDA_30fmolpm_03
VPVPITN(N-Glycosylation)ATLDQITGK{Hex:4; HexNAc:8}	3941.78	-0.00076148	9.81581	4.92709	0.0344828	2.06121e+06	56.7359	57.2861	57.1047	3;4	1	26	42	sp|P02763|A1AG1_HUMAN	Unmodified	33-NATL	DDA	20200812_aAGP_072920_tryp_DDA_30fmolpm_03
PVPITN(N-Glycosylation)ATLDQITGK{Fuc:1; Hex:7; HexNAc:4; Neu5Ac:1}	3950.74	-9.35708e-06	15.4647	5.24409	0.0344828	1.10125e+09	54.6124	57.1131	55.1482	3;4	1	27	42	sp|P02763|A1AG1_HUMAN	Unmodified	33-NATL	DDA	20200812_aAGP_072920_tryp_DDA_30fmolpm_03
PVPITN(N-Glycosylation)ATLDQITGK{Fuc:3; Hex:7; HexNAc:4}	3951.73	-2.90809e-06	-20.7105	4.82109	0.0344828	2.0009e+06	55.0123	55.0307	55.0123	5	1	27	42	sp|P02763|A1AG1_HUMAN	Unmodified	33-NATL	DDA	20200812_aAGP_072920_tryp_DDA_30fmolpm_03
PVPITN(N-Glycosylation)ATLDQITGK{Hex:8; HexNAc:4; Neu5Ac:1}	3966.71	-3.14535e-06	14.2111	50.4556	0	4.65654e+08	54.9869	55.5506	55.1703	4	3	27	42	sp|P02763|A1AG1_HUMAN	Unmodified	33-NATL	DDA	20200812_aAGP_072920_tryp_DDA_30fmolpm_03
PVPITN(N-Glycosylation)ATLDQITGK{Fuc:2; Hex:8; HexNAc:4}	3967.72	1.48109e-07	-4.93659	29.9387	0	1.35589e+07	55.2889	55.408	55.2889	4	1	27	42	sp|P02763|A1AG1_HUMAN	Unmodified	33-NATL	DDA	20200812_aAGP_072920_tryp_DDA_30fmolpm_03
LVPVPITN(N-Glycosylation)ATLDQITGK{Hex:6; HexNAc:6}	3969.81	-1.21518e-06	15.0736	11.2006	0	3.42613e+08	55.5987	57.0176	55.7605	3;4	4	25	42	sp|P02763|A1AG1_HUMAN	Unmodified	33-NATL	DDA	20200812_aAGP_072920_tryp_DDA_30fmolpm_03
LVPVPITN(N-Glycosylation)ATLDQITGK{Hex:6; HexNAc:5; Neu5Ac:1}	4057.83	-1.54025e-06	17.4306	9.49791	0.00819672	3.74713e+08	56.8465	58.4758	57.4872	3;4	3	25	42	sp|P02763|A1AG1_HUMAN	Unmodified	33-NATL	DDA	20200812_aAGP_072920_tryp_DDA_30fmolpm_03
LVPVPITN(N-Glycosylation)ATLDQITGK{Fuc:4; Hex:3; HexNAc:6}	4067.86	3.95014e-06	-20.7255	13.8667	0	2519184	55.1253	55.1253	55.1253	4	1	25	42	sp|P02763|A1AG1_HUMAN	Ammonium	33-NATL	DDA	20200812_aAGP_072920_tryp_DDA_30fmolpm_03
PVPITN(N-Glycosylation)ATLDQITGK{Hex:8; HexNAc:6}	4081.81	-1.09641e-05	-21.2519	16.5846	0	5.19129e+06	55.1043	55.2112	55.1043	4	2	27	42	sp|P02763|A1AG1_HUMAN	Ammonium	33-NATL	DDA	20200812_aAGP_072920_tryp_DDA_30fmolpm_03
LVPVPITN(N-Glycosylation)ATLDQITGK{Fuc:1; Hex:4; HexNAc:6; Neu5Ac:1}	4082.85	2.05286e-06	-19.9575	9.46548	0.00819672	2760201	55.057	55.057	55.057	4	1	25	42	sp|P02763|A1AG1_HUMAN	Unmodified	33-NATL	DDA	20200812_aAGP_072920_tryp_DDA_30fmolpm_03
PVPITN(N-Glycosylation)ATLDQITGK{Hex:5; HexNAc:7; Neu5Ac:1}	4089.82	-1.17216e-05	9.44751	8.0973	0.00819672	1.19172e+07	55.6972	56.1772	55.8113	4	1	27	42	sp|P02763|A1AG1_HUMAN	Unmodified	33-NATL	DDA	20200812_aAGP_072920_tryp_DDA_30fmolpm_03
LVPVPITN(N-Glycosylation)ATLDQITGK{Fuc:3; Hex:3; HexNAc:4; Neu5Ac:2}	4097.82	7.40112e-06	12.5454	13.4609	0	2.12316e+08	55.057	55.5506	55.1924	3;4	1	25	42	sp|P02763|A1AG1_HUMAN	Ammonium	33-NATL	DDA	20200812_aAGP_072920_tryp_DDA_30fmolpm_03
PVPITN(N-Glycosylation)ATLDQITGK{Fuc:3; Hex:3; HexNAc:8}	4115.85	-4.712e-06	10.9052	8.48625	0.00819672	23861939	55.1043	55.5222	55.2997	4	1	27	42	sp|P02763|A1AG1_HUMAN	Unmodified	33-NATL	DDA	20200812_aAGP_072920_tryp_DDA_30fmolpm_03
PVPITN(N-Glycosylation)ATLDQITGK{Fuc:2; Hex:4; HexNAc:8}	4131.86	-9.96794e-06	17.3559	101.35	0	1.9063e+09	54.2881	55.5222	54.9601	3;4	6	27	42	sp|P02763|A1AG1_HUMAN	Unmodified	33-NATL	DDA	20200812_aAGP_072920_tryp_DDA_30fmolpm_03
LVPVPITN(N-Glycosylation)ATLDQITGK{Hex:7; HexNAc:6}	4132.85	-0.00024029	11.9318	12.0229	0.00819672	1.2996e+08	54.438	56.0942	55.0307	3;4	5	25	42	sp|P02763|A1AG1_HUMAN	Unmodified;Ammonium	33-NATL	DDA	20200812_aAGP_072920_tryp_DDA_30fmolpm_03
LVPVPITN(N-Glycosylation)ATLDQITGK{Hex:3; HexNAc:5; Neu5Ac:3}	4153.84	2.62522e-06	15.8526	11.012	0.00819672	3.09278e+08	54.4084	55.079	55.0123	3;4	1	25	42	sp|P02763|A1AG1_HUMAN	Unmodified	33-NATL	DDA	20200812_aAGP_072920_tryp_DDA_30fmolpm_03
PVPITN(N-Glycosylation)ATLDQITGK{Fuc:1; Hex:4; HexNAc:9}	4188.89	-1.03863e-05	-2.69373	6.35169	0.0140845	9.01778e+06	55.497	55.5741	55.5222	4	1	27	42	sp|P02763|A1AG1_HUMAN	Unmodified	33-NATL	DDA	20200812_aAGP_072920_tryp_DDA_30fmolpm_03
PVPITN(N-Glycosylation)ATLDQITGK{Fuc:3; Hex:4; HexNAc:8}	4277.92	-9.88534e-06	17.2171	98.5558	0	8.83581e+08	54.1832	55.1253	54.8478	3;4	6	27	42	sp|P02763|A1AG1_HUMAN	Unmodified	33-NATL	DDA	20200812_aAGP_072920_tryp_DDA_30fmolpm_03
LVPVPITN(N-Glycosylation)ATLDQITGK{Fuc:2; Hex:7; HexNAc:6}	4423.98	-1.4031e-06	14.3545	18.2048	0	1.40172e+08	54.0037	54.9869	54.8478	3;4	2	25	42	sp|P02763|A1AG1_HUMAN	Unmodified	33-NATL	DDA	20200812_aAGP_072920_tryp_DDA_30fmolpm_03
PVPITN(N-Glycosylation)ATLDQITGK{Fuc:2; Hex:5; HexNAc:9}	4497	-9.38595e-06	16.7116	37.7451	0	7.55728e+08	53.8625	54.8335	54.6124	3;4;5	4	27	42	sp|P02763|A1AG1_HUMAN	Unmodified	33-NATL	DDA	20200812_aAGP_072920_tryp_DDA_30fmolpm_03
NEEYN(N-Glycosylation)K{Hex:5; HexNAc:4}	2417.92	-7.60993e-07	15.0615	6.61144	0.038961	3.12261e+07	13.0839	13.6087	13.2244	2;3	1	51	57	sp|P02763|A1AG1_HUMAN	Unmodified	56-NKSV	DDA	20200812_aAGP_072920_tryp_DDA_30fmolpm_03
NEEYN(N-Glycosylation)K{Hex:6; HexNAc:5}	2783.06	-7.99898e-07	16.0002	6.7115	0.038961	4.10944e+07	13.2202	13.729	13.3465	2;3	1	51	57	sp|P02763|A1AG1_HUMAN	Unmodified	56-NKSV	DDA	20200812_aAGP_072920_tryp_DDA_30fmolpm_03
YFTPN(N-Glycosylation)K{Hex:5; HexNAc:4}	2390.96	-1.05473e-06	17.2914	16.5948	0	4.09222e+08	19.7446	20.7381	19.9578	2;3	2	67	73	sp|P02763|A1AG1_HUMAN	Unmodified	72-NKTE	DDA	20200812_aAGP_072920_tryp_DDA_30fmolpm_03
FYFTPN(N-Glycosylation)K{Hex:5; HexNAc:4}	2538.03	-1.01612e-06	18.3455	15.9523	0	1.96974e+08	32.95	33.6834	33.4336	2;3	2	66	73	sp|P02763|A1AG1_HUMAN	Unmodified	72-NKTE	DDA	20200812_aAGP_072920_tryp_DDA_30fmolpm_03
YFTPN(N-Glycosylation)K{Hex:6; HexNAc:5}	2756.1	-1.1431e-06	17.464	128.854	0	1.30422e+09	19.2742	20.7724	19.7676	2;3	4	67	73	sp|P02763|A1AG1_HUMAN	Unmodified	72-NKTE	DDA	20200812_aAGP_072920_tryp_DDA_30fmolpm_03
YFTPN(N-Glycosylation)K{Fuc:1; Hex:9; HexNAc:2}	2779.06	3.22301e-06	12.9545	7.90855	0.038961	8.70173e+06	19.3587	20.0476	19.7639	3;4	1	67	73	sp|P02763|A1AG1_HUMAN	Unmodified	72-NKTE	DDA	20200812_aAGP_072920_tryp_DDA_30fmolpm_03
ATFFYFTPN(N-Glycosylation)K{Hex:5; HexNAc:4}	2857.19	-9.52607e-07	15.1243	4.38871	0.0380435	7.30877e+07	49.1621	49.9178	49.3686	2;3	1	63	73	sp|P02763|A1AG1_HUMAN	Unmodified	72-NKTE	DDA	20200812_aAGP_072920_tryp_DDA_30fmolpm_03
YFTPN(N-Glycosylation)K{Fuc:1; Hex:6; HexNAc:5}	2902.16	-1.36916e-06	17.4331	12.0516	0	2.37969e+08	19.2517	20.1029	19.5191	2;3	2	67	73	sp|P02763|A1AG1_HUMAN	Unmodified	72-NKTE	DDA	20200812_aAGP_072920_tryp_DDA_30fmolpm_03
FYFTPN(N-Glycosylation)K{Hex:6; HexNAc:5}	2903.17	-1.09825e-06	19.4674	123.651	0	8.10184e+08	32.5247	33.6583	32.9181	2;3;4	3	66	73	sp|P02763|A1AG1_HUMAN	Unmodified	72-NKTE	DDA	20200812_aAGP_072920_tryp_DDA_30fmolpm_03
FYFTPN(N-Glycosylation)K{Fuc:1; Hex:6; HexNAc:5}	3049.22	-1.10241e-06	17.6473	3.77354	0.038961	1.1843e+08	32.3719	33.1267	32.6074	2;3	1	66	73	sp|P02763|A1AG1_HUMAN	Unmodified	72-NKTE	DDA	20200812_aAGP_072920_tryp_DDA_30fmolpm_03
FFYFTPN(N-Glycosylation)K{Hex:6; HexNAc:5}	3050.24	-1.3291e-06	17.1005	10.8819	0.038961	1.29191e+08	43.4343	43.9567	43.7279	3	2	65	73	sp|P02763|A1AG1_HUMAN	Unmodified	72-NKTE	DDA	20200812_aAGP_072920_tryp_DDA_30fmolpm_03
YFTPN(N-Glycosylation)K{Hex:7; HexNAc:6}	3121.23	-1.11726e-06	17.7018	121.585	0	1.18445e+09	18.9679	20.6596	19.2895	3;4	4	67	73	sp|P02763|A1AG1_HUMAN	Unmodified	72-NKTE	DDA	20200812_aAGP_072920_tryp_DDA_30fmolpm_03
FFYFTPN(N-Glycosylation)K{Fuc:1; Hex:6; HexNAc:5}	3196.29	-1.41988e-06	14.0571	8.72284	0.038961	3.09657e+07	43.2489	43.5489	43.4041	3	1	65	73	sp|P02763|A1AG1_HUMAN	Unmodified	72-NKTE	DDA	20200812_aAGP_072920_tryp_DDA_30fmolpm_03
ATFFYFTPN(N-Glycosylation)K{Hex:6; HexNAc:5}	3222.32	-1.12949e-06	17.6029	14.9054	0	392073502	48.4947	49.3646	48.7238	3;4	2	63	73	sp|P02763|A1AG1_HUMAN	Unmodified	72-NKTE	DDA	20200812_aAGP_072920_tryp_DDA_30fmolpm_03
YFTPN(N-Glycosylation)K{Fuc:1; Hex:7; HexNAc:6}	3267.29	-1.1851e-06	15.9578	7.95322	0.038961	1.49326e+08	18.8096	19.4298	19.0322	3	2	67	73	sp|P02763|A1AG1_HUMAN	Unmodified	72-NKTE	DDA	20200812_aAGP_072920_tryp_DDA_30fmolpm_03
FYFTPN(N-Glycosylation)K{Hex:7; HexNAc:6}	3268.3	-1.11991e-06	18.5709	6.72385	0	7.28275e+08	31.826	33.3509	32.2666	3;4	2	66	73	sp|P02763|A1AG1_HUMAN	Unmodified	72-NKTE	DDA	20200812_aAGP_072920_tryp_DDA_30fmolpm_03
TFFYFTPN(N-Glycosylation)K{@sulfate:1; Fuc:1; Hex:3; HexNAc:7}	3297.26	9.48641e-06	13.5922	7.13705	0.038961	4.20514e+07	19.488	19.8311	19.6353	3	1	64	73	sp|P02763|A1AG1_HUMAN	Unmodified	72-NKTE	DDA	20200812_aAGP_072920_tryp_DDA_30fmolpm_03
FFYFTPN(N-Glycosylation)K{@sulfate:1; Fuc:1; Hex:3; HexNAc:8}	3399.34	-4.0877e-06	-4.41199	8.65577	0.038961	1.49814e+06	43.1263	43.3083	43.214	3	1	65	73	sp|P02763|A1AG1_HUMAN	Ammonium	72-NKTE	DDA	20200812_aAGP_072920_tryp_DDA_30fmolpm_03
FYFTPN(N-Glycosylation)K{Fuc:1; Hex:7; HexNAc:6}	3414.36	-1.09569e-06	16.2967	11.1926	0.038961	9.17581e+07	31.7006	32.4481	31.973	3;4	1	66	73	sp|P02763|A1AG1_HUMAN	Unmodified	72-NKTE	DDA	20200812_aAGP_072920_tryp_DDA_30fmolpm_03
FFYFTPN(N-Glycosylation)K{Hex:7; HexNAc:6}	3415.37	-1.03216e-06	17.3666	17.8026	0	1.91608e+08	42.7287	43.4521	43.0471	3;4	1	65	73	sp|P02763|A1AG1_HUMAN	Unmodified	72-NKTE	DDA	20200812_aAGP_072920_tryp_DDA_30fmolpm_03
YFTPN(N-Glycosylation)K{Hex:8; HexNAc:7}	3486.36	-1.2602e-06	14.5387	4.23007	0.038961	6.542e+07	18.7315	19.1607	18.9561	3;4	1	67	73	sp|P02763|A1AG1_HUMAN	Unmodified	72-NKTE	DDA	20200812_aAGP_072920_tryp_DDA_30fmolpm_03
ATFFYFTPN(N-Glycosylation)K{Hex:7; HexNAc:6}	3587.45	-1.0236e-06	17.5582	9.11212	0.00819672	2.85365e+08	47.8682	48.5245	48.208	3;4	3	63	73	sp|P02763|A1AG1_HUMAN	Unmodified	72-NKTE	DDA	20200812_aAGP_072920_tryp_DDA_30fmolpm_03
SVQEIQATFFYFTPN(N-Glycosylation)K{Hex:7; HexNAc:6}	4271.8	-1.28298e-06	18.096	4.88275	0.0344828	1.97869e+08	60.4542	61.3762	60.7136	3;4	2	57	73	sp|P02763|A1AG1_HUMAN	Unmodified	72-NKTE	DDA	20200812_aAGP_072920_tryp_DDA_30fmolpm_03
YFTPN(N-Glycosylation)KTEDTIFLR{Hex:5; HexNAc:4}	3366.47	-2.14276e-06	-3.91413	6.16619	0.0140845	9.43483e+06	44.6809	44.8758	44.8059	3	2	67	81	sp|P02763|A1AG1_HUMAN	Unmodified	72-NKTE	DDA	20200812_aAGP_072920_tryp_DDA_30fmolpm_03
YFTPN(N-Glycosylation)KTEDTIFLR{Hex:6; HexNAc:5}	3731.6	-1.14474e-06	16.204	29.0583	0	1.20488e+09	43.751	46.7821	44.3925	3;4	3	67	81	sp|P02763|A1AG1_HUMAN	Unmodified	72-NKTE	DDA	20200812_aAGP_072920_tryp_DDA_30fmolpm_03
FTPN(N-Glycosylation)KTEDTIFLR{@sulfate:1; Hex:8; HexNAc:4}	3769.55	-8.57223e-06	-5.00597	6.78227	0.0140845	8.49684e+06	44.2564	44.326	44.3044	4;5	1	68	81	sp|P02763|A1AG1_HUMAN	Unmodified	72-NKTE	DDA	20200812_aAGP_072920_tryp_DDA_30fmolpm_03
YFTPN(N-Glycosylation)KTEDTIFLR{Fuc:1; Hex:6; HexNAc:5}	3879.67	-0.000518226	-3.78987	4.84419	0.0344828	302127	52.5916	52.6118	52.6118	3;4	1	67	81	sp|P02763|A1AG1_HUMAN	Unmodified	72-NKTE	DDA	20200812_aAGP_072920_tryp_DDA_30fmolpm_03
YFTPN(N-Glycosylation)KTEDTIFLR{Hex:7; HexNAc:6}	4096.73	-1.22699e-06	15.7755	33.7385	0	1.24352e+09	43.2489	44.2564	43.8847	3;4	3	67	81	sp|P02763|A1AG1_HUMAN	Unmodified	72-NKTE	DDA	20200812_aAGP_072920_tryp_DDA_30fmolpm_03
YFTPN(N-Glycosylation)KTEDTIFLR{Fuc:1; Hex:7; HexNAc:6}	4242.79	-1.28698e-06	17.7047	14.6911	0	4.36993e+08	43.4441	44.0996	43.8053	3;4	4	67	81	sp|P02763|A1AG1_HUMAN	Unmodified	72-NKTE	DDA	20200812_aAGP_072920_tryp_DDA_30fmolpm_03
FYFTPN(N-Glycosylation)KTEDTIFLR{Hex:7; HexNAc:6}	4243.8	-1.16515e-06	18.8058	6.22365	0.0140845	7.63441e+08	51.9626	53.2537	52.3955	3;4	3	66	81	sp|P02763|A1AG1_HUMAN	Unmodified	72-NKTE	DDA	20200812_aAGP_072920_tryp_DDA_30fmolpm_03
YFTPN(N-Glycosylation)KTEDTIFLR{Hex:8; HexNAc:7}	4461.87	-1.55905e-06	16.256	9.32441	0.00819672	4.66415e+08	43.0227	43.8395	43.5108	3;4	5	67	81	sp|P02763|A1AG1_HUMAN	Unmodified	72-NKTE	DDA	20200812_aAGP_072920_tryp_DDA_30fmolpm_03
IYN(N-Glycosylation)TTYLNVQR{Fuc:2; Hex:6; HexNAc:4}	3460.47	-1.50899e-06	5.00389	5.05337	0.0344828	22113207	44.3925	44.6461	44.3925	4	1	90	101	sp|P02763|A1AG1_HUMAN	Unmodified	93-NTTY	DDA	20200812_aAGP_072920_tryp_DDA_30fmolpm_03
QDQC(Carbamidomethyl)IYN(N-Glycosylation)TTYLNVQR{Hex:5; HexNAc:4}	3537.48	-1.4633e-06	16.1787	15.5047	0	2.92621e+08	40.3101	41.977	40.4858	3;4	3	86	101	sp|P02763|A1AG1_HUMAN	Unmodified	93-NTTY	DDA	20200812_aAGP_072920_tryp_DDA_30fmolpm_03
QDQC(Carbamidomethyl)IYN(N-Glycosylation)TTYLNVQR{@sulfate:1; Fuc:2; Hex:6; HexNAc:3}	3868.56	-1.02216e-05	18.8899	6.30946	0.0140845	5.64164e+09	44.7373	48.4947	45.4734	3;4	7	86	101	sp|P02763|A1AG1_HUMAN	Ammonium	93-NTTY	DDA	20200812_aAGP_072920_tryp_DDA_30fmolpm_03
N(N-Glycosylation)TTYLNVQR{@sulfate:1; Fuc:2; Hex:6; HexNAc:7}	3873.53	-3.27978e-06	17.7718	4.27726	0.038961	2.80688e+08	44.6036	45.2283	44.8758	3;4	3	92	101	sp|P02763|A1AG1_HUMAN	Ammonium	93-NTTY	DDA	20200812_aAGP_072920_tryp_DDA_30fmolpm_03
QDQC(Carbamidomethyl)IYN(N-Glycosylation)TTYLNVQR{Fuc:1; Hex:5; HexNAc:5}	3886.57	9.37702e-06	8.60248	11.2897	0.00819672	3.62896e+08	40.6813	48.2426	40.7077	3;4	6	86	101	sp|P02763|A1AG1_HUMAN	Unmodified;Ammonium	93-NTTY	DDA	20200812_aAGP_072920_tryp_DDA_30fmolpm_03
QDQC(Carbamidomethyl)IYN(N-Glycosylation)TTYLNVQR{Hex:6; HexNAc:5}	3902.61	-1.14721e-06	16.6527	51.7035	0	3.96107e+09	39.6979	41.4418	40.2271	3;4	7	86	101	sp|P02763|A1AG1_HUMAN	Unmodified	93-NTTY	DDA	20200812_aAGP_072920_tryp_DDA_30fmolpm_03
N(N-Glycosylation)TTYLNVQR{Hex:6; HexNAc:9}	3907.58	4.35364e-06	13.8697	8.90325	0.038961	1.7615e+09	39.5337	47.931	39.9745	3;4	11	92	101	sp|P02763|A1AG1_HUMAN	Unmodified;Ammonium	93-NTTY	DDA	20200812_aAGP_072920_tryp_DDA_30fmolpm_03
N(N-Glycosylation)TTYLNVQR{@sulfate:1; Fuc:2; Hex:4; HexNAc:9}	3958.52	-0.000745883	-6.27386	5.30081	0.038961	382633	41.1648	41.496	41.1648	4	1	92	101	sp|P02763|A1AG1_HUMAN	Unmodified	93-NTTY	DDA	20200812_aAGP_072920_tryp_DDA_30fmolpm_03
N(N-Glycosylation)TTYLNVQR{@sulfate:1; Fuc:3; Hex:6; HexNAc:7}	4019.58	-3.23197e-06	13.1691	4.12582	0.038961	1.14155e+08	44.52	44.9436	44.6809	3;4	2	92	101	sp|P02763|A1AG1_HUMAN	Ammonium	93-NTTY	DDA	20200812_aAGP_072920_tryp_DDA_30fmolpm_03
QDQC(Carbamidomethyl)IYN(N-Glycosylation)TTYLNVQR{Hex:5; HexNAc:5; Neu5Ac:1}	4031.64	8.76006e-07	16.4031	14.276	0	8.06728e+08	45.0632	47.9607	45.2721	3;4	3	86	101	sp|P02763|A1AG1_HUMAN	Unmodified	93-NTTY	DDA	20200812_aAGP_072920_tryp_DDA_30fmolpm_03
QDQC(Carbamidomethyl)IYN(N-Glycosylation)TTYLNVQR{Fuc:1; Hex:6; HexNAc:5}	4048.67	-1.66893e-06	14.8818	40.3534	0	6.56575e+08	39.603	41.8749	40.0463	3;4	4	86	101	sp|P02763|A1AG1_HUMAN	Unmodified	93-NTTY	DDA	20200812_aAGP_072920_tryp_DDA_30fmolpm_03
N(N-Glycosylation)TTYLNVQR{Fuc:1; Hex:6; HexNAc:9}	4053.64	4.96292e-06	14.4317	3.94562	0.038961	1.121e+08	39.603	39.8722	39.8156	3;4	2	92	101	sp|P02763|A1AG1_HUMAN	Unmodified	93-NTTY	DDA	20200812_aAGP_072920_tryp_DDA_30fmolpm_03
N(N-Glycosylation)TTYLNVQR{@sulfate:1; Fuc:3; Hex:10; HexNAc:4}	4058.59	-1.18801e-05	10.307	2.72175	0.0487805	8.34773e+06	39.6979	39.8722	39.7185	4	1	92	101	sp|P02763|A1AG1_HUMAN	Ammonium	93-NTTY	DDA	20200812_aAGP_072920_tryp_DDA_30fmolpm_03
N(N-Glycosylation)TTYLNVQR{Hex:7; HexNAc:9}	4072.68	-0.000742772	8.93295	4.0405	0.038961	665397	53.3741	53.7676	53.468	3	2	92	101	sp|P02763|A1AG1_HUMAN	Unmodified	93-NTTY	DDA	20200812_aAGP_072920_tryp_DDA_30fmolpm_03
N(N-Glycosylation)TTYLNVQR{Fuc:1; Hex:10; HexNAc:6}	4093.6	-0.00023605	-4.71511	4.15077	0.038961	3561479	39.9525	40.065	39.9745	3;4	2	92	101	sp|P02763|A1AG1_HUMAN	Ammonium	93-NTTY	DDA	20200812_aAGP_072920_tryp_DDA_30fmolpm_03
QDQC(Carbamidomethyl)IYN(N-Glycosylation)TTYLNVQR{@sulfate:1; Fuc:2; Hex:7; HexNAc:4}	4233.69	-9.2311e-06	15.9391	15.7033	0	1940808187	44.6809	46.0623	45.0632	3;4	7	86	101	sp|P02763|A1AG1_HUMAN	Ammonium	93-NTTY	DDA	20200812_aAGP_072920_tryp_DDA_30fmolpm_03
N(N-Glycosylation)TTYLNVQR{@sulfate:1; Fuc:2; Hex:7; HexNAc:8}	4238.66	-3.0056e-06	13.9146	4.17262	0.038961	1.39188e+09	42.906	44.8059	44.5723	3;4	4	92	101	sp|P02763|A1AG1_HUMAN	Ammonium	93-NTTY	DDA	20200812_aAGP_072920_tryp_DDA_30fmolpm_03
N(N-Glycosylation)TTYLNVQR{Fuc:4; Hex:7; HexNAc:7}	4247.74	-3.48486e-06	-3.37585	5.44508	0.038961	5.72743e+06	43.8053	43.8537	43.8053	4;5	1	92	101	sp|P02763|A1AG1_HUMAN	Ammonium	93-NTTY	DDA	20200812_aAGP_072920_tryp_DDA_30fmolpm_03
QDQC(Carbamidomethyl)IYN(N-Glycosylation)TTYLNVQR{@sulfate:1; Fuc:1; Hex:3; HexNAc:8}	4251.7	-1.55465e-06	11.2087	5.77776	0.0140845	7.88681e+08	40.1963	48.1961	40.3871	3;4	8	86	101	sp|P02763|A1AG1_HUMAN	Unmodified;Ammonium	93-NTTY	DDA	20200812_aAGP_072920_tryp_DDA_30fmolpm_03
QDQC(Carbamidomethyl)IYN(N-Glycosylation)TTYLNVQR{Fuc:1; Hex:6; HexNAc:6}	4251.73	2.35131e-06	-3.64449	5.55577	0.0264901	5.99654e+06	40.0192	40.1646	40.1646	4	2	86	101	sp|P02763|A1AG1_HUMAN	Unmodified	93-NTTY	DDA	20200812_aAGP_072920_tryp_DDA_30fmolpm_03
N(N-Glycosylation)TTYLNVQR{@sulfate:1; Fuc:1; Hex:8; HexNAc:8}	4256.66	-0.00047508	7.95331	3.91012	0.038961	3.70645e+07	45.4734	47.3665	45.4734	3;4	1	92	101	sp|P02763|A1AG1_HUMAN	Ammonium	93-NTTY	DDA	20200812_aAGP_072920_tryp_DDA_30fmolpm_03
QDQC(Carbamidomethyl)IYN(N-Glycosylation)TTYLNVQR{Hex:7; HexNAc:6}	4267.74	-1.49867e-06	15.3949	60.0576	0	2.44712e+09	39.1366	41.0955	39.8722	3;4	5	86	101	sp|P02763|A1AG1_HUMAN	Unmodified	93-NTTY	DDA	20200812_aAGP_072920_tryp_DDA_30fmolpm_03
N(N-Glycosylation)TTYLNVQR{Fuc:4; Hex:6; HexNAc:8}	4290.71	-0.000457416	8.56906	6.88434	0.038961	3.5749e+07	40.2629	41.8581	40.3289	3;4	1	92	101	sp|P02763|A1AG1_HUMAN	Unmodified	93-NTTY	DDA	20200812_aAGP_072920_tryp_DDA_30fmolpm_03
QDQC(Carbamidomethyl)IYN(N-Glycosylation)TTYLNVQR{Fuc:4; Hex:5; HexNAc:5}	4326.75	-0.000455051	5.57614	15.2441	0	771120	41.57	41.825	41.6081	3;4	1	86	101	sp|P02763|A1AG1_HUMAN	Unmodified	93-NTTY	DDA	20200812_aAGP_072920_tryp_DDA_30fmolpm_03
N(N-Glycosylation)TTYLNVQR{@sulfate:1; Fuc:3; Hex:7; HexNAc:8}	4384.71	-2.20674e-06	11.1783	4.17415	0.038961	2.58609e+08	44.1524	44.6809	44.326	3;4	3	92	101	sp|P02763|A1AG1_HUMAN	Ammonium	93-NTTY	DDA	20200812_aAGP_072920_tryp_DDA_30fmolpm_03
N(N-Glycosylation)TTYLNVQR{Fuc:3; Hex:10; HexNAc:6}	4385.71	-0.000219424	-6.01113	4.04603	0.038961	18043588	44.241	44.4483	44.241	3;4	1	92	101	sp|P02763|A1AG1_HUMAN	Ammonium	93-NTTY	DDA	20200812_aAGP_072920_tryp_DDA_30fmolpm_03
QDQC(Carbamidomethyl)IYN(N-Glycosylation)TTYLNVQR{Hex:6; HexNAc:6; Neu5Ac:1}	4396.77	9.0545e-07	14.9103	11.4628	0	3.62198e+08	44.6809	47.2618	44.8758	3;4	4	86	101	sp|P02763|A1AG1_HUMAN	Unmodified	93-NTTY	DDA	20200812_aAGP_072920_tryp_DDA_30fmolpm_03
N(N-Glycosylation)TTYLNVQR{@sulfate:1; Fuc:2; Hex:8; HexNAc:8}	4400.73	-6.61287e-06	-19.2953	9.05799	0.038961	1.04221e+07	44.8059	44.9436	44.9436	3	1	92	101	sp|P02763|A1AG1_HUMAN	Ammonium	93-NTTY	DDA	20200812_aAGP_072920_tryp_DDA_30fmolpm_03
N(N-Glycosylation)TTYLNVQR{@sulfate:1; Fuc:4; Hex:5; HexNAc:9}	4409.72	2.73535e-06	15.7108	7.21333	0.038961	3.93972e+08	45.3821	46.7987	45.6466	3;4	4	92	101	sp|P02763|A1AG1_HUMAN	Ammonium	93-NTTY	DDA	20200812_aAGP_072920_tryp_DDA_30fmolpm_03
QDQC(Carbamidomethyl)IYN(N-Glycosylation)TTYLNVQR{Fuc:1; Hex:7; HexNAc:6}	4413.8	-1.49015e-06	15.3833	53.8757	0	7.46774e+08	39.2517	40.0192	39.7439	3;4	3	86	101	sp|P02763|A1AG1_HUMAN	Unmodified	93-NTTY	DDA	20200812_aAGP_072920_tryp_DDA_30fmolpm_03
N(N-Glycosylation)TTYLNVQR{@sulfate:1; Fuc:1; Hex:9; HexNAc:8}	4416.69	-8.44027e-08	-3.7234	4.23468	0.038961	1.03391e+07	45.0058	45.1264	45.0632	4	1	92	101	sp|P02763|A1AG1_HUMAN	Ammonium	93-NTTY	DDA	20200812_aAGP_072920_tryp_DDA_30fmolpm_03
N(N-Glycosylation)TTYLNVQR{@sulfate:1; Fuc:5; Hex:8; HexNAc:6}	4432.72	-2.68184e-06	9.72245	3.03618	0.038961	2.19923e+07	40.0463	41.7895	40.3871	3;4	1	92	101	sp|P02763|A1AG1_HUMAN	Ammonium	93-NTTY	DDA	20200812_aAGP_072920_tryp_DDA_30fmolpm_03
N(N-Glycosylation)TTYLNVQR{@sulfate:1; Hex:10; HexNAc:8}	4435.71	-0.000681428	4.01534	3.06504	0.038961	525467	41.2394	41.4023	41.2844	4	1	92	101	sp|P02763|A1AG1_HUMAN	Ammonium	93-NTTY	DDA	20200812_aAGP_072920_tryp_DDA_30fmolpm_03
QDQC(Carbamidomethyl)IYN(N-Glycosylation)TTYLNVQR{Hex:10; HexNAc:3; Neu5Ac:1}	4435.78	-7.11387e-06	12.438	4.83218	0.0344828	1.01289e+08	39.3356	39.9525	39.7659	3;4	1	86	101	sp|P02763|A1AG1_HUMAN	Unmodified	93-NTTY	DDA	20200812_aAGP_072920_tryp_DDA_30fmolpm_03
N(N-Glycosylation)TTYLNVQR{Fuc:2; Hex:10; HexNAc:7}	4444.77	-0.00067481	6.58248	5.5723	0.038961	8.377e+06	40.8077	42.0477	40.9943	3;4	1	92	101	sp|P02763|A1AG1_HUMAN	Unmodified	93-NTTY	DDA	20200812_aAGP_072920_tryp_DDA_30fmolpm_03
N(N-Glycosylation)TTYLNVQR{@sulfate:1; Fuc:4; Hex:9; HexNAc:6}	4448.75	-8.54585e-06	12.3564	4.05862	0.038961	5.77124e+07	40.1963	40.4149	40.3101	3;4	2	92	101	sp|P02763|A1AG1_HUMAN	Unmodified	93-NTTY	DDA	20200812_aAGP_072920_tryp_DDA_30fmolpm_03
N(N-Glycosylation)TTYLNVQR{Fuc:1; Hex:9; HexNAc:9}	4542.86	-0.000670598	5.53403	4.15148	0.038961	483705	40.9715	41.044	40.982	4	1	92	101	sp|P02763|A1AG1_HUMAN	Unmodified	93-NTTY	DDA	20200812_aAGP_072920_tryp_DDA_30fmolpm_03
QDQC(Carbamidomethyl)IYN(N-Glycosylation)TTYLNVQR{Fuc:2; Hex:7; HexNAc:6}	4559.86	-2.54873e-06	13.9569	5.63183	0.0206897	1.26376e+08	39.4758	41.496	39.6277	3;4	2	86	101	sp|P02763|A1AG1_HUMAN	Unmodified	93-NTTY	DDA	20200812_aAGP_072920_tryp_DDA_30fmolpm_03
N(N-Glycosylation)TTYLNVQR{Fuc:5; Hex:5; HexNAc:8; Neu5Ac:1}	4563.83	3.81674e-06	-4.20913	5.76785	0.0140845	6.65861e+06	39.2849	39.5623	39.5481	3	1	92	101	sp|P02763|A1AG1_HUMAN	Unmodified	93-NTTY	DDA	20200812_aAGP_072920_tryp_DDA_30fmolpm_03
N(N-Glycosylation)TTYLNVQR{Fuc:5; Hex:7; HexNAc:8}	4596.79	1.58556e-05	9.66183	2.81944	0.0487805	542807	41.8458	42.0937	41.9688	4	1	92	101	sp|P02763|A1AG1_HUMAN	Unmodified	93-NTTY	DDA	20200812_aAGP_072920_tryp_DDA_30fmolpm_03
QDQC(Carbamidomethyl)IYN(N-Glycosylation)TTYLNVQR{@sulfate:1; Fuc:2; Hex:8; HexNAc:5}	4598.82	-7.81357e-06	12.03	4.62297	0.0344828	2.05617e+08	43.9295	44.9436	44.6461	3;4	3	86	101	sp|P02763|A1AG1_HUMAN	Ammonium	93-NTTY	DDA	20200812_aAGP_072920_tryp_DDA_30fmolpm_03
N(N-Glycosylation)TTYLNVQR{@sulfate:1; Fuc:1; Hex:9; HexNAc:9}	4619.81	-7.42308e-06	14.076	2.81467	0.0487805	4.94782e+07	40.8077	41.6908	41.015	3;4	1	92	101	sp|P02763|A1AG1_HUMAN	Unmodified	93-NTTY	DDA	20200812_aAGP_072920_tryp_DDA_30fmolpm_03
QDQC(Carbamidomethyl)IYN(N-Glycosylation)TTYLNVQR{Hex:8; HexNAc:7}	4632.87	-1.39659e-06	16.0667	22.8423	0	1.61346e+09	38.8291	39.8156	39.1254	3;4	3	86	101	sp|P02763|A1AG1_HUMAN	Unmodified	93-NTTY	DDA	20200812_aAGP_072920_tryp_DDA_30fmolpm_03
N(N-Glycosylation)TTYLNVQR{Fuc:3; Hex:6; HexNAc:9; Neu5Ac:1}	4636.85	4.42833e-06	-19.7933	4.13038	0.0264901	2.21846e+06	38.9732	38.9843	38.9732	3	1	92	101	sp|P02763|A1AG1_HUMAN	Unmodified	93-NTTY	DDA	20200812_aAGP_072920_tryp_DDA_30fmolpm_03
N(N-Glycosylation)TTYLNVQR{Fuc:5; Hex:6; HexNAc:9}	4637.84	9.30146e-06	13.627	11.5419	0.038961	3.07809e+08	38.7122	39.3356	39.2441	3;4	3	92	101	sp|P02763|A1AG1_HUMAN	Unmodified	93-NTTY	DDA	20200812_aAGP_072920_tryp_DDA_30fmolpm_03
QDQC(Carbamidomethyl)IYN(N-Glycosylation)TTYLNVQR{Fuc:1; Hex:8; HexNAc:7}	4778.93	-1.5493e-06	15.0124	9.42349	0.00819672	3.87854e+08	38.7378	39.6154	39.3676	3;4	3	86	101	sp|P02763|A1AG1_HUMAN	Unmodified	93-NTTY	DDA	20200812_aAGP_072920_tryp_DDA_30fmolpm_03
QDQC(Carbamidomethyl)IYN(N-Glycosylation)TTYLNVQR{Hex:9; HexNAc:8}	4998.01	-1.32042e-06	13.6764	9.67713	0.00819672	4.50026e+08	38.4109	39.4019	38.6811	3;4	1	86	101	sp|P02763|A1AG1_HUMAN	Unmodified	93-NTTY	DDA	20200812_aAGP_072920_tryp_DDA_30fmolpm_03
LVPVPITN(N-Glycosylation)ATLD{Fuc:3; Hex:3; HexNAc:6}	3394.53	-4.90591e-06	-4.88586	20.9628	0	7.12169e+06	47.1865	47.4508	47.3186	3;4	42	25	37	sp|P02763|A1AG1_HUMAN	Unmodified	33-NATL	DIA	20200812_aAGP_072920_tryp_DIA_30fmolpm_2ug_02
LVPVPITN(N-Glycosylation)ATLD{Hex:4; HexNAc:8}	3524.56	-4.19045e-07	16.6604	18.1473	0.0249653	8.74169e+08	43.8869	46.1293	44.2822	3;4	23	25	37	sp|P02763|A1AG1_HUMAN	Ammonium	33-NATL	DIA	20200812_aAGP_072920_tryp_DIA_30fmolpm_2ug_02
TN(N-Glycosylation)ATLDQITGK{Hex:3; HexNAc:7}	3068.34	-6.85485e-06	15.1273	31.1817	0	8.15119e+07	44.8101	45.4692	44.9418	3;4	21	31	42	sp|P02763|A1AG1_HUMAN	Unmodified	33-NATL	DIA	20200812_aAGP_072920_tryp_DIA_30fmolpm_2ug_02
TN(N-Glycosylation)ATLDQITGK{Hex:6; HexNAc:5}	3148.32	-6.17539e-07	-2.07867	15.8094	0.044335	3.18127e+06	27.764	28.1608	27.764	3	3	31	42	sp|P02763|A1AG1_HUMAN	Unmodified	33-NATL	DIA	20200812_aAGP_072920_tryp_DIA_30fmolpm_2ug_02
VPITN(N-Glycosylation)ATLDQITGK{@sulfate:1; Fuc:2; Hex:5; HexNAc:3}	3261.41	-7.84457e-06	13.8158	18.1278	0.0249653	3.25343e+06	49.9591	50.4881	50.0914	3	17	28	42	sp|P02763|A1AG1_HUMAN	Unmodified	33-NATL	DIA	20200812_aAGP_072920_tryp_DIA_30fmolpm_2ug_02
VPVPITN(N-Glycosylation)ATLDQITGK{Fuc:2; Hex:5; HexNAc:3}	3377.52	9.63384e-06	16.1534	121.74	0	2.83422e+07	47.0544	47.9798	47.3186	3;4	48	26	42	sp|P02763|A1AG1_HUMAN	Unmodified	33-NATL	DIA	20200812_aAGP_072920_tryp_DIA_30fmolpm_2ug_02
VPITN(N-Glycosylation)ATLDQITGK{Fuc:1; Hex:6; HexNAc:4}	3400.5	7.38257e-07	-20.9721	43.9621	0	199604	52.604	52.7362	52.604	3	8	28	42	sp|P02763|A1AG1_HUMAN	Ammonium	33-NATL	DIA	20200812_aAGP_072920_tryp_DIA_30fmolpm_2ug_02
LVPVPITN(N-Glycosylation)ATLDQITGK{Hex:5; HexNAc:4}	3401.6	-3.38279e-07	15.6173	137.989	0	8.66554e+08	55.3794	57.6257	55.7746	3;4	57	25	42	sp|P02763|A1AG1_HUMAN	Unmodified;Ammonium	33-NATL	DIA	20200812_aAGP_072920_tryp_DIA_30fmolpm_2ug_02
VPVPITN(N-Glycosylation)ATLDQITGK{Fuc:3; Hex:3; HexNAc:4}	3402.59	-2.44373e-06	-3.46421	122.044	0	2.44706e+06	57.7579	58.0224	57.7579	3	23	26	42	sp|P02763|A1AG1_HUMAN	Unmodified	33-NATL	DIA	20200812_aAGP_072920_tryp_DIA_30fmolpm_2ug_02
PVPITN(N-Glycosylation)ATLDQITGK{@sulfate:1; Fuc:1; Hex:5; HexNAc:4}	3415.46	-1.59253e-06	14.3291	20.1326	0.0204082	6.79229e+06	47.1865	47.7153	47.3186	4	11	27	42	sp|P02763|A1AG1_HUMAN	Unmodified	33-NATL	DIA	20200812_aAGP_072920_tryp_DIA_30fmolpm_2ug_02
PVPITN(N-Glycosylation)ATLDQITGK{Fuc:1; Hex:5; HexNAc:3; Neu5Ac:1}	3423.52	-1.3165e-06	-19.5003	16.9671	0.0297158	7238065	44.8101	44.9418	44.8101	3	20	27	42	sp|P02763|A1AG1_HUMAN	Unmodified	33-NATL	DIA	20200812_aAGP_072920_tryp_DIA_30fmolpm_2ug_02
TN(N-Glycosylation)ATLDQITGK{Hex:4; HexNAc:8}	3433.47	-6.14703e-06	-5.51477	42.5875	0	364457	47.5831	47.8476	47.5831	4	9	31	42	sp|P02763|A1AG1_HUMAN	Unmodified	33-NATL	DIA	20200812_aAGP_072920_tryp_DIA_30fmolpm_2ug_02
PVPITN(N-Glycosylation)ATLDQITGK{Hex:6; HexNAc:3; Neu5Ac:1}	3439.55	-9.95779e-06	16.1561	112.687	0	1.53264e+08	55.6429	57.229	55.7746	3;4	7	27	42	sp|P02763|A1AG1_HUMAN	Unmodified	33-NATL	DIA	20200812_aAGP_072920_tryp_DIA_30fmolpm_2ug_02
PVPITN(N-Glycosylation)ATLDQITGK{@sulfate:1; Fuc:1; Hex:3; HexNAc:5; Neu5Ac:1}	3585.55	-5.26137e-06	-3.77416	18.7799	0.0249653	5.52907e+07	44.1505	44.4143	44.2822	4	11	27	42	sp|P02763|A1AG1_HUMAN	Unmodified	33-NATL	DIA	20200812_aAGP_072920_tryp_DIA_30fmolpm_2ug_02
N(N-Glycosylation)ATLDQITGK{Fuc:3; Hex:5; HexNAc:7}	3729.57	-4.83201e-06	-19.8806	106.301	0	488929	59.0795	59.0795	59.0795	4	21	32	42	sp|P02763|A1AG1_HUMAN	Ammonium	33-NATL	DIA	20200812_aAGP_072920_tryp_DIA_30fmolpm_2ug_02
VPITN(N-Glycosylation)ATLDQITGK{Fuc:3; Hex:5; HexNAc:5}	3733.67	-7.37894e-06	-19.2192	51.7253	0	1.71998e+06	55.6429	55.6429	55.6429	4	1	28	42	sp|P02763|A1AG1_HUMAN	Ammonium	33-NATL	DIA	20200812_aAGP_072920_tryp_DIA_30fmolpm_2ug_02
VPVPITN(N-Glycosylation)ATLDQITGK{@sulfate:1; Hex:3; HexNAc:6; Neu5Ac:1}	3741.63	-2.8419e-06	13.9282	23.2642	0	3.03621e+06	50.4881	51.2816	51.0171	3;4	20	26	42	sp|P02763|A1AG1_HUMAN	Unmodified	33-NATL	DIA	20200812_aAGP_072920_tryp_DIA_30fmolpm_2ug_02
PVPITN(N-Glycosylation)ATLDQITGK{Hex:6; HexNAc:6}	3757.67	-3.03499e-06	-5.29153	45.26	0	3.73311e+06	49.2998	49.5639	49.4321	3	17	27	42	sp|P02763|A1AG1_HUMAN	Unmodified	33-NATL	DIA	20200812_aAGP_072920_tryp_DIA_30fmolpm_2ug_02
PVPITN(N-Glycosylation)ATLDQITGK{Fuc:2; Hex:3; HexNAc:7}	3766.72	-6.24062e-06	-20.6561	162.603	0	77097.3	62.9126	62.9126	62.9126	4	32	27	42	sp|P02763|A1AG1_HUMAN	Unmodified	33-NATL	DIA	20200812_aAGP_072920_tryp_DIA_30fmolpm_2ug_02
LVPVPITN(N-Glycosylation)ATLDQITGK{Hex:6; HexNAc:5}	3766.73	-1.43272e-06	16.6521	154.584	0	4.38827e+09	48.9034	57.229	55.3794	3;4	138	25	42	sp|P02763|A1AG1_HUMAN	Unmodified;Ammonium	33-NATL	DIA	20200812_aAGP_072920_tryp_DIA_30fmolpm_2ug_02
VPVPITN(N-Glycosylation)ATLDQITGK{Fuc:3; Hex:4; HexNAc:5}	3767.72	-1.71804e-06	-18.4338	135.986	0	2.54067e+07	54.5876	57.6257	57.4934	3;4	84	26	42	sp|P02763|A1AG1_HUMAN	Unmodified;Ammonium	33-NATL	DIA	20200812_aAGP_072920_tryp_DIA_30fmolpm_2ug_02
PVPITN(N-Glycosylation)ATLDQITGK{Hex:7; HexNAc:4; Neu5Ac:1}	3804.68	-9.54356e-06	15.2891	98.9468	0	6.88659e+08	55.1159	57.229	55.3794	3;4;5	15	27	42	sp|P02763|A1AG1_HUMAN	Unmodified	33-NATL	DIA	20200812_aAGP_072920_tryp_DIA_30fmolpm_2ug_02
PVPITN(N-Glycosylation)ATLDQITGK{Fuc:2; Hex:7; HexNAc:4}	3805.67	-2.09142e-06	11.4355	57.3551	0	5912004	57.3612	57.8901	57.4934	4	26	27	42	sp|P02763|A1AG1_HUMAN	Unmodified	33-NATL	DIA	20200812_aAGP_072920_tryp_DIA_30fmolpm_2ug_02
LVPVPITN(N-Glycosylation)ATLDQITGK{Fuc:3; Hex:3; HexNAc:4; Neu5Ac:1}	3806.73	7.93796e-06	12.1723	46.362	0	1.46016e+08	54.5876	57.229	56.0388	3;4	12	25	42	sp|P02763|A1AG1_HUMAN	Ammonium	33-NATL	DIA	20200812_aAGP_072920_tryp_DIA_30fmolpm_2ug_02
VPITN(N-Glycosylation)ATLDQITGK{Fuc:1; Hex:5; HexNAc:4; Neu5Ac:2}	3820.65	-2.333e-06	-2.92744	16.7609	0	1.48456e+08	55.2476	55.6429	55.3794	4	8	28	42	sp|P02763|A1AG1_HUMAN	Unmodified	33-NATL	DIA	20200812_aAGP_072920_tryp_DIA_30fmolpm_2ug_02
VPVPITN(N-Glycosylation)ATLDQITGK{@sulfate:1; Fuc:4; Hex:3; HexNAc:5}	3831.67	1.3366e-06	-5.17384	40.6074	0	25089778	55.2476	55.5111	55.3794	4	13	26	42	sp|P02763|A1AG1_HUMAN	Unmodified	33-NATL	DIA	20200812_aAGP_072920_tryp_DIA_30fmolpm_2ug_02
PVPITN(N-Glycosylation)ATLDQITGK{Fuc:1; Hex:7; HexNAc:5}	3862.71	-6.37299e-06	-20.1643	16.0672	0.0410448	5040541	54.9841	55.1159	55.1159	4	12	27	42	sp|P02763|A1AG1_HUMAN	Unmodified	33-NATL	DIA	20200812_aAGP_072920_tryp_DIA_30fmolpm_2ug_02
PVPITN(N-Glycosylation)ATLDQITGK{@sulfate:1; Fuc:1; Hex:6; HexNAc:4; Neu5Ac:1}	3868.64	-8.14906e-06	10.9519	104.061	0	4.11467e+06	52.8685	53.9264	53.3974	3;4	21	27	42	sp|P02763|A1AG1_HUMAN	Ammonium	33-NATL	DIA	20200812_aAGP_072920_tryp_DIA_30fmolpm_2ug_02
PVPITN(N-Glycosylation)ATLDQITGK{@sulfate:1; Fuc:3; Hex:6; HexNAc:4}	3869.67	-1.0507e-05	14.9502	107.02	0	3.40028e+07	58.6836	59.739	58.9477	3;4	26	27	42	sp|P02763|A1AG1_HUMAN	Unmodified;Ammonium	33-NATL	DIA	20200812_aAGP_072920_tryp_DIA_30fmolpm_2ug_02
PVPITN(N-Glycosylation)ATLDQITGK{Fuc:2; Hex:7; HexNAc:3; Neu5Ac:1}	3893.67	1.62537e-06	-20.4226	15.282	0.046595	168586	49.4321	49.4321	49.4321	3	3	27	42	sp|P02763|A1AG1_HUMAN	Ammonium	33-NATL	DIA	20200812_aAGP_072920_tryp_DIA_30fmolpm_2ug_02
PVPITN(N-Glycosylation)ATLDQITGK{Fuc:1; Hex:6; HexNAc:6}	3903.72	-1.6426e-06	-5.25864	18.334	0.0249653	1.25657e+06	49.1676	49.4321	49.1676	3	18	27	42	sp|P02763|A1AG1_HUMAN	Unmodified	33-NATL	DIA	20200812_aAGP_072920_tryp_DIA_30fmolpm_2ug_02
LVPVPITN(N-Glycosylation)ATLDQITGK{Fuc:1; Hex:6; HexNAc:5}	3912.8	-2.88824e-06	15.6266	149.651	0	1.43305e+09	54.5876	57.0967	55.1159	3;4	81	25	42	sp|P02763|A1AG1_HUMAN	Unmodified;Ammonium	33-NATL	DIA	20200812_aAGP_072920_tryp_DIA_30fmolpm_2ug_02
VPVPITN(N-Glycosylation)ATLDQITGK{Fuc:4; Hex:4; HexNAc:5}	3913.78	-2.30121e-06	-2.50213	130.097	0	6.48129e+06	57.0967	57.4934	57.229	4	22	26	42	sp|P02763|A1AG1_HUMAN	Unmodified	33-NATL	DIA	20200812_aAGP_072920_tryp_DIA_30fmolpm_2ug_02
PVPITN(N-Glycosylation)ATLDQITGK{Fuc:3; Hex:5; HexNAc:4; Neu5Ac:1}	3918.74	-6.57921e-06	-4.14546	49.7242	0	1.88832e+06	56.9645	57.3612	57.229	3;4	7	27	42	sp|P02763|A1AG1_HUMAN	Ammonium	33-NATL	DIA	20200812_aAGP_072920_tryp_DIA_30fmolpm_2ug_02
PVPITN(N-Glycosylation)ATLDQITGK{@sulfate:1; Hex:6; HexNAc:5; Neu5Ac:1}	3925.61	3.31973e-06	-4.61305	132.846	0	1.16885e+06	53.6619	53.9264	53.7941	3	15	27	42	sp|P02763|A1AG1_HUMAN	Unmodified	33-NATL	DIA	20200812_aAGP_072920_tryp_DIA_30fmolpm_2ug_02
N(N-Glycosylation)ATLDQITGK{Fuc:2; Hex:3; HexNAc:6; Neu5Ac:3}	3929.61	-4.93603e-06	-4.85806	16.0495	0.0410448	1.15374e+06	52.8685	53.1329	53.0007	3	6	32	42	sp|P02763|A1AG1_HUMAN	Unmodified	33-NATL	DIA	20200812_aAGP_072920_tryp_DIA_30fmolpm_2ug_02
N(N-Glycosylation)ATLDQITGK{Fuc:3; Hex:10; HexNAc:4}	3930.6	-6.90009e-06	-19.0694	23.0773	0.00917431	625593	52.8685	52.8685	52.8685	4	22	32	42	sp|P02763|A1AG1_HUMAN	Unmodified	33-NATL	DIA	20200812_aAGP_072920_tryp_DIA_30fmolpm_2ug_02
PVPITN(N-Glycosylation)ATLDQITGK{Hex:6; HexNAc:4; Neu5Ac:2}	3933.72	-8.5868e-06	10.9774	115.62	0	2.39737e+08	54.9841	56.6999	55.1159	3;4	13	27	42	sp|P02763|A1AG1_HUMAN	Ammonium	33-NATL	DIA	20200812_aAGP_072920_tryp_DIA_30fmolpm_2ug_02
TN(N-Glycosylation)ATLDQITGK{Fuc:1; Hex:5; HexNAc:9}	3944.61	6.38506e-06	-3.43507	124.103	0	4.90623e+06	61.0611	61.4579	61.3256	4	18	31	42	sp|P02763|A1AG1_HUMAN	Unmodified	33-NATL	DIA	20200812_aAGP_072920_tryp_DIA_30fmolpm_2ug_02
PVPITN(N-Glycosylation)ATLDQITGK{Fuc:3; Hex:7; HexNAc:4}	3951.73	-2.99999e-06	-4.19641	135.778	0	2.21043e+06	57.0967	57.4934	57.229	4	23	27	42	sp|P02763|A1AG1_HUMAN	Unmodified	33-NATL	DIA	20200812_aAGP_072920_tryp_DIA_30fmolpm_2ug_02
ITN(N-Glycosylation)ATLDQITGK{@sulfate:1; Fuc:2; Hex:8; HexNAc:5}	3957.61	-7.12988e-06	-20.7177	97.5536	0	325177	51.1493	51.2816	51.2816	4	23	30	42	sp|P02763|A1AG1_HUMAN	Unmodified	33-NATL	DIA	20200812_aAGP_072920_tryp_DIA_30fmolpm_2ug_02
PVPITN(N-Glycosylation)ATLDQITGK{Fuc:3; Hex:4; HexNAc:5; Neu5Ac:1}	3959.78	-9.56723e-06	-20.8322	49.5665	0	1.18758e+06	55.9069	55.9069	55.9069	3	1	27	42	sp|P02763|A1AG1_HUMAN	Unmodified	33-NATL	DIA	20200812_aAGP_072920_tryp_DIA_30fmolpm_2ug_02
PVPITN(N-Glycosylation)ATLDQITGK{@sulfate:1; Hex:3; HexNAc:9}	3960.69	-8.42267e-07	-20.0642	102.055	0	252623	47.8476	47.9798	47.9798	4	12	27	42	sp|P02763|A1AG1_HUMAN	Ammonium	33-NATL	DIA	20200812_aAGP_072920_tryp_DIA_30fmolpm_2ug_02
PVPITN(N-Glycosylation)ATLDQITGK{Hex:8; HexNAc:4; Neu5Ac:1}	3966.71	-3.957e-06	-3.54278	132.788	0	4.81655e+07	54.9841	55.2476	55.1159	4	16	27	42	sp|P02763|A1AG1_HUMAN	Unmodified	33-NATL	DIA	20200812_aAGP_072920_tryp_DIA_30fmolpm_2ug_02
PVPITN(N-Glycosylation)ATLDQITGK{Fuc:2; Hex:3; HexNAc:8}	3969.81	-8.69585e-06	11.2975	101.895	0	4.23528e+07	54.7199	56.171	55.7746	3;4	21	27	42	sp|P02763|A1AG1_HUMAN	Unmodified	33-NATL	DIA	20200812_aAGP_072920_tryp_DIA_30fmolpm_2ug_02
VPVPITN(N-Glycosylation)ATLDQITGK{@sulfate:1; Hex:5; HexNAc:7}	3977.71	1.98756e-07	-18.9851	17.4719	0.0278884	1.91915e+06	55.1159	55.1159	55.1159	4	1	26	42	sp|P02763|A1AG1_HUMAN	Ammonium	33-NATL	DIA	20200812_aAGP_072920_tryp_DIA_30fmolpm_2ug_02
LVPVPITN(N-Glycosylation)ATLDQITGK{Fuc:2; Hex:6; HexNAc:5}	4058.85	-1.32939e-06	-4.73558	36.3486	0	2.03131e+07	54.8521	55.2476	54.9841	3;4	14	25	42	sp|P02763|A1AG1_HUMAN	Unmodified	33-NATL	DIA	20200812_aAGP_072920_tryp_DIA_30fmolpm_2ug_02
PVPITN(N-Glycosylation)ATLDQITGK{Fuc:3; Hex:4; HexNAc:7}	4074.86	-1.34507e-05	-5.3793	50.0627	0	1.49047e+06	57.3612	57.6257	57.4934	3;4	13	27	42	sp|P02763|A1AG1_HUMAN	Unmodified	33-NATL	DIA	20200812_aAGP_072920_tryp_DIA_30fmolpm_2ug_02
PVPITN(N-Glycosylation)ATLDQITGK{Fuc:1; Hex:3; HexNAc:8; Neu5Ac:1}	4114.84	-8.57653e-06	13.4125	126.195	0	2.13848e+08	54.4554	55.3794	54.9841	3;4	14	27	42	sp|P02763|A1AG1_HUMAN	Unmodified;Ammonium	33-NATL	DIA	20200812_aAGP_072920_tryp_DIA_30fmolpm_2ug_02
PVPITN(N-Glycosylation)ATLDQITGK{Fuc:2; Hex:4; HexNAc:8}	4131.87	-1.10458e-05	10.0804	126.367	0	2.66962e+07	54.4554	55.1159	54.9841	3;4	13	27	42	sp|P02763|A1AG1_HUMAN	Ammonium	33-NATL	DIA	20200812_aAGP_072920_tryp_DIA_30fmolpm_2ug_02
VPITN(N-Glycosylation)ATLDQITGK{Fuc:1; Hex:4; HexNAc:5; Neu5Ac:3}	4152.8	-9.06735e-06	11.5919	28.7551	0.00208333	4.27658e+07	54.4554	55.1159	54.9841	4;5	2	28	42	sp|P02763|A1AG1_HUMAN	Ammonium	33-NATL	DIA	20200812_aAGP_072920_tryp_DIA_30fmolpm_2ug_02
LVPVPITN(N-Glycosylation)ATLDQITGK{Hex:3; HexNAc:5; Neu5Ac:3}	4153.85	1.04574e-06	11.2826	90.0687	0	4.79828e+07	54.4554	55.1159	54.9841	3;4	9	25	42	sp|P02763|A1AG1_HUMAN	Unmodified	33-NATL	DIA	20200812_aAGP_072920_tryp_DIA_30fmolpm_2ug_02
PVPITN(N-Glycosylation)ATLDQITGK{Fuc:2; Hex:8; HexNAc:5}	4170.81	-2.81487e-06	-19.6368	19.8744	0.021309	3268013	55.1159	55.1159	55.1159	4	1	27	42	sp|P02763|A1AG1_HUMAN	Ammonium	33-NATL	DIA	20200812_aAGP_072920_tryp_DIA_30fmolpm_2ug_02
PVPITN(N-Glycosylation)ATLDQITGK{@sulfate:1; Fuc:4; Hex:4; HexNAc:5; Neu5Ac:1}	4185.79	-9.47624e-06	-17.3875	26.5902	0.00208333	6.90718e+06	54.8521	54.9841	54.9841	4	4	27	42	sp|P02763|A1AG1_HUMAN	Unmodified	33-NATL	DIA	20200812_aAGP_072920_tryp_DIA_30fmolpm_2ug_02
PVPITN(N-Glycosylation)ATLDQITGK{Fuc:2; Hex:3; HexNAc:8; Neu5Ac:1}	4260.92	-1.22621e-05	11.5694	46.275	0	7.14196e+07	54.3232	55.1159	54.9841	3;4	14	27	42	sp|P02763|A1AG1_HUMAN	Unmodified;Ammonium	33-NATL	DIA	20200812_aAGP_072920_tryp_DIA_30fmolpm_2ug_02
PVPITN(N-Glycosylation)ATLDQITGK{Fuc:3; Hex:4; HexNAc:8}	4277.93	-1.20638e-05	-5.1797	58.225	0	9.88665e+06	54.7199	54.9841	54.9841	3;4	12	27	42	sp|P02763|A1AG1_HUMAN	Ammonium	33-NATL	DIA	20200812_aAGP_072920_tryp_DIA_30fmolpm_2ug_02
N(N-Glycosylation)ATLDQITGK{Fuc:4; Hex:5; HexNAc:9}	4281.75	3.75869e-06	-3.38682	17.6111	0.0274725	4.81382e+06	52.3395	52.7362	52.4718	4;5	13	32	42	sp|P02763|A1AG1_HUMAN	Unmodified	33-NATL	DIA	20200812_aAGP_072920_tryp_DIA_30fmolpm_2ug_02
PVPITN(N-Glycosylation)ATLDQITGK{Fuc:2; Hex:10; HexNAc:4}	4291.85	-7.04133e-06	-20.501	15.716	0.0452323	1.55428e+06	55.5111	55.5111	55.5111	4	2	27	42	sp|P02763|A1AG1_HUMAN	Ammonium	33-NATL	DIA	20200812_aAGP_072920_tryp_DIA_30fmolpm_2ug_02
PVPITN(N-Glycosylation)ATLDQITGK{Hex:7; HexNAc:5; Neu5Ac:2}	4298.86	-9.21067e-06	-3.54254	38.2172	0	1.49947e+07	54.7199	54.9841	54.9841	4;5	7	27	42	sp|P02763|A1AG1_HUMAN	Ammonium	33-NATL	DIA	20200812_aAGP_072920_tryp_DIA_30fmolpm_2ug_02
LVPVPITN(N-Glycosylation)ATLDQITGK{Hex:10; HexNAc:3; Neu5Ac:1}	4299.91	-6.8869e-06	11.9692	30.352	0	1.73246e+07	54.3232	54.9841	54.9841	3;4	8	25	42	sp|P02763|A1AG1_HUMAN	Unmodified	33-NATL	DIA	20200812_aAGP_072920_tryp_DIA_30fmolpm_2ug_02
LVPVPITN(N-Glycosylation)ATLDQITGK{Fuc:2; Hex:7; HexNAc:6}	4423.99	-2.78226e-06	-4.83977	15.0396	0.0495283	4.69258e+06	54.5876	54.9841	54.8521	4	4	25	42	sp|P02763|A1AG1_HUMAN	Unmodified	33-NATL	DIA	20200812_aAGP_072920_tryp_DIA_30fmolpm_2ug_02
PVPITN(N-Glycosylation)ATLDQITGK{Fuc:2; Hex:5; HexNAc:9}	4497	-9.85443e-06	10.9492	40.9212	0	1.83382e+07	54.0587	54.8521	54.5876	3;4	8	27	42	sp|P02763|A1AG1_HUMAN	Unmodified	33-NATL	DIA	20200812_aAGP_072920_tryp_DIA_30fmolpm_2ug_02
LVPVPITN(N-Glycosylation)ATLDQITGK{@sulfate:1; Fuc:3; Hex:7; HexNAc:4; Neu5Ac:1}	4534.96	-7.80293e-06	-4.23185	20.1957	0.0191693	3.49744e+06	54.4554	54.7199	54.5876	4	6	25	42	sp|P02763|A1AG1_HUMAN	Unmodified	33-NATL	DIA	20200812_aAGP_072920_tryp_DIA_30fmolpm_2ug_02
PVPITN(N-Glycosylation)ATLDQITGK{@sulfate:1; Fuc:3; Hex:9; HexNAc:4; Neu5Ac:1}	4646.88	-7.89762e-07	-20.3106	145.544	0	196826	51.9428	52.075	52.075	5	19	27	42	sp|P02763|A1AG1_HUMAN	Unmodified	33-NATL	DIA	20200812_aAGP_072920_tryp_DIA_30fmolpm_2ug_02
NEEYN(N-Glycosylation)K{Hex:6; HexNAc:5}	2783.06	-1.6383e-06	-1.46886	147.106	0	1.68155e+07	13.3587	13.7554	13.491	3	3	51	57	sp|P02763|A1AG1_HUMAN	Unmodified	56-NKSV	DIA	20200812_aAGP_072920_tryp_DIA_30fmolpm_2ug_02
NEEYN(N-Glycosylation)K{Fuc:2; Hex:5; HexNAc:5}	2913.09	9.85005e-06	-3.79473	113.56	0	1.07579e+06	13.7554	14.0199	13.7554	3	4	51	57	sp|P02763|A1AG1_HUMAN	Ammonium	56-NKSV	DIA	20200812_aAGP_072920_tryp_DIA_30fmolpm_2ug_02
NEEYN(N-Glycosylation)K{Fuc:1; Hex:6; HexNAc:5}	2929.12	-1.55608e-06	-2.44177	113.853	0	4.92935e+06	13.3587	13.6232	13.491	3	4	51	57	sp|P02763|A1AG1_HUMAN	Unmodified	56-NKSV	DIA	20200812_aAGP_072920_tryp_DIA_30fmolpm_2ug_02
FYFTPN(N-Glycosylation)K{Fuc:1; Hex:3; HexNAc:2}	1953.83	-3.91663e-06	-20.6571	106.243	0	63226.2	61.8546	61.8546	61.8546	2	5	66	73	sp|P02763|A1AG1_HUMAN	Unmodified	72-NKTE	DIA	20200812_aAGP_072920_tryp_DIA_30fmolpm_2ug_02
YFTPN(N-Glycosylation)K{Hex:5; HexNAc:4}	2390.97	-1.92541e-06	15.5358	13.87	0.0408163	1.23869e+07	19.7035	20.3634	19.8358	2;3	4	67	73	sp|P02763|A1AG1_HUMAN	Unmodified	72-NKTE	DIA	20200812_aAGP_072920_tryp_DIA_30fmolpm_2ug_02
FYFTPN(N-Glycosylation)K{Hex:5; HexNAc:4}	2538.03	-1.39102e-06	-2.31051	16.0371	0	5.73483e+06	33.3161	33.7127	33.4483	2;3	6	66	73	sp|P02763|A1AG1_HUMAN	Unmodified	72-NKTE	DIA	20200812_aAGP_072920_tryp_DIA_30fmolpm_2ug_02
YFTPN(N-Glycosylation)K{Hex:6; HexNAc:5}	2756.1	-1.76516e-06	16.5871	134.279	0	3.82684e+07	19.307	20.099	19.7035	2;3	21	67	73	sp|P02763|A1AG1_HUMAN	Unmodified	72-NKTE	DIA	20200812_aAGP_072920_tryp_DIA_30fmolpm_2ug_02
YFTPN(N-Glycosylation)K{Fuc:1; Hex:6; HexNAc:5}	2902.16	-1.40869e-06	-2.11	92.9367	0	5.75642e+06	19.1748	19.5715	19.4393	3	10	67	73	sp|P02763|A1AG1_HUMAN	Unmodified	72-NKTE	DIA	20200812_aAGP_072920_tryp_DIA_30fmolpm_2ug_02
FYFTPN(N-Glycosylation)K{Hex:6; HexNAc:5}	2903.17	-1.41306e-06	16.1479	113.582	0	22156943	32.6549	33.7127	32.9194	2;3	15	66	73	sp|P02763|A1AG1_HUMAN	Unmodified;Ammonium	72-NKTE	DIA	20200812_aAGP_072920_tryp_DIA_30fmolpm_2ug_02
FFYFTPN(N-Glycosylation)K{Hex:6; HexNAc:5}	3050.24	-2.09126e-06	-2.45982	24.8708	0	9.19884e+06	43.6226	44.0187	43.8869	3	4	65	73	sp|P02763|A1AG1_HUMAN	Unmodified	72-NKTE	DIA	20200812_aAGP_072920_tryp_DIA_30fmolpm_2ug_02
YFTPN(N-Glycosylation)K{Hex:7; HexNAc:6}	3121.23	-1.40952e-06	15.4853	148.036	0	2.92585e+07	18.9105	19.8358	19.1748	3	13	67	73	sp|P02763|A1AG1_HUMAN	Unmodified;Ammonium	72-NKTE	DIA	20200812_aAGP_072920_tryp_DIA_30fmolpm_2ug_02
YFTPN(N-Glycosylation)K{Hex:3; HexNAc:5; Neu5Ac:3}	3143.21	3.42741e-06	-2.12153	127.994	0	2.95243e+06	19.0427	19.307	19.1748	3	6	67	73	sp|P02763|A1AG1_HUMAN	Unmodified	72-NKTE	DIA	20200812_aAGP_072920_tryp_DIA_30fmolpm_2ug_02
ATFFYFTPN(N-Glycosylation)K{Hex:6; HexNAc:5}	3222.32	-1.23436e-06	14.6238	26.3231	0.00208333	1.40422e+07	48.7716	49.4321	48.9034	3	5	63	73	sp|P02763|A1AG1_HUMAN	Unmodified	72-NKTE	DIA	20200812_aAGP_072920_tryp_DIA_30fmolpm_2ug_02
YFTPN(N-Glycosylation)K{Hex:4; HexNAc:9}	3244.31	-3.02355e-07	-4.84609	24.7385	0	2.03595e+06	48.9034	49.1676	48.9034	3	5	67	73	sp|P02763|A1AG1_HUMAN	Unmodified	72-NKTE	DIA	20200812_aAGP_072920_tryp_DIA_30fmolpm_2ug_02
YFTPN(N-Glycosylation)K{Fuc:1; Hex:7; HexNAc:6}	3267.29	-1.74311e-06	-2.33192	17.5395	0	3.41579e+06	18.7783	19.0427	18.9105	3	3	67	73	sp|P02763|A1AG1_HUMAN	Unmodified	72-NKTE	DIA	20200812_aAGP_072920_tryp_DIA_30fmolpm_2ug_02
FYFTPN(N-Glycosylation)K{Hex:7; HexNAc:6}	3268.3	-1.75291e-06	15.4807	117.897	0	1.81839e+07	31.9937	33.1838	32.2582	3	15	66	73	sp|P02763|A1AG1_HUMAN	Unmodified;Ammonium	72-NKTE	DIA	20200812_aAGP_072920_tryp_DIA_30fmolpm_2ug_02
YFTPN(N-Glycosylation)K{Hex:10; HexNAc:3; Neu5Ac:1}	3289.28	-1.08387e-05	-20.9855	14.2606	0.0408163	284520	18.9105	19.0427	18.9105	3	5	67	73	sp|P02763|A1AG1_HUMAN	Unmodified	72-NKTE	DIA	20200812_aAGP_072920_tryp_DIA_30fmolpm_2ug_02
FYFTPN(N-Glycosylation)K{Hex:3; HexNAc:5; Neu5Ac:3}	3290.28	2.74783e-06	-3.65305	97.8548	0	2.15962e+06	32.1259	32.5226	32.2582	3	4	66	73	sp|P02763|A1AG1_HUMAN	Unmodified	72-NKTE	DIA	20200812_aAGP_072920_tryp_DIA_30fmolpm_2ug_02
FYFTPN(N-Glycosylation)K{Fuc:1; Hex:7; HexNAc:6}	3414.36	-1.02501e-06	-2.80772	14.4068	0.0408163	2.33993e+06	31.8614	32.2582	31.9937	3	5	66	73	sp|P02763|A1AG1_HUMAN	Unmodified;Ammonium	72-NKTE	DIA	20200812_aAGP_072920_tryp_DIA_30fmolpm_2ug_02
FFYFTPN(N-Glycosylation)K{Hex:7; HexNAc:6}	3415.37	-1.24908e-06	-3.98621	26.1058	0	6.33214e+06	43.0944	43.4903	43.2262	3	5	65	73	sp|P02763|A1AG1_HUMAN	Unmodified;Ammonium	72-NKTE	DIA	20200812_aAGP_072920_tryp_DIA_30fmolpm_2ug_02
FYFTPN(N-Glycosylation)K{Fuc:2; Hex:10; HexNAc:3}	3437.35	-4.74311e-06	-20.288	12.9907	0.0408163	816797	43.2262	43.3581	43.2262	3	1	66	73	sp|P02763|A1AG1_HUMAN	Unmodified	72-NKTE	DIA	20200812_aAGP_072920_tryp_DIA_30fmolpm_2ug_02
ATFFYFTPN(N-Glycosylation)K{Hex:7; HexNAc:6}	3587.45	-1.7145e-06	-2.92633	20.007	0.0204082	9.14214e+06	48.112	48.376	48.376	3	3	63	73	sp|P02763|A1AG1_HUMAN	Unmodified	72-NKTE	DIA	20200812_aAGP_072920_tryp_DIA_30fmolpm_2ug_02
SVQEIQATFFYFTPN(N-Glycosylation)K{Hex:6; HexNAc:5}	3906.66	-1.019e-06	15.8874	44.8984	0	2.75839e+07	60.9291	61.4579	61.3256	3;4	13	57	73	sp|P02763|A1AG1_HUMAN	Unmodified;Ammonium	72-NKTE	DIA	20200812_aAGP_072920_tryp_DIA_30fmolpm_2ug_02
TFFYFTPN(N-Glycosylation)K{Fuc:2; Hex:6; HexNAc:8}	4052.64	-1.36343e-06	-21.7239	23.2016	0	103429	43.0944	43.0944	43.0944	3	4	64	73	sp|P02763|A1AG1_HUMAN	Unmodified	72-NKTE	DIA	20200812_aAGP_072920_tryp_DIA_30fmolpm_2ug_02
YFTPN(N-Glycosylation)K{Fuc:2; Hex:8; HexNAc:7; Neu5Ac:1}	4069.59	-4.90622e-06	-3.80562	16.9118	0	1.44777e+07	45.6011	45.997	45.7331	3;4	35	67	73	sp|P02763|A1AG1_HUMAN	Unmodified	72-NKTE	DIA	20200812_aAGP_072920_tryp_DIA_30fmolpm_2ug_02
SVQEIQATFFYFTPN(N-Glycosylation)K{Hex:7; HexNAc:6}	4271.8	-1.83619e-06	16.3362	28.9422	0.00208333	3.38592e+07	60.4002	61.5901	60.7969	3;4	8	57	73	sp|P02763|A1AG1_HUMAN	Unmodified	72-NKTE	DIA	20200812_aAGP_072920_tryp_DIA_30fmolpm_2ug_02
YFTPN(N-Glycosylation)K{Fuc:1; Hex:9; HexNAc:8; Neu5Ac:1}	4288.67	-5.82758e-06	14.128	22.3318	0	7.96673e+07	45.2054	46.1293	45.4692	3;4	21	67	73	sp|P02763|A1AG1_HUMAN	Unmodified	72-NKTE	DIA	20200812_aAGP_072920_tryp_DIA_30fmolpm_2ug_02
ATFFYFTPN(N-Glycosylation)K{Fuc:2; Hex:4; HexNAc:9; Neu5Ac:1}	4293.78	-1.00853e-05	-3.82577	15.8666	0.044335	6.88349e+06	60.6647	61.0611	60.7969	3;4	3	63	73	sp|P02763|A1AG1_HUMAN	Unmodified	72-NKTE	DIA	20200812_aAGP_072920_tryp_DIA_30fmolpm_2ug_02
PN(N-Glycosylation)KTEDTIFLR{Hex:7; HexNAc:3}	3076.33	-5.01576e-06	-20.1637	147.076	0	1.29224e+06	45.0736	45.0736	45.0736	3	11	70	81	sp|P02763|A1AG1_HUMAN	Ammonium	72-NKTE	DIA	20200812_aAGP_072920_tryp_DIA_30fmolpm_2ug_02
YFTPN(N-Glycosylation)KTEDTIFLR{Hex:6; HexNAc:5}	3731.6	-6.86371e-07	15.0693	105.381	0	1.21025e+08	44.4143	44.9418	44.546	3;4	21	67	81	sp|P02763|A1AG1_HUMAN	Unmodified	72-NKTE	DIA	20200812_aAGP_072920_tryp_DIA_30fmolpm_2ug_02
YFTPN(N-Glycosylation)KTEDTIFLR{Fuc:2; Hex:3; HexNAc:6}	3740.64	-1.21628e-06	15.6384	30.6232	0	3.46836e+07	49.1676	50.2236	49.4321	3;4	29	67	81	sp|P02763|A1AG1_HUMAN	Unmodified	72-NKTE	DIA	20200812_aAGP_072920_tryp_DIA_30fmolpm_2ug_02
PN(N-Glycosylation)KTEDTIFLR{Fuc:4; Hex:5; HexNAc:5}	3742.64	-1.17954e-05	-19.6139	103.65	0	498912	46.9222	47.0544	46.9222	4	12	70	81	sp|P02763|A1AG1_HUMAN	Unmodified	72-NKTE	DIA	20200812_aAGP_072920_tryp_DIA_30fmolpm_2ug_02
YFTPN(N-Glycosylation)KTEDTIFLR{Fuc:1; Hex:6; HexNAc:5}	3877.67	-2.77711e-06	-19.9025	18.8903	0.0249653	1.6506e+07	44.1505	44.2822	44.2822	3;4	4	67	81	sp|P02763|A1AG1_HUMAN	Unmodified	72-NKTE	DIA	20200812_aAGP_072920_tryp_DIA_30fmolpm_2ug_02
FYFTPN(N-Glycosylation)KTEDTIFLR{Hex:6; HexNAc:5}	3878.67	-1.44635e-06	15.493	18.1908	0.0249653	1.42611e+07	52.7362	53.2652	52.8685	3;4	3	66	81	sp|P02763|A1AG1_HUMAN	Unmodified	72-NKTE	DIA	20200812_aAGP_072920_tryp_DIA_30fmolpm_2ug_02
YFTPN(N-Glycosylation)KTEDTIFLR{@sulfate:1; Fuc:3; Hex:5; HexNAc:4}	3884.56	9.83875e-06	12.599	18.6102	0.0249653	1.34339e+07	43.6226	44.2822	44.0187	3;4	5	67	81	sp|P02763|A1AG1_HUMAN	Ammonium	72-NKTE	DIA	20200812_aAGP_072920_tryp_DIA_30fmolpm_2ug_02
YFTPN(N-Glycosylation)KTEDTIFLR{Hex:7; HexNAc:6}	4096.73	-1.33872e-06	19.4398	119.782	0	2.11112e+08	43.6226	44.2822	44.1505	3;4	17	67	81	sp|P02763|A1AG1_HUMAN	Unmodified	72-NKTE	DIA	20200812_aAGP_072920_tryp_DIA_30fmolpm_2ug_02
TPN(N-Glycosylation)KTEDTIFLR{Hex:6; HexNAc:7; Neu5Ac:1}	4118.72	7.84803e-07	-2.69409	103.755	0	2.15679e+07	43.8869	44.1505	44.1505	4	5	69	81	sp|P02763|A1AG1_HUMAN	Unmodified	72-NKTE	DIA	20200812_aAGP_072920_tryp_DIA_30fmolpm_2ug_02
YFTPN(N-Glycosylation)KTEDTIFLR{Fuc:4; Hex:5; HexNAc:5}	4153.72	1.29015e-05	-20.1828	33.1839	0	2.33885e+06	43.8869	44.0187	44.0187	3;4	5	67	81	sp|P02763|A1AG1_HUMAN	Unmodified	72-NKTE	DIA	20200812_aAGP_072920_tryp_DIA_30fmolpm_2ug_02
YFTPN(N-Glycosylation)KTEDTIFLR{Fuc:1; Hex:7; HexNAc:6}	4242.79	-1.77175e-06	-1.86394	25.8623	0.00208333	3.47235e+07	43.7548	44.1505	43.8869	3;4	13	67	81	sp|P02763|A1AG1_HUMAN	Unmodified	72-NKTE	DIA	20200812_aAGP_072920_tryp_DIA_30fmolpm_2ug_02
FYFTPN(N-Glycosylation)KTEDTIFLR{Hex:7; HexNAc:6}	4243.8	-1.69812e-06	16.2998	18.3741	0.0249653	2.50581e+07	52.3395	53.1329	52.4718	3;4	8	66	81	sp|P02763|A1AG1_HUMAN	Unmodified	72-NKTE	DIA	20200812_aAGP_072920_tryp_DIA_30fmolpm_2ug_02
FYFTPN(N-Glycosylation)KTEDTIFLR{@sulfate:1; Fuc:2; Hex:6; HexNAc:5}	4250.72	3.82428e-06	-20.7986	17.4119	0.00208333	112119	43.6226	43.6226	43.6226	4	10	66	81	sp|P02763|A1AG1_HUMAN	Unmodified	72-NKTE	DIA	20200812_aAGP_072920_tryp_DIA_30fmolpm_2ug_02
YFTPN(N-Glycosylation)KTEDTIFLR{@sulfate:1; Hex:10; HexNAc:4}	4256.68	1.47523e-06	6.61264	25.8823	0.00208333	1.20082e+07	45.7331	46.7899	46.2615	3;4	35	67	81	sp|P02763|A1AG1_HUMAN	Unmodified	72-NKTE	DIA	20200812_aAGP_072920_tryp_DIA_30fmolpm_2ug_02
YFTPN(N-Glycosylation)KTEDTIFLR{Fuc:2; Hex:10; HexNAc:3}	4265.78	-4.5541e-06	-1.94669	25.9242	0.00208333	3.03128e+06	52.3395	52.604	52.4718	4	36	67	81	sp|P02763|A1AG1_HUMAN	Unmodified	72-NKTE	DIA	20200812_aAGP_072920_tryp_DIA_30fmolpm_2ug_02
TPN(N-Glycosylation)KTEDTIFLR{@sulfate:1; Fuc:5; Hex:5; HexNAc:6}	4272.7	8.83938e-06	10.928	16.5726	0.030888	1.16213e+08	44.8101	46.526	45.4692	3;4	26	69	81	sp|P02763|A1AG1_HUMAN	Unmodified	72-NKTE	DIA	20200812_aAGP_072920_tryp_DIA_30fmolpm_2ug_02
YFTPN(N-Glycosylation)KTEDTIFLR{@sulfate:1; Fuc:4; Hex:7; HexNAc:7}	4963.95	8.93157e-06	-4.03107	19.8334	0.021309	8.47734e+06	43.8869	44.1505	44.1505	4	3	67	81	sp|P02763|A1AG1_HUMAN	Ammonium	72-NKTE	DIA	20200812_aAGP_072920_tryp_DIA_30fmolpm_2ug_02
YFTPN(N-Glycosylation)KTEDTIFLR{Fuc:1; Hex:9; HexNAc:8}	4973.02	5.87056e-06	-20.2897	20.0628	0.0204082	93750.7	51.5461	51.5461	51.5461	4	9	67	81	sp|P02763|A1AG1_HUMAN	Unmodified	72-NKTE	DIA	20200812_aAGP_072920_tryp_DIA_30fmolpm_2ug_02
YFTPN(N-Glycosylation)KTEDTIFLR{@sulfate:1; Fuc:3; Hex:10; HexNAc:4; Neu5Ac:1}	4985.95	3.03136e-07	-4.68782	17.1228	0.0278884	3.5014e+06	43.4903	43.8869	43.8869	4	4	67	81	sp|P02763|A1AG1_HUMAN	Unmodified	72-NKTE	DIA	20200812_aAGP_072920_tryp_DIA_30fmolpm_2ug_02
N(N-Glycosylation)TTYLNVQR{Fuc:2; Hex:4; HexNAc:6}	3266.37	1.60289e-06	-5.14774	18.7355	0	1.07384e+06	49.9591	50.2236	50.0914	3	15	92	101	sp|P02763|A1AG1_HUMAN	Ammonium	93-NTTY	DIA	20200812_aAGP_072920_tryp_DIA_30fmolpm_2ug_02
QDQC(Carbamidomethyl)IYN(N-Glycosylation)TTYLNVQR{Hex:5; HexNAc:4}	3537.48	-1.52464e-06	-3.04314	27.5349	0.00208333	9.83754e+06	40.715	40.9792	40.715	3;4	5	86	101	sp|P02763|A1AG1_HUMAN	Unmodified	93-NTTY	DIA	20200812_aAGP_072920_tryp_DIA_30fmolpm_2ug_02
QDQC(Carbamidomethyl)IYN(N-Glycosylation)TTYLNVQR{@sulfate:1; Fuc:2; Hex:6; HexNAc:3}	3868.56	-1.00631e-05	16.2498	18.8261	0.0249653	390366996	45.6011	46.7899	45.865	3;4	28	86	101	sp|P02763|A1AG1_HUMAN	Ammonium	93-NTTY	DIA	20200812_aAGP_072920_tryp_DIA_30fmolpm_2ug_02
QDQC(Carbamidomethyl)IYN(N-Glycosylation)TTYLNVQR{Fuc:2; Hex:4; HexNAc:5}	3870.64	-7.76617e-06	-4.13973	41.5218	0	720994	50.7526	51.0171	50.8848	3	24	86	101	sp|P02763|A1AG1_HUMAN	Ammonium	93-NTTY	DIA	20200812_aAGP_072920_tryp_DIA_30fmolpm_2ug_02
IYN(N-Glycosylation)TTYLNVQR{@sulfate:1; Fuc:4; Hex:5; HexNAc:5}	3873.53	9.74871e-06	15.1762	28.2214	0.00208333	1.24231e+08	45.0736	45.6011	45.3373	3;4	27	90	101	sp|P02763|A1AG1_HUMAN	Ammonium	93-NTTY	DIA	20200812_aAGP_072920_tryp_DIA_30fmolpm_2ug_02
QDQC(Carbamidomethyl)IYN(N-Glycosylation)TTYLNVQR{Fuc:1; Hex:5; HexNAc:5}	3886.58	6.95206e-06	-21.3335	46.4541	0	4.07512e+07	40.1873	45.4692	40.319	3;4	23	86	101	sp|P02763|A1AG1_HUMAN	Unmodified;Ammonium	93-NTTY	DIA	20200812_aAGP_072920_tryp_DIA_30fmolpm_2ug_02
QDQC(Carbamidomethyl)IYN(N-Glycosylation)TTYLNVQR{Hex:6; HexNAc:5}	3902.61	-7.63507e-07	16.1694	140.582	0	3.20086e+08	40.319	40.9792	40.4507	3;4	43	86	101	sp|P02763|A1AG1_HUMAN	Unmodified;Ammonium	93-NTTY	DIA	20200812_aAGP_072920_tryp_DIA_30fmolpm_2ug_02
N(N-Glycosylation)TTYLNVQR{Hex:6; HexNAc:9}	3907.58	5.95042e-06	13.2175	32.869	0	2.51264e+08	39.9236	46.526	40.319	3;4	90	92	101	sp|P02763|A1AG1_HUMAN	Unmodified;Ammonium	93-NTTY	DIA	20200812_aAGP_072920_tryp_DIA_30fmolpm_2ug_02
N(N-Glycosylation)TTYLNVQR{@sulfate:1; Fuc:4; Hex:4; HexNAc:6; Neu5Ac:1}	3929.54	-1.72106e-07	10.493	23.8961	0	1.65633e+07	45.7331	46.526	45.865	3;4	14	92	101	sp|P02763|A1AG1_HUMAN	Unmodified	93-NTTY	DIA	20200812_aAGP_072920_tryp_DIA_30fmolpm_2ug_02
QDQC(Carbamidomethyl)IYN(N-Glycosylation)TTYLNVQR{@sulfate:1; Hex:7; HexNAc:4}	3941.55	-4.48183e-06	4.59182	46.6009	0	1.65474e+06	41.3755	42.0366	41.5076	4	8	86	101	sp|P02763|A1AG1_HUMAN	Unmodified	93-NTTY	DIA	20200812_aAGP_072920_tryp_DIA_30fmolpm_2ug_02
IYN(N-Glycosylation)TTYLNVQR{@sulfate:1; Hex:6; HexNAc:6; Neu5Ac:1}	3945.53	8.31803e-06	-3.23617	32.4107	0	1.52143e+07	40.0554	40.319	40.319	4	6	90	101	sp|P02763|A1AG1_HUMAN	Unmodified	93-NTTY	DIA	20200812_aAGP_072920_tryp_DIA_30fmolpm_2ug_02
N(N-Glycosylation)TTYLNVQR{@sulfate:1; Hex:7; HexNAc:8}	3946.53	-6.14164e-08	-3.72628	29.9276	0	992367	40.9792	41.2435	40.9792	4	15	92	101	sp|P02763|A1AG1_HUMAN	Unmodified	93-NTTY	DIA	20200812_aAGP_072920_tryp_DIA_30fmolpm_2ug_02
QDQC(Carbamidomethyl)IYN(N-Glycosylation)TTYLNVQR{@sulfate:1; Fuc:2; Hex:4; HexNAc:5}	3950.51	1.41318e-05	-5.02954	46.4727	0	1.89365e+06	45.7331	45.997	45.865	4	24	86	101	sp|P02763|A1AG1_HUMAN	Unmodified	93-NTTY	DIA	20200812_aAGP_072920_tryp_DIA_30fmolpm_2ug_02
IYN(N-Glycosylation)TTYLNVQR{@sulfate:1; Hex:7; HexNAc:7}	4019.58	3.1934e-06	-4.8864	26.0718	0.00208333	2.96768e+07	44.9418	45.3373	45.2054	3	15	90	101	sp|P02763|A1AG1_HUMAN	Ammonium	93-NTTY	DIA	20200812_aAGP_072920_tryp_DIA_30fmolpm_2ug_02
QDQC(Carbamidomethyl)IYN(N-Glycosylation)TTYLNVQR{Hex:5; HexNAc:5; Neu5Ac:1}	4031.64	1.86989e-06	15.3	17.1774	0.0278884	1.08348e+08	45.4692	46.6579	45.7331	3;4	24	86	101	sp|P02763|A1AG1_HUMAN	Unmodified	93-NTTY	DIA	20200812_aAGP_072920_tryp_DIA_30fmolpm_2ug_02
QDQC(Carbamidomethyl)IYN(N-Glycosylation)TTYLNVQR{Fuc:1; Hex:6; HexNAc:5}	4048.67	-1.79692e-06	12.5019	55.0937	0	9.85415e+07	38.3376	40.4507	40.319	3;4	14	86	101	sp|P02763|A1AG1_HUMAN	Unmodified;Ammonium	93-NTTY	DIA	20200812_aAGP_072920_tryp_DIA_30fmolpm_2ug_02
N(N-Glycosylation)TTYLNVQR{Fuc:1; Hex:6; HexNAc:9}	4053.63	6.15716e-06	8.35858	21.5634	0	6.12285e+07	39.9236	45.997	40.1873	3;4	64	92	101	sp|P02763|A1AG1_HUMAN	Unmodified;Ammonium	93-NTTY	DIA	20200812_aAGP_072920_tryp_DIA_30fmolpm_2ug_02
IYN(N-Glycosylation)TTYLNVQR{@sulfate:1; Fuc:2; Hex:5; HexNAc:6; Neu5Ac:1}	4075.62	1.18797e-06	-20.3855	26.488	0.00208333	3.65745e+06	40.0554	40.1873	40.1873	3;4	3	90	101	sp|P02763|A1AG1_HUMAN	Unmodified	93-NTTY	DIA	20200812_aAGP_072920_tryp_DIA_30fmolpm_2ug_02
IYN(N-Glycosylation)TTYLNVQR{Fuc:4; Hex:3; HexNAc:8}	4078.72	5.06502e-06	-20.18	27.1135	0.00208333	578970	46.7899	46.9222	46.7899	3	16	90	101	sp|P02763|A1AG1_HUMAN	Unmodified	93-NTTY	DIA	20200812_aAGP_072920_tryp_DIA_30fmolpm_2ug_02
IYN(N-Glycosylation)TTYLNVQR{@sulfate:1; Fuc:1; Hex:6; HexNAc:6; Neu5Ac:1}	4091.59	6.59182e-06	-3.45514	26.2556	0.00208333	6.07401e+06	39.9236	40.1873	40.1873	4	5	90	101	sp|P02763|A1AG1_HUMAN	Unmodified	93-NTTY	DIA	20200812_aAGP_072920_tryp_DIA_30fmolpm_2ug_02
QDQC(Carbamidomethyl)IYN(N-Glycosylation)TTYLNVQR{@sulfate:1; Fuc:1; Hex:6; HexNAc:4; Neu5Ac:1}	4216.68	-9.92998e-06	12.2686	16.1318	0.0392405	6.92947e+06	45.4692	45.997	45.7331	3;4	4	86	101	sp|P02763|A1AG1_HUMAN	Ammonium	93-NTTY	DIA	20200812_aAGP_072920_tryp_DIA_30fmolpm_2ug_02
QDQC(Carbamidomethyl)IYN(N-Glycosylation)TTYLNVQR{@sulfate:1; Fuc:2; Hex:7; HexNAc:4}	4233.69	-1.02217e-05	16.7369	23.0209	0.00917431	4.8584e+08	44.9418	46.3938	45.4692	3;4	40	86	101	sp|P02763|A1AG1_HUMAN	Ammonium	93-NTTY	DIA	20200812_aAGP_072920_tryp_DIA_30fmolpm_2ug_02
IYN(N-Glycosylation)TTYLNVQR{@sulfate:1; Fuc:4; Hex:6; HexNAc:6}	4238.66	9.52301e-06	15.2362	34.3904	0	228115367	44.6777	45.2054	44.9418	3;4	36	90	101	sp|P02763|A1AG1_HUMAN	Ammonium	93-NTTY	DIA	20200812_aAGP_072920_tryp_DIA_30fmolpm_2ug_02
QDQC(Carbamidomethyl)IYN(N-Glycosylation)TTYLNVQR{@sulfate:1; Fuc:1; Hex:3; HexNAc:8}	4251.69	1.52002e-06	-21.9872	32.0118	0	300787	39.7917	39.7917	39.7917	3	5	86	101	sp|P02763|A1AG1_HUMAN	Ammonium	93-NTTY	DIA	20200812_aAGP_072920_tryp_DIA_30fmolpm_2ug_02
QDQC(Carbamidomethyl)IYN(N-Glycosylation)TTYLNVQR{Fuc:1; Hex:6; HexNAc:6}	4251.7	8.90978e-06	10.6202	27.2623	0.00208333	1.85837e+07	46.3938	47.5831	46.526	3;4	23	86	101	sp|P02763|A1AG1_HUMAN	Unmodified	93-NTTY	DIA	20200812_aAGP_072920_tryp_DIA_30fmolpm_2ug_02
QDQC(Carbamidomethyl)IYN(N-Glycosylation)TTYLNVQR{Fuc:3; Hex:5; HexNAc:4; Neu5Ac:1}	4266.72	5.25054e-06	15.3542	107.607	0	2.94965e+07	43.3581	44.1505	44.1505	3;4	58	86	101	sp|P02763|A1AG1_HUMAN	Unmodified	93-NTTY	DIA	20200812_aAGP_072920_tryp_DIA_30fmolpm_2ug_02
QDQC(Carbamidomethyl)IYN(N-Glycosylation)TTYLNVQR{Hex:7; HexNAc:6}	4267.74	-2.2024e-06	14.4623	110.734	0	4.84749e+08	39.9236	40.5825	40.1873	3;4	32	86	101	sp|P02763|A1AG1_HUMAN	Unmodified;Ammonium	93-NTTY	DIA	20200812_aAGP_072920_tryp_DIA_30fmolpm_2ug_02
IYN(N-Glycosylation)TTYLNVQR{@sulfate:1; Fuc:2; Hex:8; HexNAc:6}	4270.75	-1.39475e-05	-5.88992	20.9747	0.0151007	522047	52.3395	52.604	52.4718	4;5	47	90	101	sp|P02763|A1AG1_HUMAN	Ammonium	93-NTTY	DIA	20200812_aAGP_072920_tryp_DIA_30fmolpm_2ug_02
IYN(N-Glycosylation)TTYLNVQR{Fuc:2; Hex:6; HexNAc:8}	4272.79	-2.22254e-06	-21.6411	20.5449	0.0160514	140859	61.1934	61.1934	61.1934	3	13	90	101	sp|P02763|A1AG1_HUMAN	Unmodified	93-NTTY	DIA	20200812_aAGP_072920_tryp_DIA_30fmolpm_2ug_02
QDQC(Carbamidomethyl)IYN(N-Glycosylation)TTYLNVQR{Hex:9; HexNAc:3; Neu5Ac:1}	4273.7	-7.82943e-07	9.18895	107.755	0	9.82031e+06	40.715	41.5076	40.715	3;4	27	86	101	sp|P02763|A1AG1_HUMAN	Unmodified	93-NTTY	DIA	20200812_aAGP_072920_tryp_DIA_30fmolpm_2ug_02
IYN(N-Glycosylation)TTYLNVQR{@sulfate:1; Fuc:2; Hex:10; HexNAc:3; Neu5Ac:1}	4276.68	-6.20551e-06	-18.7198	17.4947	0.0278884	629543	39.7917	39.7917	39.7917	3	6	90	101	sp|P02763|A1AG1_HUMAN	Ammonium	93-NTTY	DIA	20200812_aAGP_072920_tryp_DIA_30fmolpm_2ug_02
QDQC(Carbamidomethyl)IYN(N-Glycosylation)TTYLNVQR{@sulfate:1; Fuc:4; Hex:3; HexNAc:6}	4283.74	-5.79273e-06	14.2322	110.737	0	8.45522e+06	38.0731	39.1311	38.8666	3;4	18	86	101	sp|P02763|A1AG1_HUMAN	Unmodified	93-NTTY	DIA	20200812_aAGP_072920_tryp_DIA_30fmolpm_2ug_02
QDQC(Carbamidomethyl)IYN(N-Glycosylation)TTYLNVQR{Fuc:1; Hex:10; HexNAc:3}	4290.73	-3.55322e-06	-19.849	16.0901	0.0410448	227195	40.847	40.847	40.847	3	2	86	101	sp|P02763|A1AG1_HUMAN	Unmodified	93-NTTY	DIA	20200812_aAGP_072920_tryp_DIA_30fmolpm_2ug_02
IYN(N-Glycosylation)TTYLNVQR{@sulfate:1; Fuc:1; Hex:6; HexNAc:7; Neu5Ac:1}	4294.7	4.98057e-07	-19.0722	18.0374	0.0249653	1.28191e+07	39.7917	39.9236	39.9236	4	12	90	101	sp|P02763|A1AG1_HUMAN	Unmodified	93-NTTY	DIA	20200812_aAGP_072920_tryp_DIA_30fmolpm_2ug_02
QDQC(Carbamidomethyl)IYN(N-Glycosylation)TTYLNVQR{@sulfate:1; Hex:8; HexNAc:5}	4306.68	-3.52054e-06	7.77174	42.226	0	1.68095e+06	40.9792	41.7721	41.7721	4	15	86	101	sp|P02763|A1AG1_HUMAN	Unmodified	93-NTTY	DIA	20200812_aAGP_072920_tryp_DIA_30fmolpm_2ug_02
IYN(N-Glycosylation)TTYLNVQR{@sulfate:1; Hex:7; HexNAc:7; Neu5Ac:1}	4310.67	5.60858e-06	-2.94187	17.8592	0.0249653	2.90354e+07	39.7917	40.0554	39.9236	4	10	90	101	sp|P02763|A1AG1_HUMAN	Unmodified	93-NTTY	DIA	20200812_aAGP_072920_tryp_DIA_30fmolpm_2ug_02
N(N-Glycosylation)TTYLNVQR{@sulfate:1; Fuc:5; Hex:6; HexNAc:7}	4311.66	5.18084e-06	-20.5051	17.2309	0	338254	40.847	40.847	40.847	4	13	92	101	sp|P02763|A1AG1_HUMAN	Unmodified	93-NTTY	DIA	20200812_aAGP_072920_tryp_DIA_30fmolpm_2ug_02
QDQC(Carbamidomethyl)IYN(N-Glycosylation)TTYLNVQR{@sulfate:1; Fuc:2; Hex:7; HexNAc:3; Neu5Ac:1}	4321.69	-5.22531e-06	-20.8213	39.3701	0	162823	38.7343	38.7343	38.7343	4	7	86	101	sp|P02763|A1AG1_HUMAN	Unmodified	93-NTTY	DIA	20200812_aAGP_072920_tryp_DIA_30fmolpm_2ug_02
QDQC(Carbamidomethyl)IYN(N-Glycosylation)TTYLNVQR{Fuc:4; Hex:5; HexNAc:5}	4324.75	7.56327e-06	-18.482	20.5289	0.0160514	6875112	40.319	40.319	40.319	3;4	1	86	101	sp|P02763|A1AG1_HUMAN	Unmodified	93-NTTY	DIA	20200812_aAGP_072920_tryp_DIA_30fmolpm_2ug_02
N(N-Glycosylation)TTYLNVQR{@sulfate:1; Fuc:2; Hex:7; HexNAc:7; Neu5Ac:1}	4326.61	1.20127e-05	-5.33269	14.1406	0.0408163	8.97095e+06	45.3373	45.7331	45.4692	4;5	10	92	101	sp|P02763|A1AG1_HUMAN	Unmodified	93-NTTY	DIA	20200812_aAGP_072920_tryp_DIA_30fmolpm_2ug_02
QDQC(Carbamidomethyl)IYN(N-Glycosylation)TTYLNVQR{Hex:6; HexNAc:6; Neu5Ac:1}	4396.78	2.05839e-07	14.9071	17.692	0.0160514	1.27456e+08	45.0736	45.7331	45.3373	3;4	13	86	101	sp|P02763|A1AG1_HUMAN	Unmodified	93-NTTY	DIA	20200812_aAGP_072920_tryp_DIA_30fmolpm_2ug_02
QDQC(Carbamidomethyl)IYN(N-Glycosylation)TTYLNVQR{@sulfate:1; Fuc:2; Hex:3; HexNAc:8}	4397.75	1.17358e-06	7.28602	20.6498	0.0160514	2.68301e+06	46.3938	46.9222	46.526	3;4	13	86	101	sp|P02763|A1AG1_HUMAN	Unmodified	93-NTTY	DIA	20200812_aAGP_072920_tryp_DIA_30fmolpm_2ug_02
IYN(N-Glycosylation)TTYLNVQR{@sulfate:1; Fuc:4; Hex:7; HexNAc:6}	4400.72	7.57041e-06	-5.16831	32.7585	0	1.40236e+06	42.6976	43.0944	42.9622	3;4	18	90	101	sp|P02763|A1AG1_HUMAN	Ammonium	93-NTTY	DIA	20200812_aAGP_072920_tryp_DIA_30fmolpm_2ug_02
QDQC(Carbamidomethyl)IYN(N-Glycosylation)TTYLNVQR{Fuc:1; Hex:7; HexNAc:6}	4413.8	-1.81218e-06	15.4894	30.6377	0	1.24106e+08	39.6598	40.319	39.9236	3;4	6	86	101	sp|P02763|A1AG1_HUMAN	Unmodified	93-NTTY	DIA	20200812_aAGP_072920_tryp_DIA_30fmolpm_2ug_02
QDQC(Carbamidomethyl)IYN(N-Glycosylation)TTYLNVQR{Hex:10; HexNAc:3; Neu5Ac:1}	4435.79	-8.18498e-06	13.8403	50.4996	0	2.40501e+07	39.6598	40.1873	39.9236	3;4	7	86	101	sp|P02763|A1AG1_HUMAN	Unmodified	93-NTTY	DIA	20200812_aAGP_072920_tryp_DIA_30fmolpm_2ug_02
QDQC(Carbamidomethyl)IYN(N-Glycosylation)TTYLNVQR{Hex:7; HexNAc:4; Neu5Ac:2}	4443.77	-9.04441e-07	-4.35873	33.8034	0	2.10979e+07	40.715	41.1114	40.715	3;4	16	86	101	sp|P02763|A1AG1_HUMAN	Unmodified	93-NTTY	DIA	20200812_aAGP_072920_tryp_DIA_30fmolpm_2ug_02
QDQC(Carbamidomethyl)IYN(N-Glycosylation)TTYLNVQR{Fuc:2; Hex:7; HexNAc:4; Neu5Ac:1}	4444.78	2.56811e-06	-20.5739	23.1082	0.00917431	133873	41.3755	41.3755	41.3755	4	5	86	101	sp|P02763|A1AG1_HUMAN	Unmodified	93-NTTY	DIA	20200812_aAGP_072920_tryp_DIA_30fmolpm_2ug_02
N(N-Glycosylation)TTYLNVQR{@sulfate:1; Fuc:4; Hex:9; HexNAc:6}	4448.67	7.94459e-06	-20.3039	13.8192	0.0408163	538664	46.2615	46.3938	46.2615	3	8	92	101	sp|P02763|A1AG1_HUMAN	Ammonium	93-NTTY	DIA	20200812_aAGP_072920_tryp_DIA_30fmolpm_2ug_02
QDQC(Carbamidomethyl)IYN(N-Glycosylation)TTYLNVQR{Hex:4; HexNAc:5; Neu5Ac:3}	4451.75	7.26713e-06	-4.67157	33.5599	0	20285584	39.7917	40.1873	39.9236	4	10	86	101	sp|P02763|A1AG1_HUMAN	Unmodified	93-NTTY	DIA	20200812_aAGP_072920_tryp_DIA_30fmolpm_2ug_02
QDQC(Carbamidomethyl)IYN(N-Glycosylation)TTYLNVQR{Fuc:2; Hex:7; HexNAc:6}	4559.86	-2.19845e-06	-4.13569	23.7685	0.00576923	1.49634e+07	39.7917	40.0554	39.9236	4	4	86	101	sp|P02763|A1AG1_HUMAN	Unmodified	93-NTTY	DIA	20200812_aAGP_072920_tryp_DIA_30fmolpm_2ug_02
N(N-Glycosylation)TTYLNVQR{@sulfate:1; Fuc:2; Hex:8; HexNAc:9}	4603.79	-2.75766e-06	-4.89266	13.8329	0.0408163	1.21704e+07	43.7548	44.1505	44.1505	3;4	12	92	101	sp|P02763|A1AG1_HUMAN	Ammonium	93-NTTY	DIA	20200812_aAGP_072920_tryp_DIA_30fmolpm_2ug_02
QDQC(Carbamidomethyl)IYN(N-Glycosylation)TTYLNVQR{Hex:8; HexNAc:7}	4632.88	-2.14829e-06	15.1187	35.4612	0	5.46779e+07	39.1311	40.0554	39.3955	3;4	17	86	101	sp|P02763|A1AG1_HUMAN	Unmodified;Ammonium	93-NTTY	DIA	20200812_aAGP_072920_tryp_DIA_30fmolpm_2ug_02
QDQC(Carbamidomethyl)IYN(N-Glycosylation)TTYLNVQR{Hex:10; HexNAc:4; Neu5Ac:1}	4638.84	-2.30582e-06	-6.42316	32.4477	0	5.29576e+06	39.2633	39.6598	39.2633	3	5	86	101	sp|P02763|A1AG1_HUMAN	Unmodified	93-NTTY	DIA	20200812_aAGP_072920_tryp_DIA_30fmolpm_2ug_02
QDQC(Carbamidomethyl)IYN(N-Glycosylation)TTYLNVQR{Hex:4; HexNAc:6; Neu5Ac:3}	4654.86	3.42983e-07	13.2597	15.4992	0.046595	9.94645e+06	39.1311	39.7917	39.3955	3;4	6	86	101	sp|P02763|A1AG1_HUMAN	Unmodified	93-NTTY	DIA	20200812_aAGP_072920_tryp_DIA_30fmolpm_2ug_02
QDQC(Carbamidomethyl)IYN(N-Glycosylation)TTYLNVQR{@sulfate:1; Fuc:3; Hex:7; HexNAc:4; Neu5Ac:1}	4670.83	-5.42895e-06	-4.5146	32.3428	0	6.22869e+06	39.2633	39.6598	39.3955	4	10	86	101	sp|P02763|A1AG1_HUMAN	Unmodified	93-NTTY	DIA	20200812_aAGP_072920_tryp_DIA_30fmolpm_2ug_02
LVPVPITN(N-Glycosylation)ATLD{@sulfate:1; Fuc:3; Hex:4; HexNAc:5}	3433.47	-7.45379e-06	15.8181	14.4006	0.0440476	712439351	44.1239	47.1573	44.5191	3;4	32	25	37	sp|P02763|A1AG1_HUMAN	Unmodified	33-NATL	DIA	20200812_aAGP_072920_tryp_DIA_30fmolpm_03
LVPVPITN(N-Glycosylation)ATLD{@sulfate:1; Fuc:2; Hex:5; HexNAc:5}	3449.44	-7.48367e-07	14.5021	14.5385	0.0430108	196003066	44.2557	45.046	44.5191	4	20	25	37	sp|P02763|A1AG1_HUMAN	Unmodified	33-NATL	DIA	20200812_aAGP_072920_tryp_DIA_30fmolpm_03
LVPVPITN(N-Glycosylation)ATLD{Hex:4; HexNAc:8}	3524.55	-3.10266e-07	15.5798	13.5846	0.047191	1.11981e+09	43.9922	46.1012	44.2557	3;4	24	25	37	sp|P02763|A1AG1_HUMAN	Ammonium	33-NATL	DIA	20200812_aAGP_072920_tryp_DIA_30fmolpm_03
VPITN(N-Glycosylation)ATLDQITGK{Fuc:1; Hex:5; HexNAc:3}	3035.35	7.18129e-06	16.3465	20.3067	0.013267	1.45823e+08	44.7827	45.3095	45.046	3;4	18	28	42	sp|P02763|A1AG1_HUMAN	Ammonium	33-NATL	DIA	20200812_aAGP_072920_tryp_DIA_30fmolpm_03
TN(N-Glycosylation)ATLDQITGK{Hex:3; HexNAc:7}	3068.34	-6.75708e-06	14.9359	31.5795	0	1.02139e+08	44.7827	45.3095	44.9144	3;4	28	31	42	sp|P02763|A1AG1_HUMAN	Unmodified	33-NATL	DIA	20200812_aAGP_072920_tryp_DIA_30fmolpm_03
TN(N-Glycosylation)ATLDQITGK{Hex:6; HexNAc:5}	3148.32	-1.05009e-06	-3.08622	18.4158	0.0181543	5.01238e+06	27.7439	28.1403	27.7439	3	2	31	42	sp|P02763|A1AG1_HUMAN	Unmodified	33-NATL	DIA	20200812_aAGP_072920_tryp_DIA_30fmolpm_03
TN(N-Glycosylation)ATLDQITGK{@sulfate:1; Hex:3; HexNAc:8}	3351.36	-1.19252e-06	-19.651	42.5386	0	2.9832e+06	48.6092	48.7409	48.6092	3	45	31	42	sp|P02763|A1AG1_HUMAN	Ammonium	33-NATL	DIA	20200812_aAGP_072920_tryp_DIA_30fmolpm_03
VPITN(N-Glycosylation)ATLDQITGK{Hex:3; HexNAc:7}	3377.52	1.59572e-06	14.7019	89.4705	0	4.46879e+07	47.1573	47.9496	47.2892	3;4	96	28	42	sp|P02763|A1AG1_HUMAN	Unmodified;Ammonium	33-NATL	DIA	20200812_aAGP_072920_tryp_DIA_30fmolpm_03
VPITN(N-Glycosylation)ATLDQITGK{@sulfate:1; Fuc:1; Hex:3; HexNAc:6}	3400.48	-7.60777e-06	-5.86044	31.2184	0	336495	52.569	52.8335	52.7012	3	11	28	42	sp|P02763|A1AG1_HUMAN	Ammonium	33-NATL	DIA	20200812_aAGP_072920_tryp_DIA_30fmolpm_03
LVPVPITN(N-Glycosylation)ATLDQITGK{Hex:5; HexNAc:4}	3401.6	-1.33826e-06	13.8875	128.311	0	9.95564e+08	55.0797	57.5884	55.7391	3;4	48	25	42	sp|P02763|A1AG1_HUMAN	Unmodified;Ammonium	33-NATL	DIA	20200812_aAGP_072920_tryp_DIA_30fmolpm_03
PVPITN(N-Glycosylation)ATLDQITGK{@sulfate:1; Hex:3; HexNAc:5; Neu5Ac:1}	3439.49	-4.63068e-06	14.0467	15.7913	0.0391909	2.14373e+08	44.2557	44.7827	44.5191	3;4	9	27	42	sp|P02763|A1AG1_HUMAN	Unmodified	33-NATL	DIA	20200812_aAGP_072920_tryp_DIA_30fmolpm_03
PVPITN(N-Glycosylation)ATLDQITGK{Fuc:2; Hex:3; HexNAc:6}	3563.58	8.9982e-06	-18.4457	28.0078	0	1.46368e+06	49.0046	49.1366	49.0046	3	11	27	42	sp|P02763|A1AG1_HUMAN	Ammonium	33-NATL	DIA	20200812_aAGP_072920_tryp_DIA_30fmolpm_03
N(N-Glycosylation)ATLDQITGK{Hex:6; HexNAc:7; Neu5Ac:1}	3744.57	-1.10591e-05	9.35559	82.5489	0	2.79588e+06	53.2302	53.8914	53.6269	3	14	32	42	sp|P02763|A1AG1_HUMAN	Ammonium	33-NATL	DIA	20200812_aAGP_072920_tryp_DIA_30fmolpm_03
N(N-Glycosylation)ATLDQITGK{Fuc:2; Hex:6; HexNAc:7}	3745.6	-1.38803e-05	15.5874	39.029	0	1.68704e+07	59.0423	59.5681	59.1741	3;4	21	32	42	sp|P02763|A1AG1_HUMAN	Unmodified	33-NATL	DIA	20200812_aAGP_072920_tryp_DIA_30fmolpm_03
VPVPITN(N-Glycosylation)ATLDQITGK{Hex:3; HexNAc:5; Neu5Ac:2}	3749.71	-8.46342e-06	-20.3532	25.455	0.00614754	6.15923e+06	55.4756	55.6074	55.6074	4	7	26	42	sp|P02763|A1AG1_HUMAN	Unmodified	33-NATL	DIA	20200812_aAGP_072920_tryp_DIA_30fmolpm_03
PVPITN(N-Glycosylation)ATLDQITGK{Hex:3; HexNAc:7; Neu5Ac:1}	3765.7	-8.1814e-06	-20.3972	155.78	0	365954	54.5526	54.6849	54.5526	3;4	42	27	42	sp|P02763|A1AG1_HUMAN	Unmodified	33-NATL	DIA	20200812_aAGP_072920_tryp_DIA_30fmolpm_03
LVPVPITN(N-Glycosylation)ATLDQITGK{Hex:6; HexNAc:5}	3766.73	-1.3652e-06	16.5327	155.299	0	5.29593e+09	48.8726	57.3239	55.3431	3;4	139	25	42	sp|P02763|A1AG1_HUMAN	Unmodified;Ammonium	33-NATL	DIA	20200812_aAGP_072920_tryp_DIA_30fmolpm_03
VPVPITN(N-Glycosylation)ATLDQITGK{Fuc:3; Hex:4; HexNAc:5}	3767.72	-1.38843e-06	-5.08215	139.165	0	2.79319e+07	49.3994	57.7206	57.4562	3;4	90	26	42	sp|P02763|A1AG1_HUMAN	Unmodified	33-NATL	DIA	20200812_aAGP_072920_tryp_DIA_30fmolpm_03
N(N-Glycosylation)ATLDQITGK{Hex:8; HexNAc:7}	3777.56	-7.71319e-06	11.429	85.5504	0	3.25023e+06	53.098	53.8914	53.6269	3;4	42	32	42	sp|P02763|A1AG1_HUMAN	Unmodified	33-NATL	DIA	20200812_aAGP_072920_tryp_DIA_30fmolpm_03
PVPITN(N-Glycosylation)ATLDQITGK{Fuc:3; Hex:6; HexNAc:4}	3789.7	-8.65219e-06	-3.01076	110.744	0	7.54209e+06	57.3239	57.7206	57.4562	4	13	27	42	sp|P02763|A1AG1_HUMAN	Unmodified	33-NATL	DIA	20200812_aAGP_072920_tryp_DIA_30fmolpm_03
PVPITN(N-Glycosylation)ATLDQITGK{Hex:7; HexNAc:4; Neu5Ac:1}	3804.68	-9.68948e-06	15.5385	107.71	0	8.49679e+08	55.0797	57.3239	55.3431	3;4;5	7	27	42	sp|P02763|A1AG1_HUMAN	Unmodified	33-NATL	DIA	20200812_aAGP_072920_tryp_DIA_30fmolpm_03
LVPVPITN(N-Glycosylation)ATLDQITGK{Fuc:3; Hex:3; HexNAc:4; Neu5Ac:1}	3806.73	8.15655e-06	10.8828	53.024	0	1.50381e+08	54.4204	57.0594	56.0031	3;4	22	25	42	sp|P02763|A1AG1_HUMAN	Ammonium	33-NATL	DIA	20200812_aAGP_072920_tryp_DIA_30fmolpm_03
VPVPITN(N-Glycosylation)ATLDQITGK{@sulfate:1; Hex:4; HexNAc:7}	3815.66	-6.07801e-07	-4.25401	40.608	0	3.50132e+06	46.2334	46.6295	46.3656	3;4	17	26	42	sp|P02763|A1AG1_HUMAN	Ammonium	33-NATL	DIA	20200812_aAGP_072920_tryp_DIA_30fmolpm_03
VPITN(N-Glycosylation)ATLDQITGK{Fuc:1; Hex:5; HexNAc:4; Neu5Ac:2}	3820.65	-2.56144e-06	13.9873	21.315	0.00241546	2.11262e+08	55.2114	55.7391	55.3431	4	9	28	42	sp|P02763|A1AG1_HUMAN	Unmodified	33-NATL	DIA	20200812_aAGP_072920_tryp_DIA_30fmolpm_03
PVPITN(N-Glycosylation)ATLDQITGK{Fuc:1; Hex:8; HexNAc:4}	3821.64	3.90026e-06	-4.15371	103.811	0	1.69409e+06	57.3239	57.7206	57.4562	4	10	27	42	sp|P02763|A1AG1_HUMAN	Unmodified	33-NATL	DIA	20200812_aAGP_072920_tryp_DIA_30fmolpm_03
PVPITN(N-Glycosylation)ATLDQITGK{Fuc:1; Hex:7; HexNAc:5}	3862.7	-3.94234e-06	-18.867	15.1941	0.039555	317388	56.3982	56.3982	56.3982	4	6	27	42	sp|P02763|A1AG1_HUMAN	Unmodified	33-NATL	DIA	20200812_aAGP_072920_tryp_DIA_30fmolpm_03
LVPVPITN(N-Glycosylation)ATLDQITGK{@sulfate:1; Fuc:1; Hex:9; HexNAc:2}	3869.63	7.67455e-06	-20.0802	25.4314	0	98562.5	57.4562	57.4562	57.4562	4	11	25	42	sp|P02763|A1AG1_HUMAN	Unmodified	33-NATL	DIA	20200812_aAGP_072920_tryp_DIA_30fmolpm_03
PVPITN(N-Glycosylation)ATLDQITGK{Fuc:1; Hex:6; HexNAc:6}	3903.72	-2.44704e-06	-5.14197	32.8041	0	1.87808e+06	49.1366	49.3994	49.2673	3	31	27	42	sp|P02763|A1AG1_HUMAN	Unmodified	33-NATL	DIA	20200812_aAGP_072920_tryp_DIA_30fmolpm_03
PVPITN(N-Glycosylation)ATLDQITGK{Fuc:3; Hex:3; HexNAc:7}	3912.79	-9.62019e-06	6.25744	31.0631	0	1.67992e+06	56.0031	56.5304	56.0031	3	8	27	42	sp|P02763|A1AG1_HUMAN	Ammonium	33-NATL	DIA	20200812_aAGP_072920_tryp_DIA_30fmolpm_03
LVPVPITN(N-Glycosylation)ATLDQITGK{Fuc:1; Hex:6; HexNAc:5}	3912.79	-2.1622e-06	15.9597	154.241	0	1.7412e+09	48.7409	57.0594	55.2114	3;4	62	25	42	sp|P02763|A1AG1_HUMAN	Unmodified;Ammonium	33-NATL	DIA	20200812_aAGP_072920_tryp_DIA_30fmolpm_03
N(N-Glycosylation)ATLDQITGK{Fuc:4; Hex:4; HexNAc:8}	3916.62	4.25516e-06	-4.23668	24.4648	0.00614754	2.44009e+06	52.7012	53.098	52.9657	5	6	32	42	sp|P02763|A1AG1_HUMAN	Unmodified	33-NATL	DIA	20200812_aAGP_072920_tryp_DIA_30fmolpm_03
PVPITN(N-Glycosylation)ATLDQITGK{Fuc:3; Hex:5; HexNAc:4; Neu5Ac:1}	3918.74	-6.01059e-06	10.2764	28.0656	0	2.5187e+06	57.1917	57.7206	57.3239	3;4	3	27	42	sp|P02763|A1AG1_HUMAN	Ammonium	33-NATL	DIA	20200812_aAGP_072920_tryp_DIA_30fmolpm_03
PVPITN(N-Glycosylation)ATLDQITGK{@sulfate:1; Hex:6; HexNAc:5; Neu5Ac:1}	3925.61	3.32703e-06	-3.73833	114.1	0	2.52086e+06	53.6269	54.0236	53.7591	3;4	6	27	42	sp|P02763|A1AG1_HUMAN	Unmodified	33-NATL	DIA	20200812_aAGP_072920_tryp_DIA_30fmolpm_03
PVPITN(N-Glycosylation)ATLDQITGK{Hex:6; HexNAc:4; Neu5Ac:2}	3933.72	-7.2852e-06	-2.77579	38.4578	0	2.98276e+08	54.9479	55.3431	55.2114	3;4	4	27	42	sp|P02763|A1AG1_HUMAN	Ammonium	33-NATL	DIA	20200812_aAGP_072920_tryp_DIA_30fmolpm_03
LVPVPITN(N-Glycosylation)ATLDQITGK{Fuc:2; Hex:4; HexNAc:6}	3937.82	-1.04201e-06	-17.5769	36.7174	0	6780612	55.4756	55.4756	55.4756	4	1	25	42	sp|P02763|A1AG1_HUMAN	Unmodified	33-NATL	DIA	20200812_aAGP_072920_tryp_DIA_30fmolpm_03
PVPITN(N-Glycosylation)ATLDQITGK{Fuc:3; Hex:7; HexNAc:4}	3951.73	-1.93841e-06	-3.64159	130.544	0	2.07132e+06	57.0594	57.3239	57.3239	4	17	27	42	sp|P02763|A1AG1_HUMAN	Unmodified	33-NATL	DIA	20200812_aAGP_072920_tryp_DIA_30fmolpm_03
PVPITN(N-Glycosylation)ATLDQITGK{Hex:6; HexNAc:7}	3960.69	1.00139e-05	-20.3705	58.7673	0	409548	47.8175	47.9496	47.9496	4	38	27	42	sp|P02763|A1AG1_HUMAN	Ammonium	33-NATL	DIA	20200812_aAGP_072920_tryp_DIA_30fmolpm_03
PVPITN(N-Glycosylation)ATLDQITGK{Hex:8; HexNAc:4; Neu5Ac:1}	3966.71	-3.41416e-06	-2.83244	126.42	0	6.76187e+07	55.0797	55.3431	55.2114	4	18	27	42	sp|P02763|A1AG1_HUMAN	Unmodified	33-NATL	DIA	20200812_aAGP_072920_tryp_DIA_30fmolpm_03
PVPITN(N-Glycosylation)ATLDQITGK{Fuc:2; Hex:3; HexNAc:8}	3969.81	-9.35088e-06	13.2132	58.4786	0	4.55786e+07	55.6074	56.2672	55.7391	3;4	24	27	42	sp|P02763|A1AG1_HUMAN	Unmodified	33-NATL	DIA	20200812_aAGP_072920_tryp_DIA_30fmolpm_03
PVPITN(N-Glycosylation)ATLDQITGK{Fuc:2; Hex:5; HexNAc:5; Neu5Ac:1}	3975.77	-9.12153e-06	-19.9411	15.804	0.0391909	226461	55.8712	55.8712	55.8712	4	1	27	42	sp|P02763|A1AG1_HUMAN	Ammonium	33-NATL	DIA	20200812_aAGP_072920_tryp_DIA_30fmolpm_03
PVPITN(N-Glycosylation)ATLDQITGK{Fuc:2; Hex:3; HexNAc:7; Neu5Ac:1}	4057.83	-1.02055e-05	14.8237	49.6289	0	1.42088e+07	57.0594	57.9851	57.4562	3;4	18	27	42	sp|P02763|A1AG1_HUMAN	Unmodified	33-NATL	DIA	20200812_aAGP_072920_tryp_DIA_30fmolpm_03
LVPVPITN(N-Glycosylation)ATLDQITGK{Fuc:2; Hex:6; HexNAc:5}	4058.86	-3.43087e-06	-3.24778	32.5454	0	1.98393e+07	54.8171	55.0797	54.9479	3;4	19	25	42	sp|P02763|A1AG1_HUMAN	Unmodified	33-NATL	DIA	20200812_aAGP_072920_tryp_DIA_30fmolpm_03
PVPITN(N-Glycosylation)ATLDQITGK{@sulfate:1; Fuc:1; Hex:6; HexNAc:5; Neu5Ac:1}	4071.67	3.46439e-06	-19.3879	49.958	0	1.03175e+06	53.6269	53.7591	53.6269	3;4	5	27	42	sp|P02763|A1AG1_HUMAN	Unmodified	33-NATL	DIA	20200812_aAGP_072920_tryp_DIA_30fmolpm_03
PVPITN(N-Glycosylation)ATLDQITGK{Fuc:2; Hex:10; HexNAc:3}	4088.74	4.95619e-07	10.0033	23.3788	0.00914077	3.63266e+06	58.1174	58.9105	58.7786	3;4	2	27	42	sp|P02763|A1AG1_HUMAN	Unmodified	33-NATL	DIA	20200812_aAGP_072920_tryp_DIA_30fmolpm_03
PVPITN(N-Glycosylation)ATLDQITGK{Fuc:1; Hex:3; HexNAc:8; Neu5Ac:1}	4114.85	-9.30217e-06	14.0167	134.498	0	2.6748e+08	54.4204	55.3431	54.9479	3;4	33	27	42	sp|P02763|A1AG1_HUMAN	Unmodified;Ammonium	33-NATL	DIA	20200812_aAGP_072920_tryp_DIA_30fmolpm_03
LVPVPITN(N-Glycosylation)ATLDQITGK{Hex:7; HexNAc:6}	4131.87	-2.94789e-06	7.40188	106.979	0	2.73541e+07	54.5526	55.0797	54.9479	3;4	11	25	42	sp|P02763|A1AG1_HUMAN	Ammonium	33-NATL	DIA	20200812_aAGP_072920_tryp_DIA_30fmolpm_03
VPITN(N-Glycosylation)ATLDQITGK{Fuc:1; Hex:4; HexNAc:5; Neu5Ac:3}	4152.8	-8.14184e-06	9.44725	20.4618	0.013267	5.61115e+07	54.5526	55.0797	54.9479	3;4;5	4	28	42	sp|P02763|A1AG1_HUMAN	Ammonium	33-NATL	DIA	20200812_aAGP_072920_tryp_DIA_30fmolpm_03
LVPVPITN(N-Glycosylation)ATLDQITGK{Hex:3; HexNAc:5; Neu5Ac:3}	4153.85	1.765e-06	9.81045	87.0028	0	5.97507e+07	54.5526	55.0797	54.9479	3;4	14	25	42	sp|P02763|A1AG1_HUMAN	Unmodified	33-NATL	DIA	20200812_aAGP_072920_tryp_DIA_30fmolpm_03
LVPVPITN(N-Glycosylation)ATLDQITGK{@sulfate:1; Fuc:2; Hex:7; HexNAc:3; Neu5Ac:1}	4185.8	-2.25095e-06	-18.052	17.5326	0.025641	1.23715e+07	54.9479	55.0797	54.9479	4	4	25	42	sp|P02763|A1AG1_HUMAN	Unmodified	33-NATL	DIA	20200812_aAGP_072920_tryp_DIA_30fmolpm_03
PVPITN(N-Glycosylation)ATLDQITGK{Fuc:1; Hex:9; HexNAc:5}	4186.8	-2.62955e-06	-4.36842	19.6906	0.0176565	2.86651e+06	54.5526	54.8171	54.6849	4	8	27	42	sp|P02763|A1AG1_HUMAN	Unmodified	33-NATL	DIA	20200812_aAGP_072920_tryp_DIA_30fmolpm_03
PVPITN(N-Glycosylation)ATLDQITGK{@sulfate:1; Fuc:5; Hex:4; HexNAc:6}	4243.8	-2.6815e-07	-5.82421	53.2574	0	312198	53.098	53.3624	53.098	4	12	27	42	sp|P02763|A1AG1_HUMAN	Unmodified	33-NATL	DIA	20200812_aAGP_072920_tryp_DIA_30fmolpm_03
PVPITN(N-Glycosylation)ATLDQITGK{Fuc:2; Hex:3; HexNAc:8; Neu5Ac:1}	4260.9	-8.88045e-06	-20.1408	50.0479	0	6.57952e+06	54.9479	55.0797	55.0797	3	11	27	42	sp|P02763|A1AG1_HUMAN	Unmodified	33-NATL	DIA	20200812_aAGP_072920_tryp_DIA_30fmolpm_03
LVPVPITN(N-Glycosylation)ATLDQITGK{Fuc:1; Hex:7; HexNAc:6}	4277.93	-2.58739e-06	9.2703	34.5963	0	1.03944e+07	54.2882	54.9479	54.8171	3;4	10	25	42	sp|P02763|A1AG1_HUMAN	Ammonium	33-NATL	DIA	20200812_aAGP_072920_tryp_DIA_30fmolpm_03
PVPITN(N-Glycosylation)ATLDQITGK{Fuc:3; Hex:4; HexNAc:8}	4277.93	-1.08932e-05	12.685	97.9446	0	84257863	54.2882	55.0797	54.9479	3;4	5	27	42	sp|P02763|A1AG1_HUMAN	Unmodified	33-NATL	DIA	20200812_aAGP_072920_tryp_DIA_30fmolpm_03
PVPITN(N-Glycosylation)ATLDQITGK{Hex:7; HexNAc:5; Neu5Ac:2}	4298.85	-8.2838e-06	9.67039	14.4204	0.0440476	20135322	54.4204	54.9479	54.9479	4	6	27	42	sp|P02763|A1AG1_HUMAN	Ammonium	33-NATL	DIA	20200812_aAGP_072920_tryp_DIA_30fmolpm_03
LVPVPITN(N-Glycosylation)ATLDQITGK{Hex:10; HexNAc:3; Neu5Ac:1}	4299.9	-6.71147e-06	11.8962	40.0191	0	2.03888e+07	54.2882	54.9479	54.9479	3;4	9	25	42	sp|P02763|A1AG1_HUMAN	Unmodified	33-NATL	DIA	20200812_aAGP_072920_tryp_DIA_30fmolpm_03
PVPITN(N-Glycosylation)ATLDQITGK{Hex:9; HexNAc:5; Neu5Ac:1}	4331.86	-6.04411e-06	-4.91986	27.2542	0.00241546	3.8317e+06	54.6849	54.9479	54.8171	4	4	27	42	sp|P02763|A1AG1_HUMAN	Unmodified	33-NATL	DIA	20200812_aAGP_072920_tryp_DIA_30fmolpm_03
PVPITN(N-Glycosylation)ATLDQITGK{Fuc:3; Hex:3; HexNAc:8; Neu5Ac:1}	4406.96	-8.04797e-06	-4.89578	18.5421	0.0181543	7.58421e+06	54.6849	54.9479	54.8171	3;4	5	27	42	sp|P02763|A1AG1_HUMAN	Ammonium	33-NATL	DIA	20200812_aAGP_072920_tryp_DIA_30fmolpm_03
PVPITN(N-Glycosylation)ATLDQITGK{Fuc:2; Hex:5; HexNAc:9}	4497	-9.79986e-06	10.83	39.4814	0	2.79831e+07	54.0236	54.8171	54.5526	3;4	10	27	42	sp|P02763|A1AG1_HUMAN	Unmodified;Ammonium	33-NATL	DIA	20200812_aAGP_072920_tryp_DIA_30fmolpm_03
NEEYN(N-Glycosylation)K{Hex:6; HexNAc:5}	2783.06	-1.42402e-06	-15.7204	19.8422	0.0192308	7.71563e+06	13.4911	13.6234	13.4911	2;3	2	51	57	sp|P02763|A1AG1_HUMAN	Unmodified	56-NKSV	DIA	20200812_aAGP_072920_tryp_DIA_30fmolpm_03
YFTPN(N-Glycosylation)K{Hex:5; HexNAc:4}	2390.97	-1.2647e-06	15.1513	14.2246	0.0301205	1.4101e+07	19.689	20.2159	19.953	2;3	5	67	73	sp|P02763|A1AG1_HUMAN	Unmodified	72-NKTE	DIA	20200812_aAGP_072920_tryp_DIA_30fmolpm_03
FYFTPN(N-Glycosylation)K{Hex:5; HexNAc:4}	2538.03	-1.33167e-06	-3.01802	14.0916	0.0301205	7.20034e+06	33.2948	33.6913	33.5593	2;3	6	66	73	sp|P02763|A1AG1_HUMAN	Unmodified	72-NKTE	DIA	20200812_aAGP_072920_tryp_DIA_30fmolpm_03
YFTPN(N-Glycosylation)K{Hex:6; HexNAc:5}	2756.1	-1.40873e-06	16.6092	147.891	0	4.98252e+07	19.294	20.348	19.689	2;3	20	67	73	sp|P02763|A1AG1_HUMAN	Unmodified	72-NKTE	DIA	20200812_aAGP_072920_tryp_DIA_30fmolpm_03
YFTPN(N-Glycosylation)K{Fuc:1; Hex:6; HexNAc:5}	2902.16	-1.51735e-06	-1.67164	23.9206	0	7.15353e+06	19.294	19.5584	19.4262	3	9	67	73	sp|P02763|A1AG1_HUMAN	Unmodified	72-NKTE	DIA	20200812_aAGP_072920_tryp_DIA_30fmolpm_03
FYFTPN(N-Glycosylation)K{Hex:6; HexNAc:5}	2903.17	-1.60371e-06	16.346	130.694	0	2.91514e+07	32.6337	33.6913	33.0303	2;3	16	66	73	sp|P02763|A1AG1_HUMAN	Unmodified;Ammonium	72-NKTE	DIA	20200812_aAGP_072920_tryp_DIA_30fmolpm_03
FYFTPN(N-Glycosylation)K{Fuc:1; Hex:6; HexNAc:5}	3049.22	-1.30471e-06	14.2619	21.0452	0	4.28395e+06	32.5015	33.0303	32.6337	3	5	66	73	sp|P02763|A1AG1_HUMAN	Unmodified	72-NKTE	DIA	20200812_aAGP_072920_tryp_DIA_30fmolpm_03
FFYFTPN(N-Glycosylation)K{Hex:6; HexNAc:5}	3050.24	-2.07676e-06	-3.54509	21.8246	0	1.18368e+07	43.5964	43.9922	43.8604	3	16	65	73	sp|P02763|A1AG1_HUMAN	Unmodified	72-NKTE	DIA	20200812_aAGP_072920_tryp_DIA_30fmolpm_03
YFTPN(N-Glycosylation)K{Hex:7; HexNAc:6}	3121.23	-1.36723e-06	15.9364	162.949	0	4.04966e+07	18.9008	19.953	19.1634	3	15	67	73	sp|P02763|A1AG1_HUMAN	Unmodified;Ammonium	72-NKTE	DIA	20200812_aAGP_072920_tryp_DIA_30fmolpm_03
YFTPN(N-Glycosylation)K{Hex:3; HexNAc:5; Neu5Ac:3}	3143.21	3.62411e-06	-3.50124	142.877	0	4.85741e+06	19.0315	19.4262	19.1634	3	6	67	73	sp|P02763|A1AG1_HUMAN	Unmodified	72-NKTE	DIA	20200812_aAGP_072920_tryp_DIA_30fmolpm_03
ATFFYFTPN(N-Glycosylation)K{Hex:6; HexNAc:5}	3222.32	-9.31451e-07	15.4502	30.6565	0	1.96252e+07	48.7409	49.2673	48.8726	3	4	63	73	sp|P02763|A1AG1_HUMAN	Unmodified;Ammonium	72-NKTE	DIA	20200812_aAGP_072920_tryp_DIA_30fmolpm_03
FYFTPN(N-Glycosylation)K{Hex:8; HexNAc:5}	3227.28	-2.91054e-06	-19.673	89.0314	0	2.13756e+06	48.8726	49.0046	48.8726	3	2	66	73	sp|P02763|A1AG1_HUMAN	Ammonium	72-NKTE	DIA	20200812_aAGP_072920_tryp_DIA_30fmolpm_03
YFTPN(N-Glycosylation)K{Fuc:1; Hex:7; HexNAc:6}	3267.29	-1.80459e-06	-2.8616	19.3529	0.0192308	4.76055e+06	18.7688	19.1634	18.9008	3	4	67	73	sp|P02763|A1AG1_HUMAN	Unmodified	72-NKTE	DIA	20200812_aAGP_072920_tryp_DIA_30fmolpm_03
FYFTPN(N-Glycosylation)K{Hex:7; HexNAc:6}	3268.3	-1.18532e-06	15.3987	148.593	0	2.42707e+07	32.1048	33.2948	32.3692	3	11	66	73	sp|P02763|A1AG1_HUMAN	Unmodified;Ammonium	72-NKTE	DIA	20200812_aAGP_072920_tryp_DIA_30fmolpm_03
FYFTPN(N-Glycosylation)K{Hex:3; HexNAc:5; Neu5Ac:3}	3290.28	2.06054e-06	13.9576	128.573	0	3.10237e+06	32.1048	32.6337	32.3692	3	10	66	73	sp|P02763|A1AG1_HUMAN	Unmodified	72-NKTE	DIA	20200812_aAGP_072920_tryp_DIA_30fmolpm_03
YFTPN(N-Glycosylation)K{@sulfate:1; Fuc:1; Hex:8; HexNAc:5}	3306.25	-9.5655e-06	-2.58924	117.13	0	5.2147e+06	32.1048	32.5015	32.237	4	7	67	73	sp|P02763|A1AG1_HUMAN	Unmodified	72-NKTE	DIA	20200812_aAGP_072920_tryp_DIA_30fmolpm_03
FYFTPN(N-Glycosylation)K{Fuc:1; Hex:7; HexNAc:6}	3414.35	-5.62658e-07	13.6874	10.7728	0.0301205	3.17319e+06	31.8403	32.3692	31.9725	3	4	66	73	sp|P02763|A1AG1_HUMAN	Unmodified	72-NKTE	DIA	20200812_aAGP_072920_tryp_DIA_30fmolpm_03
FFYFTPN(N-Glycosylation)K{Hex:7; HexNAc:6}	3415.37	-1.14959e-06	14.4589	21.9056	0	9.53503e+06	42.9364	43.4642	43.2002	3	5	65	73	sp|P02763|A1AG1_HUMAN	Unmodified	72-NKTE	DIA	20200812_aAGP_072920_tryp_DIA_30fmolpm_03
FYFTPN(N-Glycosylation)K{Fuc:2; Hex:10; HexNAc:3}	3437.34	-3.43815e-06	-20.6271	16.2955	0.0301205	918050	43.0684	43.2002	43.2002	3	4	66	73	sp|P02763|A1AG1_HUMAN	Unmodified	72-NKTE	DIA	20200812_aAGP_072920_tryp_DIA_30fmolpm_03
YFTPN(N-Glycosylation)K{Hex:8; HexNAc:7}	3486.37	-2.39562e-06	-3.77173	11.4899	0.0301205	1.85963e+06	18.7688	19.0315	18.9008	3	4	67	73	sp|P02763|A1AG1_HUMAN	Unmodified	72-NKTE	DIA	20200812_aAGP_072920_tryp_DIA_30fmolpm_03
ATFFYFTPN(N-Glycosylation)K{Hex:7; HexNAc:6}	3587.45	-4.97287e-07	-3.53763	26.2896	0.00614754	1.36037e+07	48.0817	48.3455	48.3455	3	3	63	73	sp|P02763|A1AG1_HUMAN	Unmodified	72-NKTE	DIA	20200812_aAGP_072920_tryp_DIA_30fmolpm_03
TFFYFTPN(N-Glycosylation)K{Fuc:2; Hex:5; HexNAc:8}	3890.6	-4.46823e-06	-21.451	17.4373	0.0192308	79850	59.4371	59.4371	59.4371	3	2	64	73	sp|P02763|A1AG1_HUMAN	Ammonium	72-NKTE	DIA	20200812_aAGP_072920_tryp_DIA_30fmolpm_03
TFFYFTPN(N-Glycosylation)K{Fuc:1; Hex:6; HexNAc:8}	3906.59	-3.04881e-06	-19.4133	17.5788	0.0192308	105466	58.7786	58.7786	58.7786	3	5	64	73	sp|P02763|A1AG1_HUMAN	Ammonium	72-NKTE	DIA	20200812_aAGP_072920_tryp_DIA_30fmolpm_03
SVQEIQATFFYFTPN(N-Glycosylation)K{Hex:6; HexNAc:5}	3906.67	-1.89641e-06	13.8509	16.6061	0.0341997	1.17085e+07	60.6261	61.4192	61.2869	3;4	11	57	73	sp|P02763|A1AG1_HUMAN	Unmodified;Ammonium	72-NKTE	DIA	20200812_aAGP_072920_tryp_DIA_30fmolpm_03
SVQEIQATFFYFTPN(N-Glycosylation)K{Hex:7; HexNAc:6}	4271.8	-1.0929e-06	15.9615	14.9752	0.0411622	1.72733e+07	60.4938	61.2869	60.7583	3;4	5	57	73	sp|P02763|A1AG1_HUMAN	Unmodified	72-NKTE	DIA	20200812_aAGP_072920_tryp_DIA_30fmolpm_03
FYFTPN(N-Glycosylation)K{Fuc:3; Hex:7; HexNAc:6; Neu5Ac:2}	4288.66	-1.15069e-06	13.4092	69.0308	0	8.24231e+07	45.1777	45.969	45.4413	3;4	19	66	73	sp|P02763|A1AG1_HUMAN	Unmodified	72-NKTE	DIA	20200812_aAGP_072920_tryp_DIA_30fmolpm_03
TPN(N-Glycosylation)KTEDTIFLR{Fuc:2; Hex:6; HexNAc:5}	3713.58	-9.1136e-07	-20.0111	22.0777	0.0101523	392228	47.2892	47.2892	47.2892	3	13	69	81	sp|P02763|A1AG1_HUMAN	Unmodified	72-NKTE	DIA	20200812_aAGP_072920_tryp_DIA_30fmolpm_03
YFTPN(N-Glycosylation)KTEDTIFLR{Fuc:1; Hex:5; HexNAc:5}	3715.58	4.74356e-06	-21.3345	19.6526	0.0176565	621673	45.1777	45.1777	45.1777	3	6	67	81	sp|P02763|A1AG1_HUMAN	Ammonium	72-NKTE	DIA	20200812_aAGP_072920_tryp_DIA_30fmolpm_03
YFTPN(N-Glycosylation)KTEDTIFLR{Hex:6; HexNAc:5}	3731.6	-9.08715e-07	-3.41058	46.9425	0	141075094	44.3875	44.7827	44.5191	3;4	20	67	81	sp|P02763|A1AG1_HUMAN	Unmodified	72-NKTE	DIA	20200812_aAGP_072920_tryp_DIA_30fmolpm_03
YFTPN(N-Glycosylation)KTEDTIFLR{Fuc:2; Hex:3; HexNAc:6}	3740.64	-5.43885e-07	14.7839	22.7893	0.00914077	5.66967e+07	49.2673	50.1887	49.3994	3;4	21	67	81	sp|P02763|A1AG1_HUMAN	Unmodified	72-NKTE	DIA	20200812_aAGP_072920_tryp_DIA_30fmolpm_03
PN(N-Glycosylation)KTEDTIFLR{Hex:6; HexNAc:7}	3743.63	-0.00455617	11.5922	37.1458	0	1.886e+08	43.5964	44.3875	44.1239	3;4	37	70	81	sp|P02763|A1AG1_HUMAN	Unmodified;Ammonium	72-NKTE	DIA	20200812_aAGP_072920_tryp_DIA_30fmolpm_03
YFTPN(N-Glycosylation)KTEDTIFLR{Hex:3; HexNAc:8}	3854.66	4.46836e-06	-4.53617	22.4443	0.00914077	812388	46.2334	46.4976	46.3656	4	7	67	81	sp|P02763|A1AG1_HUMAN	Unmodified	72-NKTE	DIA	20200812_aAGP_072920_tryp_DIA_30fmolpm_03
YFTPN(N-Glycosylation)KTEDTIFLR{Fuc:1; Hex:6; HexNAc:5}	3877.66	-1.12615e-06	-19.9606	22.513	0.00914077	2.27953e+07	44.1239	44.2557	44.2557	3;4	12	67	81	sp|P02763|A1AG1_HUMAN	Unmodified	72-NKTE	DIA	20200812_aAGP_072920_tryp_DIA_30fmolpm_03
FYFTPN(N-Glycosylation)KTEDTIFLR{Hex:6; HexNAc:5}	3878.67	-1.21307e-06	16.5259	19.3406	0.0181543	1.61333e+07	52.7012	53.3624	52.9657	3;4	5	66	81	sp|P02763|A1AG1_HUMAN	Unmodified	72-NKTE	DIA	20200812_aAGP_072920_tryp_DIA_30fmolpm_03
FYFTPN(N-Glycosylation)KTEDTIFLR{@sulfate:1; Fuc:2; Hex:5; HexNAc:4}	3885.58	5.8384e-06	16.3521	14.119	0.00914077	4.50815e+08	45.5733	46.6295	45.7051	3;4	25	66	81	sp|P02763|A1AG1_HUMAN	Unmodified	72-NKTE	DIA	20200812_aAGP_072920_tryp_DIA_30fmolpm_03
YFTPN(N-Glycosylation)KTEDTIFLR{Fuc:3; Hex:3; HexNAc:6}	3886.69	9.47533e-08	14.4245	22.5352	0.00914077	1.41625e+07	49.0046	49.5299	49.2673	3;4	15	67	81	sp|P02763|A1AG1_HUMAN	Unmodified	72-NKTE	DIA	20200812_aAGP_072920_tryp_DIA_30fmolpm_03
FYFTPN(N-Glycosylation)KTEDTIFLR{@sulfate:1; Fuc:1; Hex:6; HexNAc:4}	3901.59	3.65762e-06	11.8405	14.1636	0.0447059	1.19107e+07	43.5964	44.1239	43.8604	3;4	7	66	81	sp|P02763|A1AG1_HUMAN	Unmodified	72-NKTE	DIA	20200812_aAGP_072920_tryp_DIA_30fmolpm_03
PN(N-Glycosylation)KTEDTIFLR{Fuc:1; Hex:5; HexNAc:6; Neu5Ac:2}	4089.73	-9.70248e-06	-21.0099	18.361	0.0193452	349302	49.0046	49.0046	49.0046	3	3	70	81	sp|P02763|A1AG1_HUMAN	Ammonium	72-NKTE	DIA	20200812_aAGP_072920_tryp_DIA_30fmolpm_03
YFTPN(N-Glycosylation)KTEDTIFLR{Hex:7; HexNAc:6}	4096.74	-1.80663e-06	18.0736	125.934	0	2.76226e+08	43.5964	44.2557	43.9922	3;4	18	67	81	sp|P02763|A1AG1_HUMAN	Unmodified	72-NKTE	DIA	20200812_aAGP_072920_tryp_DIA_30fmolpm_03
TPN(N-Glycosylation)KTEDTIFLR{@sulfate:1; Fuc:2; Hex:8; HexNAc:5}	4117.65	-2.57565e-06	-3.48117	102.895	0	4.2109e+07	43.8604	44.1239	43.9922	4;5	7	69	81	sp|P02763|A1AG1_HUMAN	Ammonium	72-NKTE	DIA	20200812_aAGP_072920_tryp_DIA_30fmolpm_03
TPN(N-Glycosylation)KTEDTIFLR{Hex:6; HexNAc:7; Neu5Ac:1}	4118.72	7.43812e-07	-3.12245	88.1451	0	3.05493e+07	43.8604	44.1239	43.9922	4	7	69	81	sp|P02763|A1AG1_HUMAN	Unmodified	72-NKTE	DIA	20200812_aAGP_072920_tryp_DIA_30fmolpm_03
YFTPN(N-Glycosylation)KTEDTIFLR{Fuc:1; Hex:7; HexNAc:6}	4242.79	-1.83543e-06	-1.83814	27.2502	0.00241546	4.79372e+07	43.7284	44.1239	43.8604	3;4	13	67	81	sp|P02763|A1AG1_HUMAN	Unmodified	72-NKTE	DIA	20200812_aAGP_072920_tryp_DIA_30fmolpm_03
FYFTPN(N-Glycosylation)KTEDTIFLR{Hex:7; HexNAc:6}	4243.8	-1.37202e-06	16.7726	18.1937	0.0217707	3.22016e+07	52.3045	52.8335	52.4368	3;4	10	66	81	sp|P02763|A1AG1_HUMAN	Unmodified	72-NKTE	DIA	20200812_aAGP_072920_tryp_DIA_30fmolpm_03
YFTPN(N-Glycosylation)KTEDTIFLR{@sulfate:1; Fuc:3; Hex:6; HexNAc:5}	4249.74	-1.9167e-06	9.65414	26.9954	0.00478469	3.1157e+07	43.2002	44.1239	43.8604	3;4	35	67	81	sp|P02763|A1AG1_HUMAN	Unmodified;Ammonium	72-NKTE	DIA	20200812_aAGP_072920_tryp_DIA_30fmolpm_03
FYFTPN(N-Glycosylation)KTEDTIFLR{@sulfate:1; Fuc:2; Hex:6; HexNAc:5}	4250.71	5.43856e-06	17.4785	21.448	0.00241546	6.03869e+08	44.7827	46.2334	45.3095	3;4	78	66	81	sp|P02763|A1AG1_HUMAN	Unmodified	72-NKTE	DIA	20200812_aAGP_072920_tryp_DIA_30fmolpm_03
YFTPN(N-Glycosylation)KTEDTIFLR{@sulfate:1; Hex:10; HexNAc:4}	4256.67	3.35564e-06	9.44651	15.9575	0.0353866	1.14053e+07	45.969	46.6295	46.1012	3;4	17	67	81	sp|P02763|A1AG1_HUMAN	Unmodified	72-NKTE	DIA	20200812_aAGP_072920_tryp_DIA_30fmolpm_03
FTPN(N-Glycosylation)KTEDTIFLR{@sulfate:1; Fuc:2; Hex:8; HexNAc:5}	4264.72	-2.31649e-06	15.3115	13.9622	0.0451912	6.51454e+06	52.3045	52.8335	52.4368	4;5	9	68	81	sp|P02763|A1AG1_HUMAN	Ammonium	72-NKTE	DIA	20200812_aAGP_072920_tryp_DIA_30fmolpm_03
TPN(N-Glycosylation)KTEDTIFLR{@sulfate:1; Fuc:3; Hex:5; HexNAc:6; Neu5Ac:1}	4271.69	6.60871e-06	-3.29453	23.8961	0.00614754	8.25452e+06	43.332	43.7284	43.4642	3;4	7	69	81	sp|P02763|A1AG1_HUMAN	Unmodified	72-NKTE	DIA	20200812_aAGP_072920_tryp_DIA_30fmolpm_03
YFTPN(N-Glycosylation)KTEDTIFLR{@sulfate:1; Fuc:3; Hex:8; HexNAc:5; Neu5Ac:1}	4864.94	-1.39812e-06	-5.60946	19.5393	0	477528	42.8041	43.0684	43.0684	5	40	67	81	sp|P02763|A1AG1_HUMAN	Unmodified	72-NKTE	DIA	20200812_aAGP_072920_tryp_DIA_30fmolpm_03
PN(N-Glycosylation)KTEDTIFLR{@sulfate:1; Fuc:3; Hex:10; HexNAc:6; Neu5Ac:1}	4980.98	-9.41426e-06	-5.10957	28.0713	0	1.07742e+07	43.7284	44.1239	43.9922	4	5	70	81	sp|P02763|A1AG1_HUMAN	Unmodified	72-NKTE	DIA	20200812_aAGP_072920_tryp_DIA_30fmolpm_03
YFTPN(N-Glycosylation)KTEDTIFLR{@sulfate:1; Hex:9; HexNAc:9}	5110.01	3.8118e-06	-3.86707	23.2131	0.00914077	3.97012e+06	43.5964	43.9922	43.9922	4	3	67	81	sp|P02763|A1AG1_HUMAN	Ammonium	72-NKTE	DIA	20200812_aAGP_072920_tryp_DIA_30fmolpm_03
QDQC(Carbamidomethyl)IYN(N-Glycosylation)TTYLNVQR{Hex:5; HexNAc:4}	3537.48	-1.98321e-06	13.7907	22.2514	0.0101523	1.58256e+07	40.559	41.0871	40.6913	3	15	86	101	sp|P02763|A1AG1_HUMAN	Unmodified	93-NTTY	DIA	20200812_aAGP_072920_tryp_DIA_30fmolpm_03
N(N-Glycosylation)TTYLNVQR{Fuc:1; Hex:6; HexNAc:8}	3850.55	8.29602e-06	-3.42561	18.1831	0.0192308	2.02325e+06	45.969	46.2334	46.1012	3	8	92	101	sp|P02763|A1AG1_HUMAN	Ammonium	93-NTTY	DIA	20200812_aAGP_072920_tryp_DIA_30fmolpm_03
QDQC(Carbamidomethyl)IYN(N-Glycosylation)TTYLNVQR{Fuc:2; Hex:4; HexNAc:5}	3870.64	-7.5246e-06	-3.64976	39.3122	0	989453	50.7176	50.9821	50.8498	3	27	86	101	sp|P02763|A1AG1_HUMAN	Ammonium	93-NTTY	DIA	20200812_aAGP_072920_tryp_DIA_30fmolpm_03
N(N-Glycosylation)TTYLNVQR{@sulfate:1; Fuc:2; Hex:6; HexNAc:7}	3873.52	-3.21211e-06	15.2889	26.1838	0	1.54015e+08	44.7827	45.4413	45.1777	3;4	37	92	101	sp|P02763|A1AG1_HUMAN	Ammonium	93-NTTY	DIA	20200812_aAGP_072920_tryp_DIA_30fmolpm_03
QDQC(Carbamidomethyl)IYN(N-Glycosylation)TTYLNVQR{Fuc:1; Hex:5; HexNAc:5}	3886.6	1.274e-06	9.07767	142.287	0	1.60028e+07	40.1635	45.1777	40.1635	3;4	38	86	101	sp|P02763|A1AG1_HUMAN	Unmodified;Ammonium	93-NTTY	DIA	20200812_aAGP_072920_tryp_DIA_30fmolpm_03
N(N-Glycosylation)TTYLNVQR{@sulfate:1; Fuc:1; Hex:9; HexNAc:4; Neu5Ac:1}	3895.51	-9.64563e-06	-3.36252	22.9491	0	2.33043e+07	45.046	45.4413	45.1777	3;4	18	92	101	sp|P02763|A1AG1_HUMAN	Ammonium	93-NTTY	DIA	20200812_aAGP_072920_tryp_DIA_30fmolpm_03
QDQC(Carbamidomethyl)IYN(N-Glycosylation)TTYLNVQR{Hex:6; HexNAc:5}	3902.61	-1.24021e-06	13.5879	142.518	0	4.6183e+08	40.2953	40.8232	40.4274	3;4	38	86	101	sp|P02763|A1AG1_HUMAN	Unmodified;Ammonium	93-NTTY	DIA	20200812_aAGP_072920_tryp_DIA_30fmolpm_03
N(N-Glycosylation)TTYLNVQR{Hex:6; HexNAc:9}	3907.57	6.51279e-06	12.8516	33.7283	0	2.84894e+08	39.8999	46.6295	40.1635	3;4	77	92	101	sp|P02763|A1AG1_HUMAN	Unmodified;Ammonium	93-NTTY	DIA	20200812_aAGP_072920_tryp_DIA_30fmolpm_03
IYN(N-Glycosylation)TTYLNVQR{Fuc:2; Hex:5; HexNAc:7}	3907.64	2.73203e-06	-5.58787	45.756	0	570247	53.098	53.4947	53.3624	3	36	90	101	sp|P02763|A1AG1_HUMAN	Unmodified	93-NTTY	DIA	20200812_aAGP_072920_tryp_DIA_30fmolpm_03
QDQC(Carbamidomethyl)IYN(N-Glycosylation)TTYLNVQR{Fuc:2; Hex:3; HexNAc:6}	3911.68	-9.0473e-06	8.34549	142.287	0	1.6542e+07	43.4642	44.1239	43.9922	3;4	53	86	101	sp|P02763|A1AG1_HUMAN	Ammonium	93-NTTY	DIA	20200812_aAGP_072920_tryp_DIA_30fmolpm_03
IYN(N-Glycosylation)TTYLNVQR{@sulfate:1; Fuc:2; Hex:4; HexNAc:6; Neu5Ac:1}	3913.56	3.03121e-06	-20.2921	23.5378	0.00614754	666761	46.2334	46.3656	46.2334	3	10	90	101	sp|P02763|A1AG1_HUMAN	Unmodified	93-NTTY	DIA	20200812_aAGP_072920_tryp_DIA_30fmolpm_03
QDQC(Carbamidomethyl)IYN(N-Glycosylation)TTYLNVQR{Fuc:1; Hex:9; HexNAc:2}	3925.58	-4.32117e-07	-19.7133	39.7461	0	4620518	40.559	40.559	40.559	4	5	86	101	sp|P02763|A1AG1_HUMAN	Unmodified	93-NTTY	DIA	20200812_aAGP_072920_tryp_DIA_30fmolpm_03
QDQC(Carbamidomethyl)IYN(N-Glycosylation)TTYLNVQR{Fuc:1; Hex:4; HexNAc:6}	3927.59	1.19606e-05	-3.3538	18.3999	0.0193452	2.98451e+06	61.1547	61.5514	61.2869	4	14	86	101	sp|P02763|A1AG1_HUMAN	Ammonium	93-NTTY	DIA	20200812_aAGP_072920_tryp_DIA_30fmolpm_03
IYN(N-Glycosylation)TTYLNVQR{@sulfate:1; Fuc:1; Hex:5; HexNAc:6; Neu5Ac:1}	3929.55	4.6199e-06	-3.22405	23.4758	0	3.78819e+07	40.1635	46.8934	40.1635	3;4	46	90	101	sp|P02763|A1AG1_HUMAN	Unmodified	93-NTTY	DIA	20200812_aAGP_072920_tryp_DIA_30fmolpm_03
IYN(N-Glycosylation)TTYLNVQR{@sulfate:1; Fuc:3; Hex:5; HexNAc:6}	3930.58	7.05584e-07	-4.84429	46.0018	0	1.83875e+06	40.6913	41.0871	40.9551	3	7	90	101	sp|P02763|A1AG1_HUMAN	Unmodified	93-NTTY	DIA	20200812_aAGP_072920_tryp_DIA_30fmolpm_03
QDQC(Carbamidomethyl)IYN(N-Glycosylation)TTYLNVQR{Fuc:1; Hex:6; HexNAc:3; Neu5Ac:1}	3933.67	-1.8489e-05	-2.68176	36.4392	0	9.52447e+06	38.9758	39.3724	39.108	3;4	14	86	101	sp|P02763|A1AG1_HUMAN	Unmodified	93-NTTY	DIA	20200812_aAGP_072920_tryp_DIA_30fmolpm_03
QDQC(Carbamidomethyl)IYN(N-Glycosylation)TTYLNVQR{@sulfate:1; Hex:7; HexNAc:4}	3941.55	-3.56927e-06	-4.39953	56.0069	0	1.3267e+06	41.6149	42.0113	41.8792	4	8	86	101	sp|P02763|A1AG1_HUMAN	Unmodified	93-NTTY	DIA	20200812_aAGP_072920_tryp_DIA_30fmolpm_03
QDQC(Carbamidomethyl)IYN(N-Glycosylation)TTYLNVQR{Fuc:3; Hex:3; HexNAc:4; Neu5Ac:1}	3942.59	1.06085e-05	-4.71541	15.3764	0.039555	1.40373e+07	40.559	40.8232	40.559	3	1	86	101	sp|P02763|A1AG1_HUMAN	Ammonium	93-NTTY	DIA	20200812_aAGP_072920_tryp_DIA_30fmolpm_03
IYN(N-Glycosylation)TTYLNVQR{@sulfate:1; Hex:6; HexNAc:6; Neu5Ac:1}	3945.54	4.52771e-06	13.5409	30.0061	0	4.10746e+07	40.0318	40.559	40.2953	4	8	90	101	sp|P02763|A1AG1_HUMAN	Unmodified	93-NTTY	DIA	20200812_aAGP_072920_tryp_DIA_30fmolpm_03
N(N-Glycosylation)TTYLNVQR{@sulfate:1; Hex:7; HexNAc:8}	3946.53	-1.20671e-06	-4.21356	19.3431	0.0192308	2.02859e+06	40.8232	41.0871	40.9551	4	13	92	101	sp|P02763|A1AG1_HUMAN	Unmodified	93-NTTY	DIA	20200812_aAGP_072920_tryp_DIA_30fmolpm_03
QDQC(Carbamidomethyl)IYN(N-Glycosylation)TTYLN(Deamidated)VQR{@sulfate:1; Fuc:2; Hex:4; HexNAc:5}	3951.55	2.25602e-06	-21.4784	15.0462	0.0411622	423693	45.5733	45.5733	45.5733	3	14	86	101	sp|P02763|A1AG1_HUMAN	Unmodified	93-NTTY	DIA	20200812_aAGP_072920_tryp_DIA_30fmolpm_03
N(N-Glycosylation)TTYLNVQR{Fuc:2; Hex:9; HexNAc:4; Neu5Ac:1}	3961.54	9.18215e-06	-21.4696	16.2181	0.0301205	110189	58.9105	58.9105	58.9105	5	6	92	101	sp|P02763|A1AG1_HUMAN	Unmodified	93-NTTY	DIA	20200812_aAGP_072920_tryp_DIA_30fmolpm_03
IYN(N-Glycosylation)TTYLNVQR{@sulfate:1; Hex:7; HexNAc:7}	4019.58	3.26987e-06	12.1944	20.154	0.0176565	4.22802e+07	44.7827	45.3095	45.046	3;4	13	90	101	sp|P02763|A1AG1_HUMAN	Ammonium	93-NTTY	DIA	20200812_aAGP_072920_tryp_DIA_30fmolpm_03
QDQC(Carbamidomethyl)IYN(N-Glycosylation)TTYLNVQR{Hex:5; HexNAc:5; Neu5Ac:1}	4031.64	1.0581e-06	15.3934	15.5774	0.0391909	1.30018e+08	45.3095	46.4976	45.5733	3;4	24	86	101	sp|P02763|A1AG1_HUMAN	Unmodified	93-NTTY	DIA	20200812_aAGP_072920_tryp_DIA_30fmolpm_03
QDQC(Carbamidomethyl)IYN(N-Glycosylation)TTYLNVQR{Fuc:1; Hex:6; HexNAc:5}	4048.67	-1.7142e-06	14.4674	62.6114	0	1.31083e+08	40.0318	41.0871	40.2953	3;4	21	86	101	sp|P02763|A1AG1_HUMAN	Unmodified	93-NTTY	DIA	20200812_aAGP_072920_tryp_DIA_30fmolpm_03
N(N-Glycosylation)TTYLNVQR{Fuc:1; Hex:6; HexNAc:9}	4053.63	6.55313e-06	-3.65344	32.0906	0	5.205e+07	39.7681	45.837	40.0318	3;4	24	92	101	sp|P02763|A1AG1_HUMAN	Unmodified	93-NTTY	DIA	20200812_aAGP_072920_tryp_DIA_30fmolpm_03
IYN(N-Glycosylation)TTYLNVQR{Fuc:4; Hex:3; HexNAc:8}	4078.72	4.4531e-06	-20.2186	31.9676	0	1.07068e+06	46.7614	46.8934	46.7614	3;4	16	90	101	sp|P02763|A1AG1_HUMAN	Unmodified	93-NTTY	DIA	20200812_aAGP_072920_tryp_DIA_30fmolpm_03
IYN(N-Glycosylation)TTYLNVQR{@sulfate:1; Fuc:1; Hex:6; HexNAc:6; Neu5Ac:1}	4091.59	6.11319e-06	-4.07876	22.075	0.0101523	9.04501e+06	39.8999	40.1635	40.0318	4	5	90	101	sp|P02763|A1AG1_HUMAN	Unmodified	93-NTTY	DIA	20200812_aAGP_072920_tryp_DIA_30fmolpm_03
IYN(N-Glycosylation)TTYLNVQR{@sulfate:1; Fuc:4; Hex:6; HexNAc:6}	4238.66	9.68819e-06	-1.46429	42.4564	0	2.60429e+08	40.1635	45.046	44.7827	3;4	22	90	101	sp|P02763|A1AG1_HUMAN	Ammonium	93-NTTY	DIA	20200812_aAGP_072920_tryp_DIA_30fmolpm_03
QDQC(Carbamidomethyl)IYN(N-Glycosylation)TTYLNVQR{Fuc:2; Hex:4; HexNAc:4; Neu5Ac:2}	4249.73	-1.55423e-06	-4.19889	86.0189	0	4.78724e+06	40.559	40.8232	40.559	4	17	86	101	sp|P02763|A1AG1_HUMAN	Unmodified	93-NTTY	DIA	20200812_aAGP_072920_tryp_DIA_30fmolpm_03
QDQC(Carbamidomethyl)IYN(N-Glycosylation)TTYLNVQR{Fuc:1; Hex:6; HexNAc:6}	4251.7	8.55465e-06	11.3338	31.0881	0	2.43221e+07	46.1012	47.2892	46.4976	3;4	16	86	101	sp|P02763|A1AG1_HUMAN	Unmodified	93-NTTY	DIA	20200812_aAGP_072920_tryp_DIA_30fmolpm_03
QDQC(Carbamidomethyl)IYN(N-Glycosylation)TTYLNVQR{@sulfate:1; Fuc:1; Hex:3; HexNAc:8}	4251.72	-4.67934e-06	-21.5546	121.148	0	1.28759e+06	39.6363	39.7681	39.6363	3;4	10	86	101	sp|P02763|A1AG1_HUMAN	Ammonium	93-NTTY	DIA	20200812_aAGP_072920_tryp_DIA_30fmolpm_03
QDQC(Carbamidomethyl)IYN(N-Glycosylation)TTYLNVQR{Fuc:1; Hex:5; HexNAc:4; Neu5Ac:2}	4265.78	-1.43427e-05	-0.979278	85.8009	0	4.21461e+06	52.4368	52.7012	52.569	4	41	86	101	sp|P02763|A1AG1_HUMAN	Unmodified	93-NTTY	DIA	20200812_aAGP_072920_tryp_DIA_30fmolpm_03
QDQC(Carbamidomethyl)IYN(N-Glycosylation)TTYLNVQR{Hex:7; HexNAc:6}	4267.74	-1.4164e-06	14.1013	121.159	0	6.01374e+08	39.8999	40.9551	40.0318	3;4	28	86	101	sp|P02763|A1AG1_HUMAN	Unmodified	93-NTTY	DIA	20200812_aAGP_072920_tryp_DIA_30fmolpm_03
QDQC(Carbamidomethyl)IYN(N-Glycosylation)TTYLNVQR{Hex:9; HexNAc:3; Neu5Ac:1}	4273.7	-8.36542e-07	11.3255	103.041	0	9.73667e+06	40.6913	41.6149	40.6913	3;4	42	86	101	sp|P02763|A1AG1_HUMAN	Unmodified	93-NTTY	DIA	20200812_aAGP_072920_tryp_DIA_30fmolpm_03
QDQC(Carbamidomethyl)IYN(N-Glycosylation)TTYLNVQR{@sulfate:1; Fuc:4; Hex:3; HexNAc:6}	4283.74	-5.25972e-06	13.4056	41.2053	0	4.81593e+06	38.579	39.108	38.7113	3;4	8	86	101	sp|P02763|A1AG1_HUMAN	Unmodified	93-NTTY	DIA	20200812_aAGP_072920_tryp_DIA_30fmolpm_03
IYN(N-Glycosylation)TTYLNVQR{@sulfate:1; Fuc:1; Hex:6; HexNAc:7; Neu5Ac:1}	4294.69	1.10157e-06	-18.831	17.5329	0.025641	2.55282e+07	39.7681	39.8999	39.8999	3;4	8	90	101	sp|P02763|A1AG1_HUMAN	Unmodified	93-NTTY	DIA	20200812_aAGP_072920_tryp_DIA_30fmolpm_03
QDQC(Carbamidomethyl)IYN(N-Glycosylation)TTYLNVQR{@sulfate:1; Hex:8; HexNAc:5}	4306.67	-1.09364e-06	-19.6397	14.0384	0.0451912	117638	38.3146	38.3146	38.3146	4	17	86	101	sp|P02763|A1AG1_HUMAN	Ammonium	93-NTTY	DIA	20200812_aAGP_072920_tryp_DIA_30fmolpm_03
N(N-Glycosylation)TTYLNVQR{@sulfate:1; Fuc:3; Hex:6; HexNAc:7; Neu5Ac:1}	4310.66	5.4482e-07	-17.4661	14.333	0.0301205	3.12217e+07	39.7681	39.8999	39.8999	4	9	92	101	sp|P02763|A1AG1_HUMAN	Unmodified	93-NTTY	DIA	20200812_aAGP_072920_tryp_DIA_30fmolpm_03
QDQC(Carbamidomethyl)IYN(N-Glycosylation)TTYLNVQR{@sulfate:1; Fuc:2; Hex:7; HexNAc:3; Neu5Ac:1}	4321.68	-2.64833e-06	-19.5797	24.4807	0.00614754	326458	38.7113	38.7113	38.7113	4	10	86	101	sp|P02763|A1AG1_HUMAN	Unmodified	93-NTTY	DIA	20200812_aAGP_072920_tryp_DIA_30fmolpm_03
QDQC(Carbamidomethyl)IYN(N-Glycosylation)TTYLNVQR{Fuc:4; Hex:5; HexNAc:5}	4324.75	8.49804e-06	-19.7309	27.2148	0.00241546	1.18065e+07	40.1635	40.2953	40.2953	3	5	86	101	sp|P02763|A1AG1_HUMAN	Unmodified	93-NTTY	DIA	20200812_aAGP_072920_tryp_DIA_30fmolpm_03
N(N-Glycosylation)TTYLNVQR{@sulfate:1; Fuc:2; Hex:7; HexNAc:7; Neu5Ac:1}	4326.67	-2.29203e-06	-3.92603	14.1418	0.0301205	722656	37.9179	38.1823	38.0501	4	7	92	101	sp|P02763|A1AG1_HUMAN	Unmodified	93-NTTY	DIA	20200812_aAGP_072920_tryp_DIA_30fmolpm_03
QDQC(Carbamidomethyl)IYN(N-Glycosylation)TTYLNVQR{Hex:6; HexNAc:6; Neu5Ac:1}	4396.77	9.88162e-07	14.3835	13.4696	0.0440476	1.66794e+08	45.046	46.1012	45.1777	3;4	12	86	101	sp|P02763|A1AG1_HUMAN	Unmodified	93-NTTY	DIA	20200812_aAGP_072920_tryp_DIA_30fmolpm_03
IYN(N-Glycosylation)TTYLNVQR{@sulfate:1; Fuc:4; Hex:7; HexNAc:6}	4400.73	5.33761e-06	-5.04044	18.1047	0.0217707	1.45989e+06	42.6718	43.0684	42.8041	4	16	90	101	sp|P02763|A1AG1_HUMAN	Ammonium	93-NTTY	DIA	20200812_aAGP_072920_tryp_DIA_30fmolpm_03
QDQC(Carbamidomethyl)IYN(N-Glycosylation)TTYLNVQR{Fuc:1; Hex:7; HexNAc:6}	4413.8	-1.22734e-06	15.555	41.1791	0	1.65052e+08	39.6363	40.1635	39.8999	3;4	8	86	101	sp|P02763|A1AG1_HUMAN	Unmodified	93-NTTY	DIA	20200812_aAGP_072920_tryp_DIA_30fmolpm_03
QDQC(Carbamidomethyl)IYN(N-Glycosylation)TTYLNVQR{Hex:10; HexNAc:3; Neu5Ac:1}	4435.78	-7.15873e-06	-4.01292	34.5491	0	2.84199e+07	39.6363	40.0318	39.8999	3;4	11	86	101	sp|P02763|A1AG1_HUMAN	Unmodified	93-NTTY	DIA	20200812_aAGP_072920_tryp_DIA_30fmolpm_03
IYN(N-Glycosylation)TTYLNVQR{@sulfate:1; Fuc:1; Hex:10; HexNAc:6}	4448.75	-2.78054e-06	-19.4381	21.5829	0	6.08547e+06	40.559	40.559	40.559	4	18	90	101	sp|P02763|A1AG1_HUMAN	Unmodified	93-NTTY	DIA	20200812_aAGP_072920_tryp_DIA_30fmolpm_03
QDQC(Carbamidomethyl)IYN(N-Glycosylation)TTYLNVQR{Hex:4; HexNAc:5; Neu5Ac:3}	4451.75	7.84468e-06	-4.39585	17.5454	0	2.69481e+07	39.7681	40.0318	39.8999	4	9	86	101	sp|P02763|A1AG1_HUMAN	Unmodified	93-NTTY	DIA	20200812_aAGP_072920_tryp_DIA_30fmolpm_03
QDQC(Carbamidomethyl)IYN(N-Glycosylation)TTYLNVQR{Fuc:2; Hex:7; HexNAc:6}	4559.85	-3.85793e-07	-4.55145	25.4081	0.00614754	2.11345e+07	39.6363	40.0318	39.8999	4	4	86	101	sp|P02763|A1AG1_HUMAN	Unmodified	93-NTTY	DIA	20200812_aAGP_072920_tryp_DIA_30fmolpm_03
N(N-Glycosylation)TTYLNVQR{Fuc:5; Hex:5; HexNAc:8; Neu5Ac:1}	4563.8	1.02471e-05	-20.6624	11.0858	0.0301205	1.97669e+06	39.7681	39.8999	39.8999	4	3	92	101	sp|P02763|A1AG1_HUMAN	Ammonium	93-NTTY	DIA	20200812_aAGP_072920_tryp_DIA_30fmolpm_03
N(N-Glycosylation)TTYLNVQR{@sulfate:1; Fuc:1; Hex:9; HexNAc:9}	4619.78	-2.13779e-06	-19.9895	11.8862	0.0301205	3.36399e+06	44.9144	44.9144	44.9144	4	25	92	101	sp|P02763|A1AG1_HUMAN	Ammonium	93-NTTY	DIA	20200812_aAGP_072920_tryp_DIA_30fmolpm_03
QDQC(Carbamidomethyl)IYN(N-Glycosylation)TTYLNVQR{Hex:8; HexNAc:7}	4632.88	-2.41043e-06	13.6393	34.9586	0	7.47761e+07	39.108	39.8999	39.6363	3;4	11	86	101	sp|P02763|A1AG1_HUMAN	Unmodified	93-NTTY	DIA	20200812_aAGP_072920_tryp_DIA_30fmolpm_03
N(N-Glycosylation)TTYLNVQR{Fuc:5; Hex:6; HexNAc:9}	4637.85	8.87743e-06	-18.8217	13.5658	0.0301205	6.49022e+06	39.5045	39.5045	39.5045	3;4	1	92	101	sp|P02763|A1AG1_HUMAN	Unmodified	93-NTTY	DIA	20200812_aAGP_072920_tryp_DIA_30fmolpm_03
QDQC(Carbamidomethyl)IYN(N-Glycosylation)TTYLNVQR{Hex:10; HexNAc:4; Neu5Ac:1}	4638.84	-2.67405e-06	-20.806	31.9716	0	6.76667e+06	39.2402	39.3724	39.2402	3;4	7	86	101	sp|P02763|A1AG1_HUMAN	Unmodified	93-NTTY	DIA	20200812_aAGP_072920_tryp_DIA_30fmolpm_03
QDQC(Carbamidomethyl)IYN(N-Glycosylation)TTYLNVQR{Hex:4; HexNAc:6; Neu5Ac:3}	4654.86	4.95894e-07	13.0279	15.0451	0.0411622	1.42943e+07	39.108	39.6363	39.6363	3;4	6	86	101	sp|P02763|A1AG1_HUMAN	Unmodified	93-NTTY	DIA	20200812_aAGP_072920_tryp_DIA_30fmolpm_03
QDQC(Carbamidomethyl)IYN(N-Glycosylation)TTYLNVQR{@sulfate:1; Fuc:3; Hex:7; HexNAc:4; Neu5Ac:1}	4670.82	-4.45462e-06	13.2957	31.9202	0	7.63074e+06	39.108	39.6363	39.2402	4	6	86	101	sp|P02763|A1AG1_HUMAN	Unmodified	93-NTTY	DIA	20200812_aAGP_072920_tryp_DIA_30fmolpm_03
QDQC(Carbamidomethyl)IYN(N-Glycosylation)TTYLNVQR{Fuc:1; Hex:8; HexNAc:7}	4778.94	-2.27424e-06	11.1829	16.4701	0.0352782	2.03543e+07	38.9758	39.7681	39.5045	3;4	12	86	101	sp|P02763|A1AG1_HUMAN	Unmodified;Ammonium	93-NTTY	DIA	20200812_aAGP_072920_tryp_DIA_30fmolpm_03
QDQC(Carbamidomethyl)IYN(N-Glycosylation)TTYLNVQR{Fuc:1; Hex:10; HexNAc:4; Neu5Ac:1}	4784.9	-2.35792e-06	-5.62276	13.4598	0.049162	2.54196e+06	39.108	39.3724	39.3724	4	7	86	101	sp|P02763|A1AG1_HUMAN	Unmodified	93-NTTY	DIA	20200812_aAGP_072920_tryp_DIA_30fmolpm_03
QDQC(Carbamidomethyl)IYN(N-Glycosylation)TTYLNVQR{Fuc:5; Hex:7; HexNAc:6}	4998.01	2.47236e-06	9.78567	13.5822	0.047191	1.62406e+07	38.7113	39.5045	38.8435	4	8	86	101	sp|P02763|A1AG1_HUMAN	Unmodified	93-NTTY	DIA	20200812_aAGP_072920_tryp_DIA_30fmolpm_03
LVPVPITN(N-Glycosylation)ATLD{Hex:6; HexNAc:5}	3239.43	-1.48171e-06	14.3302	15.0183	0.0319588	1.57834e+07	49.9562	50.7497	50.2207	3;4	17	25	37	sp|P02763|A1AG1_HUMAN	Unmodified;Ammonium	33-NATL	DIA	20200812_aAGP_072920_tryp_DIA_30fmolpm_04
LVPVPITN(N-Glycosylation)ATLD{Fuc:2; Hex:8; HexNAc:3}	3449.45	1.10904e-05	13.9522	18.5505	0.0184957	2.49414e+08	44.4153	45.2064	44.5469	4;5	17	25	37	sp|P02763|A1AG1_HUMAN	Unmodified	33-NATL	DIA	20200812_aAGP_072920_tryp_DIA_30fmolpm_04
LVPVPITN(N-Glycosylation)ATLD{Hex:4; HexNAc:8}	3524.56	-1.81815e-06	16.5779	22.9484	0.0063593	1.21957e+09	44.0211	46.1301	44.4153	3;4	29	25	37	sp|P02763|A1AG1_HUMAN	Ammonium	33-NATL	DIA	20200812_aAGP_072920_tryp_DIA_30fmolpm_04
LVPVPITN(N-Glycosylation)ATLD{Fuc:4; Hex:3; HexNAc:6}	3540.54	9.08615e-06	-3.55471	22.6932	0.0078125	3.03054e+06	50.8819	51.2787	51.0142	3;4	26	25	37	sp|P02763|A1AG1_HUMAN	Unmodified	33-NATL	DIA	20200812_aAGP_072920_tryp_DIA_30fmolpm_04
LVPVPITN(N-Glycosylation)ATLD{Hex:8; HexNAc:5}	3563.57	-1.20848e-05	13.9661	14.4447	0.020339	3.37617e+08	44.153	44.9428	44.4153	3;4	16	25	37	sp|P02763|A1AG1_HUMAN	Unmodified	33-NATL	DIA	20200812_aAGP_072920_tryp_DIA_30fmolpm_04
LVPVPITN(N-Glycosylation)ATLD{@sulfate:1; Fuc:3; Hex:5; HexNAc:5}	3595.5	-1.55396e-06	-1.75654	14.7105	0.0262295	6.83417e+07	44.153	44.4153	44.4153	4	41	25	37	sp|P02763|A1AG1_HUMAN	Unmodified	33-NATL	DIA	20200812_aAGP_072920_tryp_DIA_30fmolpm_04
VPITN(N-Glycosylation)ATLDQITGK{@sulfate:1; Fuc:1; Hex:5; HexNAc:2}	2912.25	-1.23802e-06	-20.2562	14.1324	0.0375	78760.2	29.7461	29.7461	29.7461	3	16	28	42	sp|P02763|A1AG1_HUMAN	Unmodified	33-NATL	DIA	20200812_aAGP_072920_tryp_DIA_30fmolpm_04
TN(N-Glycosylation)ATLDQITGK{Hex:3; HexNAc:7}	3068.34	-7.29666e-06	16.074	19.4588	0.0178571	1.22672e+08	44.9428	46.2624	45.0746	3;4	20	31	42	sp|P02763|A1AG1_HUMAN	Unmodified	33-NATL	DIA	20200812_aAGP_072920_tryp_DIA_30fmolpm_04
TN(N-Glycosylation)ATLDQITGK{Hex:6; HexNAc:5}	3148.32	-7.4364e-07	14.0143	25.6163	0	5.553e+06	27.8962	28.4251	28.0284	3	2	31	42	sp|P02763|A1AG1_HUMAN	Unmodified	33-NATL	DIA	20200812_aAGP_072920_tryp_DIA_30fmolpm_04
TN(N-Glycosylation)ATLDQITGK{@sulfate:1; Hex:3; HexNAc:8}	3351.35	8.28993e-07	-19.927	106.841	0	1.66151e+06	48.7723	48.7723	48.7723	3	48	31	42	sp|P02763|A1AG1_HUMAN	Ammonium	33-NATL	DIA	20200812_aAGP_072920_tryp_DIA_30fmolpm_04
VPITN(N-Glycosylation)ATLDQITGK{Hex:3; HexNAc:7}	3377.52	1.89563e-06	15.1509	85.4931	0	4.55951e+07	47.1864	47.9797	47.4507	3;4	102	28	42	sp|P02763|A1AG1_HUMAN	Unmodified;Ammonium	33-NATL	DIA	20200812_aAGP_072920_tryp_DIA_30fmolpm_04
VPITN(N-Glycosylation)ATLDQITGK{@sulfate:1; Fuc:1; Hex:3; HexNAc:6}	3400.49	-7.83426e-06	-5.84174	40.3679	0	360957	52.6011	52.8655	52.7333	3	7	28	42	sp|P02763|A1AG1_HUMAN	Ammonium	33-NATL	DIA	20200812_aAGP_072920_tryp_DIA_30fmolpm_04
LVPVPITN(N-Glycosylation)ATLDQITGK{Hex:5; HexNAc:4}	3401.6	-5.28184e-07	15.8898	111.399	0	9.16319e+08	55.1133	57.6203	55.7707	3;4	59	25	42	sp|P02763|A1AG1_HUMAN	Unmodified;Ammonium	33-NATL	DIA	20200812_aAGP_072920_tryp_DIA_30fmolpm_04
TN(N-Glycosylation)ATLDQITGK{Hex:4; HexNAc:8}	3433.47	-7.13591e-06	15.2418	42.7015	0	8.81333e+08	44.4153	47.0541	44.5469	3;4;5	42	31	42	sp|P02763|A1AG1_HUMAN	Unmodified	33-NATL	DIA	20200812_aAGP_072920_tryp_DIA_30fmolpm_04
PVPITN(N-Glycosylation)ATLDQITGK{@sulfate:1; Hex:3; HexNAc:5; Neu5Ac:1}	3439.49	-5.15936e-06	13.4625	17.4979	0.0196078	2.74696e+08	44.4153	46.5256	44.6789	3;4	11	27	42	sp|P02763|A1AG1_HUMAN	Unmodified	33-NATL	DIA	20200812_aAGP_072920_tryp_DIA_30fmolpm_04
LVPVPITN(N-Glycosylation)ATLDQITGK{Fuc:1; Hex:5; HexNAc:4}	3547.67	-3.43138e-06	-21.7967	14.9562	0.0323232	2.26236e+06	55.2438	55.2438	55.2438	3	2	25	42	sp|P02763|A1AG1_HUMAN	Unmodified	33-NATL	DIA	20200812_aAGP_072920_tryp_DIA_30fmolpm_04
VPITN(N-Glycosylation)ATLDQITGK{@sulfate:1; Fuc:1; Hex:4; HexNAc:6}	3562.51	4.43065e-07	-2.64905	14.8553	0.0323232	2.68491e+08	44.153	44.5469	44.4153	3;4	38	28	42	sp|P02763|A1AG1_HUMAN	Ammonium	33-NATL	DIA	20200812_aAGP_072920_tryp_DIA_30fmolpm_04
PVPITN(N-Glycosylation)ATLDQITGK{Fuc:1; Hex:6; HexNAc:3; Neu5Ac:1}	3585.55	6.02892e-06	-4.60922	14.9953	0.0319588	8.48689e+07	44.153	44.5469	44.4153	3;4	11	27	42	sp|P02763|A1AG1_HUMAN	Unmodified	33-NATL	DIA	20200812_aAGP_072920_tryp_DIA_30fmolpm_04
PVPITN(N-Glycosylation)ATLDQITGK{@sulfate:1; Fuc:3; Hex:5; HexNAc:4}	3707.54	8.62601e-06	-4.59118	28.6539	0	4.14979e+06	46.5256	46.9219	46.6578	3;4	9	27	42	sp|P02763|A1AG1_HUMAN	Ammonium	33-NATL	DIA	20200812_aAGP_072920_tryp_DIA_30fmolpm_04
LVPVPITN(N-Glycosylation)ATLDQITGK{@sulfate:1; Hex:9; HexNAc:2}	3723.61	-1.17327e-06	18.1659	12.6721	0	1.0198e+08	58.6782	59.9995	59.3383	3;4	15	25	42	sp|P02763|A1AG1_HUMAN	Unmodified	33-NATL	DIA	20200812_aAGP_072920_tryp_DIA_30fmolpm_04
LVPVPITN(N-Glycosylation)ATLDQITGK{@sulfate:1; Fuc:2; Hex:6; HexNAc:3}	3732.69	-1.23138e-05	-20.2312	102.455	0	7.41815e+06	55.3755	56.5623	55.3755	4	13	25	42	sp|P02763|A1AG1_HUMAN	Ammonium	33-NATL	DIA	20200812_aAGP_072920_tryp_DIA_30fmolpm_04
VPITN(N-Glycosylation)ATLDQITGK{Hex:9; HexNAc:4}	3740.64	-9.59299e-06	15.4272	16.3911	0.0221729	5.43518e+07	49.2977	50.0884	49.5622	3;4	14	28	42	sp|P02763|A1AG1_HUMAN	Unmodified	33-NATL	DIA	20200812_aAGP_072920_tryp_DIA_30fmolpm_04
PVPITN(N-Glycosylation)ATLDQITGK{Hex:8; HexNAc:3; Neu5Ac:1}	3763.64	-4.7631e-06	-18.3148	53.7131	0	1.48891e+06	49.694	49.694	49.694	3	3	27	42	sp|P02763|A1AG1_HUMAN	Unmodified	33-NATL	DIA	20200812_aAGP_072920_tryp_DIA_30fmolpm_04
LVPVPITN(N-Glycosylation)ATLDQITGK{Hex:6; HexNAc:5}	3766.73	-1.04427e-06	16.654	154.392	0	4.98964e+09	48.904	57.3558	55.3755	3;4	157	25	42	sp|P02763|A1AG1_HUMAN	Unmodified;Ammonium	33-NATL	DIA	20200812_aAGP_072920_tryp_DIA_30fmolpm_04
VPVPITN(N-Glycosylation)ATLDQITGK{Fuc:3; Hex:4; HexNAc:5}	3767.72	-2.04034e-06	-3.16318	95.2296	0	2.69516e+07	57.488	57.7525	57.6203	3;4	52	26	42	sp|P02763|A1AG1_HUMAN	Unmodified;Ammonium	33-NATL	DIA	20200812_aAGP_072920_tryp_DIA_30fmolpm_04
VPITN(N-Glycosylation)ATLDQITGK{@sulfate:1; Hex:10; HexNAc:3}	3779.57	-1.03338e-05	-4.54517	153.855	0	978412	51.0142	51.2787	51.1464	4	54	28	42	sp|P02763|A1AG1_HUMAN	Unmodified	33-NATL	DIA	20200812_aAGP_072920_tryp_DIA_30fmolpm_04
PVPITN(N-Glycosylation)ATLDQITGK{Fuc:1; Hex:4; HexNAc:7}	3782.73	-1.01835e-05	8.39309	162.997	0	1.38715e+06	54.188	54.7169	54.7169	3;4	37	27	42	sp|P02763|A1AG1_HUMAN	Unmodified	33-NATL	DIA	20200812_aAGP_072920_tryp_DIA_30fmolpm_04
ITN(N-Glycosylation)ATLDQITGK{Fuc:1; Hex:3; HexNAc:5; Neu5Ac:3}	3794.65	-1.78001e-05	-5.10187	19.34	0.0178571	2.07941e+06	57.488	57.7525	57.488	4	6	30	42	sp|P02763|A1AG1_HUMAN	Ammonium	33-NATL	DIA	20200812_aAGP_072920_tryp_DIA_30fmolpm_04
PVPITN(N-Glycosylation)ATLDQITGK{Hex:7; HexNAc:4; Neu5Ac:1}	3804.68	-9.07061e-06	15.1471	132.322	0	8.11822e+08	55.2438	57.2235	55.3755	3;4;5	22	27	42	sp|P02763|A1AG1_HUMAN	Unmodified	33-NATL	DIA	20200812_aAGP_072920_tryp_DIA_30fmolpm_04
PVPITN(N-Glycosylation)ATLDQITGK{Fuc:2; Hex:7; HexNAc:4}	3805.67	-2.058e-06	-5.10204	118.391	0	6.91685e+06	53.659	57.7525	57.6203	4	29	27	42	sp|P02763|A1AG1_HUMAN	Unmodified	33-NATL	DIA	20200812_aAGP_072920_tryp_DIA_30fmolpm_04
VPVPITN(N-Glycosylation)ATLDQITGK{@sulfate:1; Hex:4; HexNAc:7}	3815.65	4.47646e-08	13.5697	41.0238	0	4.19259e+06	46.2624	46.7898	46.5256	3;4	26	26	42	sp|P02763|A1AG1_HUMAN	Ammonium	33-NATL	DIA	20200812_aAGP_072920_tryp_DIA_30fmolpm_04
VPITN(N-Glycosylation)ATLDQITGK{Fuc:1; Hex:5; HexNAc:4; Neu5Ac:2}	3820.65	-2.05986e-06	13.9226	33.9859	0	1.98086e+08	55.2438	55.7707	55.5072	4	14	28	42	sp|P02763|A1AG1_HUMAN	Unmodified	33-NATL	DIA	20200812_aAGP_072920_tryp_DIA_30fmolpm_04
PVPITN(N-Glycosylation)ATLDQITGK{Fuc:1; Hex:3; HexNAc:8}	3823.75	-1.03861e-05	12.922	118.119	0	1.65919e+08	54.9814	56.8268	56.0349	3;4	30	27	42	sp|P02763|A1AG1_HUMAN	Unmodified	33-NATL	DIA	20200812_aAGP_072920_tryp_DIA_30fmolpm_04
VPVPITN(N-Glycosylation)ATLDQITGK{Fuc:2; Hex:4; HexNAc:6}	3824.73	8.81334e-07	-19.9959	40.8716	0	596627	58.017	58.1492	58.017	3;4	28	26	42	sp|P02763|A1AG1_HUMAN	Unmodified	33-NATL	DIA	20200812_aAGP_072920_tryp_DIA_30fmolpm_04
PVPITN(N-Glycosylation)ATLDQITGK{@sulfate:1; Fuc:2; Hex:5; HexNAc:4; Neu5Ac:1}	3852.64	-7.73057e-06	15.209	15.2213	0.0319588	2.89526e+07	58.8104	59.6028	59.0746	3;4	11	27	42	sp|P02763|A1AG1_HUMAN	Ammonium	33-NATL	DIA	20200812_aAGP_072920_tryp_DIA_30fmolpm_04
PVPITN(N-Glycosylation)ATLDQITGK{Fuc:1; Hex:7; HexNAc:5}	3862.69	-4.5887e-07	-19.8559	18.4747	0.0184957	6.40867e+06	55.2438	55.9025	55.9025	4	10	27	42	sp|P02763|A1AG1_HUMAN	Unmodified	33-NATL	DIA	20200812_aAGP_072920_tryp_DIA_30fmolpm_04
LVPVPITN(N-Glycosylation)ATLDQITGK{Fuc:3; Hex:4; HexNAc:5}	3880.76	8.12894e-06	-20.07	40.6507	0	329175	58.1492	58.2814	58.1492	3	20	25	42	sp|P02763|A1AG1_HUMAN	Unmodified	33-NATL	DIA	20200812_aAGP_072920_tryp_DIA_30fmolpm_04
VPITN(N-Glycosylation)ATLDQITGK{@sulfate:1; Fuc:1; Hex:5; HexNAc:4; Neu5Ac:2}	3900.65	-1.43717e-05	-17.2819	93.6386	0	1.67473e+06	52.9978	53.13	52.9978	4	19	28	42	sp|P02763|A1AG1_HUMAN	Unmodified	33-NATL	DIA	20200812_aAGP_072920_tryp_DIA_30fmolpm_04
TN(N-Glycosylation)ATLDQITGK{Fuc:4; Hex:7; HexNAc:5}	3911.6	-0.00434663	-2.99126	122.773	0	1.43446e+07	43.6244	49.1668	44.153	3;4	84	31	42	sp|P02763|A1AG1_HUMAN	Unmodified;Ammonium	33-NATL	DIA	20200812_aAGP_072920_tryp_DIA_30fmolpm_04
PVPITN(N-Glycosylation)ATLDQITGK{Fuc:3; Hex:3; HexNAc:7}	3912.8	-1.21024e-05	-4.22245	21.245	0.0144718	1.32438e+07	48.7723	49.0346	48.904	3;4	3	27	42	sp|P02763|A1AG1_HUMAN	Unmodified	33-NATL	DIA	20200812_aAGP_072920_tryp_DIA_30fmolpm_04
LVPVPITN(N-Glycosylation)ATLDQITGK{Fuc:1; Hex:6; HexNAc:5}	3912.8	-2.61771e-06	15.9462	149.683	0	1.6719e+09	54.5847	57.0913	55.2438	3;4	85	25	42	sp|P02763|A1AG1_HUMAN	Unmodified;Ammonium	33-NATL	DIA	20200812_aAGP_072920_tryp_DIA_30fmolpm_04
VPVPITN(N-Glycosylation)ATLDQITGK{Fuc:4; Hex:4; HexNAc:5}	3913.78	-1.8682e-06	-1.8636	89.2383	0	7.62574e+06	57.2235	57.488	57.3558	3;4	21	26	42	sp|P02763|A1AG1_HUMAN	Unmodified	33-NATL	DIA	20200812_aAGP_072920_tryp_DIA_30fmolpm_04
PVPITN(N-Glycosylation)ATLDQITGK{Fuc:3; Hex:5; HexNAc:4; Neu5Ac:1}	3918.74	-7.62988e-06	-21.6983	51.5372	0	552730	56.0349	56.0349	56.0349	4	7	27	42	sp|P02763|A1AG1_HUMAN	Ammonium	33-NATL	DIA	20200812_aAGP_072920_tryp_DIA_30fmolpm_04
TN(N-Glycosylation)ATLDQITGK{@sulfate:1; Fuc:1; Hex:4; HexNAc:5; Neu5Ac:3}	3923.54	-5.996e-06	16.1958	97.3425	0	1.02535e+08	45.4702	46.6578	45.998	3;4	89	31	42	sp|P02763|A1AG1_HUMAN	Unmodified	33-NATL	DIA	20200812_aAGP_072920_tryp_DIA_30fmolpm_04
PVPITN(N-Glycosylation)ATLDQITGK{@sulfate:1; Hex:6; HexNAc:5; Neu5Ac:1}	3925.61	4.18302e-06	-3.60505	160.271	0	2.37339e+06	53.7913	54.0557	53.9235	3;4	39	27	42	sp|P02763|A1AG1_HUMAN	Unmodified	33-NATL	DIA	20200812_aAGP_072920_tryp_DIA_30fmolpm_04
TN(N-Glycosylation)ATLDQITGK{Fuc:2; Hex:4; HexNAc:9}	3928.65	-1.07983e-09	-4.03045	122.833	0	2.86184e+06	61.1896	61.5863	61.3218	3;4	25	31	42	sp|P02763|A1AG1_HUMAN	Unmodified	33-NATL	DIA	20200812_aAGP_072920_tryp_DIA_30fmolpm_04
N(N-Glycosylation)ATLDQITGK{Fuc:2; Hex:3; HexNAc:6; Neu5Ac:3}	3929.6	-2.61441e-06	-19.7603	17.6138	0.0190024	755076	58.9427	59.0746	59.0746	4	4	32	42	sp|P02763|A1AG1_HUMAN	Unmodified	33-NATL	DIA	20200812_aAGP_072920_tryp_DIA_30fmolpm_04
PVPITN(N-Glycosylation)ATLDQITGK{Fuc:1; Hex:7; HexNAc:4; Neu5Ac:1}	3950.74	-9.96231e-06	10.6868	144.312	0	2.89408e+08	54.9814	56.9591	55.2438	3;4	18	27	42	sp|P02763|A1AG1_HUMAN	Unmodified	33-NATL	DIA	20200812_aAGP_072920_tryp_DIA_30fmolpm_04
PVPITN(N-Glycosylation)ATLDQITGK{Fuc:3; Hex:7; HexNAc:4}	3951.73	-2.27386e-06	-4.36756	147.332	0	2.05756e+06	57.0913	57.488	57.3558	4	30	27	42	sp|P02763|A1AG1_HUMAN	Unmodified	33-NATL	DIA	20200812_aAGP_072920_tryp_DIA_30fmolpm_04
PVPITN(N-Glycosylation)ATLDQITGK{Hex:8; HexNAc:4; Neu5Ac:1}	3966.71	-4.18616e-06	-3.53464	144.515	0	6.54474e+07	55.1133	55.3755	55.2438	4	9	27	42	sp|P02763|A1AG1_HUMAN	Unmodified	33-NATL	DIA	20200812_aAGP_072920_tryp_DIA_30fmolpm_04
PVPITN(N-Glycosylation)ATLDQITGK{Fuc:2; Hex:3; HexNAc:8}	3969.81	-9.68229e-06	11.162	96.6809	0	3.8564e+07	55.639	56.5623	55.7707	3;4	26	27	42	sp|P02763|A1AG1_HUMAN	Unmodified	33-NATL	DIA	20200812_aAGP_072920_tryp_DIA_30fmolpm_04
VPVPITN(N-Glycosylation)ATLDQITGK{Hex:8; HexNAc:5}	3977.72	6.22489e-06	-6.04134	25.8499	0	346887	47.8475	48.112	47.8475	4	23	26	42	sp|P02763|A1AG1_HUMAN	Unmodified	33-NATL	DIA	20200812_aAGP_072920_tryp_DIA_30fmolpm_04
PVPITN(N-Glycosylation)ATLDQITGK{Fuc:3; Hex:6; HexNAc:5}	3992.78	-7.31281e-06	-20.1082	34.8756	0	2.31022e+06	55.9025	55.9025	55.9025	4	1	27	42	sp|P02763|A1AG1_HUMAN	Unmodified	33-NATL	DIA	20200812_aAGP_072920_tryp_DIA_30fmolpm_04
PVPITN(N-Glycosylation)ATLDQITGK{@sulfate:1; Fuc:3; Hex:7; HexNAc:4}	4031.64	9.44103e-06	16.2172	15.5398	0.03125	1.52429e+08	45.4702	46.6578	45.7341	3;4	30	27	42	sp|P02763|A1AG1_HUMAN	Unmodified	33-NATL	DIA	20200812_aAGP_072920_tryp_DIA_30fmolpm_04
LVPVPITN(N-Glycosylation)ATLDQITGK{Fuc:2; Hex:6; HexNAc:5}	4058.86	-3.22222e-06	-4.4775	28.4057	0	21026522	54.9814	55.2438	55.1133	3;4	9	25	42	sp|P02763|A1AG1_HUMAN	Unmodified	33-NATL	DIA	20200812_aAGP_072920_tryp_DIA_30fmolpm_04
PVPITN(N-Glycosylation)ATLDQITGK{@sulfate:1; Fuc:1; Hex:6; HexNAc:5; Neu5Ac:1}	4071.67	3.1889e-06	-3.88464	34.9549	0	877040	53.659	53.9235	53.7913	3;4	33	27	42	sp|P02763|A1AG1_HUMAN	Unmodified	33-NATL	DIA	20200812_aAGP_072920_tryp_DIA_30fmolpm_04
PVPITN(N-Glycosylation)ATLDQITGK{Fuc:2; Hex:10; HexNAc:3}	4088.74	-4.45936e-08	-19.9452	35.514	0	241458	58.2814	58.4137	58.2814	3;4	15	27	42	sp|P02763|A1AG1_HUMAN	Unmodified	33-NATL	DIA	20200812_aAGP_072920_tryp_DIA_30fmolpm_04
PVPITN(N-Glycosylation)ATLDQITGK{Fuc:2; Hex:7; HexNAc:4; Neu5Ac:1}	4096.82	-1.55183e-05	-19.0452	55.2352	0	5.51655e+06	54.9814	55.1133	55.1133	4	4	27	42	sp|P02763|A1AG1_HUMAN	Unmodified	33-NATL	DIA	20200812_aAGP_072920_tryp_DIA_30fmolpm_04
PVPITN(N-Glycosylation)ATLDQITGK{Fuc:1; Hex:3; HexNAc:8; Neu5Ac:1}	4114.86	-1.16629e-05	13.3189	126.375	0	2.58282e+08	54.4525	55.3755	55.1133	3;4	23	27	42	sp|P02763|A1AG1_HUMAN	Unmodified;Ammonium	33-NATL	DIA	20200812_aAGP_072920_tryp_DIA_30fmolpm_04
LVPVPITN(N-Glycosylation)ATLDQITGK{Hex:7; HexNAc:6}	4131.87	-3.00431e-06	8.14791	66.6347	0	2.19164e+07	54.5847	55.1133	55.1133	3;4	12	25	42	sp|P02763|A1AG1_HUMAN	Ammonium	33-NATL	DIA	20200812_aAGP_072920_tryp_DIA_30fmolpm_04
VPITN(N-Glycosylation)ATLDQITGK{Fuc:1; Hex:4; HexNAc:5; Neu5Ac:3}	4152.8	-8.74983e-06	11.6491	19.7086	0.0178571	6.02555e+07	54.5847	55.2438	55.1133	3;4;5	2	28	42	sp|P02763|A1AG1_HUMAN	Ammonium	33-NATL	DIA	20200812_aAGP_072920_tryp_DIA_30fmolpm_04
LVPVPITN(N-Glycosylation)ATLDQITGK{Hex:3; HexNAc:5; Neu5Ac:3}	4153.85	1.85967e-06	12.8521	46.6423	0	5.64509e+07	54.5847	55.2438	55.1133	3;4	16	25	42	sp|P02763|A1AG1_HUMAN	Unmodified	33-NATL	DIA	20200812_aAGP_072920_tryp_DIA_30fmolpm_04
LVPVPITN(N-Glycosylation)ATLDQITGK{@sulfate:1; Fuc:2; Hex:7; HexNAc:3; Neu5Ac:1}	4185.79	-7.2203e-07	-19.4488	16.3884	0.0221729	1.96185e+06	54.5847	54.7169	54.7169	4	3	25	42	sp|P02763|A1AG1_HUMAN	Unmodified	33-NATL	DIA	20200812_aAGP_072920_tryp_DIA_30fmolpm_04
PVPITN(N-Glycosylation)ATLDQITGK{Fuc:1; Hex:4; HexNAc:9}	4188.83	2.71389e-06	-19.7099	28.3166	0	698910	54.8492	54.8492	54.8492	4	2	27	42	sp|P02763|A1AG1_HUMAN	Unmodified	33-NATL	DIA	20200812_aAGP_072920_tryp_DIA_30fmolpm_04
PVPITN(N-Glycosylation)ATLDQITGK{@sulfate:1; Fuc:5; Hex:4; HexNAc:6}	4243.8	-1.56007e-06	16.2066	49.107	0	3.19521e+07	52.3366	53.3945	52.6011	3;4	23	27	42	sp|P02763|A1AG1_HUMAN	Unmodified	33-NATL	DIA	20200812_aAGP_072920_tryp_DIA_30fmolpm_04
LVPVPITN(N-Glycosylation)ATLDQITGK{Hex:6; HexNAc:6; Neu5Ac:1}	4260.92	-3.26083e-06	-20.4443	30.9176	0	4.25132e+06	55.1133	55.1133	55.1133	4	1	25	42	sp|P02763|A1AG1_HUMAN	Unmodified	33-NATL	DIA	20200812_aAGP_072920_tryp_DIA_30fmolpm_04
LVPVPITN(N-Glycosylation)ATLDQITGK{Fuc:2; Hex:6; HexNAc:6}	4261.93	-1.73697e-06	-19.4864	15.9373	0.0262295	4431841	55.2438	55.2438	55.2438	4	1	25	42	sp|P02763|A1AG1_HUMAN	Unmodified	33-NATL	DIA	20200812_aAGP_072920_tryp_DIA_30fmolpm_04
PVPITN(N-Glycosylation)ATLDQITGK{Fuc:3; Hex:4; HexNAc:8}	4277.93	-1.15637e-05	13.5748	56.2448	0	8.45168e+07	54.3202	55.2438	54.9814	3;4	12	27	42	sp|P02763|A1AG1_HUMAN	Unmodified	33-NATL	DIA	20200812_aAGP_072920_tryp_DIA_30fmolpm_04
LVPVPITN(N-Glycosylation)ATLDQITGK{Fuc:1; Hex:7; HexNAc:6}	4277.93	-3.27238e-06	-5.28532	29.3356	0	7.28566e+06	54.8492	55.1133	54.9814	3	10	25	42	sp|P02763|A1AG1_HUMAN	Ammonium	33-NATL	DIA	20200812_aAGP_072920_tryp_DIA_30fmolpm_04
N(N-Glycosylation)ATLDQITGK{Fuc:4; Hex:5; HexNAc:9}	4281.75	4.2392e-06	-3.10968	16.5464	0.0211817	6.84522e+06	52.4688	52.8655	52.6011	4;5	21	32	42	sp|P02763|A1AG1_HUMAN	Unmodified	33-NATL	DIA	20200812_aAGP_072920_tryp_DIA_30fmolpm_04
PVPITN(N-Glycosylation)ATLDQITGK{Hex:7; HexNAc:5; Neu5Ac:2}	4298.86	-8.81464e-06	11.1441	36.2919	0	2.32125e+07	54.3202	55.1133	54.9814	4;5	8	27	42	sp|P02763|A1AG1_HUMAN	Ammonium	33-NATL	DIA	20200812_aAGP_072920_tryp_DIA_30fmolpm_04
LVPVPITN(N-Glycosylation)ATLDQITGK{Hex:10; HexNAc:3; Neu5Ac:1}	4299.91	-7.34307e-06	10.7747	28.3734	0	2.07289e+07	54.4525	55.1133	54.9814	3;4	10	25	42	sp|P02763|A1AG1_HUMAN	Unmodified	33-NATL	DIA	20200812_aAGP_072920_tryp_DIA_30fmolpm_04
PVPITN(N-Glycosylation)ATLDQITGK{Fuc:3; Hex:3; HexNAc:8; Neu5Ac:1}	4406.96	-7.79952e-06	13.619	16.8306	0.020339	8.41795e+06	54.188	54.9814	54.9814	3;4	6	27	42	sp|P02763|A1AG1_HUMAN	Ammonium	33-NATL	DIA	20200812_aAGP_072920_tryp_DIA_30fmolpm_04
PVPITN(N-Glycosylation)ATLDQITGK{Fuc:1; Hex:4; HexNAc:9; Neu5Ac:1}	4479.98	-7.67446e-06	9.5908	34.4389	0	2.6011e+07	54.188	54.8492	54.7169	3;4;5	8	27	42	sp|P02763|A1AG1_HUMAN	Ammonium	33-NATL	DIA	20200812_aAGP_072920_tryp_DIA_30fmolpm_04
LVPVPITN(N-Glycosylation)ATLDQITGK{@sulfate:1; Fuc:3; Hex:7; HexNAc:4; Neu5Ac:1}	4534.96	-6.67416e-06	9.26228	23.6986	0.00495868	6.75226e+06	54.188	54.8492	54.7169	4	7	25	42	sp|P02763|A1AG1_HUMAN	Unmodified	33-NATL	DIA	20200812_aAGP_072920_tryp_DIA_30fmolpm_04
PVPITN(N-Glycosylation)ATLDQITGK{@sulfate:1; Fuc:4; Hex:8; HexNAc:5}	4542.83	7.80898e-06	-3.90512	16.6391	0.020339	2.28049e+07	45.2064	45.6021	45.3383	4	20	27	42	sp|P02763|A1AG1_HUMAN	Unmodified	33-NATL	DIA	20200812_aAGP_072920_tryp_DIA_30fmolpm_04
PVPITN(N-Glycosylation)ATLDQITGK{@sulfate:1; Hex:10; HexNAc:7}	4688.88	4.67914e-06	-21.1638	19.6337	0.0178571	1.07218e+06	45.2064	45.2064	45.2064	4	23	27	42	sp|P02763|A1AG1_HUMAN	Unmodified	33-NATL	DIA	20200812_aAGP_072920_tryp_DIA_30fmolpm_04
PVPITN(N-Glycosylation)ATLDQITGK{@sulfate:1; Fuc:3; Hex:9; HexNAc:6}	4761.9	8.7731e-06	-19.0768	18.5039	0.0184957	9223794	44.811	44.9428	44.9428	4	19	27	42	sp|P02763|A1AG1_HUMAN	Unmodified	33-NATL	DIA	20200812_aAGP_072920_tryp_DIA_30fmolpm_04
NEEYN(N-Glycosylation)K{Hex:6; HexNAc:5}	2783.06	-1.78509e-06	-1.06741	122.623	0	2.28915e+07	13.6234	13.8878	13.7556	2;3	4	51	57	sp|P02763|A1AG1_HUMAN	Unmodified	56-NKSV	DIA	20200812_aAGP_072920_tryp_DIA_30fmolpm_04
NEEYN(N-Glycosylation)K{Fuc:1; Hex:6; HexNAc:5}	2929.12	-1.54547e-06	-0.232119	20.9613	0.030303	6.3534e+06	13.6234	13.8878	13.7556	3	4	51	57	sp|P02763|A1AG1_HUMAN	Unmodified	56-NKSV	DIA	20200812_aAGP_072920_tryp_DIA_30fmolpm_04
YFTPN(N-Glycosylation)K{Fuc:1; Hex:3; HexNAc:3}	2009.82	7.70578e-06	-20.9796	97.871	0.030303	285856	43.3601	43.3601	43.3601	2	11	67	73	sp|P02763|A1AG1_HUMAN	Ammonium	72-NKTE	DIA	20200812_aAGP_072920_tryp_DIA_30fmolpm_04
YFTPN(N-Glycosylation)K{Hex:5; HexNAc:4}	2390.97	-1.55771e-06	16.2568	15.8286	0.0314465	1.43219e+07	19.8355	20.4967	20.1	2;3	4	67	73	sp|P02763|A1AG1_HUMAN	Unmodified	72-NKTE	DIA	20200812_aAGP_072920_tryp_DIA_30fmolpm_04
FYFTPN(N-Glycosylation)K{Hex:5; HexNAc:4}	2538.03	-9.86374e-07	16.4072	20.4697	0.030303	8.24603e+06	33.449	33.9778	33.7134	2;3	7	66	73	sp|P02763|A1AG1_HUMAN	Unmodified	72-NKTE	DIA	20200812_aAGP_072920_tryp_DIA_30fmolpm_04
YFTPN(N-Glycosylation)K{Hex:6; HexNAc:5}	2756.1	-1.91522e-06	16.6292	183.364	0	4.82576e+07	19.4388	20.4967	19.8355	2;3	16	67	73	sp|P02763|A1AG1_HUMAN	Unmodified	72-NKTE	DIA	20200812_aAGP_072920_tryp_DIA_30fmolpm_04
YFTPN(N-Glycosylation)K{Fuc:1; Hex:6; HexNAc:5}	2902.16	-1.35997e-06	14.9759	99.9226	0.030303	7.02201e+06	19.4388	19.9678	19.571	3	14	67	73	sp|P02763|A1AG1_HUMAN	Unmodified	72-NKTE	DIA	20200812_aAGP_072920_tryp_DIA_30fmolpm_04
FYFTPN(N-Glycosylation)K{Hex:6; HexNAc:5}	2903.17	-1.3868e-06	16.7331	134.956	0	3.28684e+07	32.7877	33.9778	33.1844	2;3	19	66	73	sp|P02763|A1AG1_HUMAN	Unmodified;Ammonium	72-NKTE	DIA	20200812_aAGP_072920_tryp_DIA_30fmolpm_04
YFTPN(N-Glycosylation)K{Hex:7; HexNAc:6}	3121.23	-1.46995e-06	15.341	162.648	0	3.60911e+07	19.1743	20.1	19.4388	3	18	67	73	sp|P02763|A1AG1_HUMAN	Unmodified;Ammonium	72-NKTE	DIA	20200812_aAGP_072920_tryp_DIA_30fmolpm_04
YFTPN(N-Glycosylation)K{Hex:3; HexNAc:5; Neu5Ac:3}	3143.21	2.3625e-06	-3.36782	142.612	0	4.03941e+06	19.1743	19.571	19.4388	3	6	67	73	sp|P02763|A1AG1_HUMAN	Unmodified	72-NKTE	DIA	20200812_aAGP_072920_tryp_DIA_30fmolpm_04
ATFFYFTPN(N-Glycosylation)K{Hex:6; HexNAc:5}	3222.32	-1.37214e-06	15.3629	31.1861	0	2.00639e+07	48.904	49.5622	49.0346	3	6	63	73	sp|P02763|A1AG1_HUMAN	Unmodified;Ammonium	72-NKTE	DIA	20200812_aAGP_072920_tryp_DIA_30fmolpm_04
YFTPN(N-Glycosylation)K{Hex:4; HexNAc:9}	3244.31	-2.71991e-07	-5.0724	105.512	0.030303	2.96313e+06	48.904	49.2977	49.0346	3	4	67	73	sp|P02763|A1AG1_HUMAN	Unmodified	72-NKTE	DIA	20200812_aAGP_072920_tryp_DIA_30fmolpm_04
YFTPN(N-Glycosylation)K{Fuc:1; Hex:7; HexNAc:6}	3267.29	-1.34925e-06	14.2205	17.4748	0.0314465	4.73471e+06	18.9098	19.4388	19.042	3	8	67	73	sp|P02763|A1AG1_HUMAN	Unmodified	72-NKTE	DIA	20200812_aAGP_072920_tryp_DIA_30fmolpm_04
FYFTPN(N-Glycosylation)K{Hex:7; HexNAc:6}	3268.3	-1.132e-06	15.3086	118.955	0.030303	2.79946e+07	32.2587	33.3167	32.5232	3;4	15	66	73	sp|P02763|A1AG1_HUMAN	Unmodified;Ammonium	72-NKTE	DIA	20200812_aAGP_072920_tryp_DIA_30fmolpm_04
YFTPN(N-Glycosylation)K{Hex:10; HexNAc:3; Neu5Ac:1}	3289.27	-6.90822e-06	-20.365	13.9944	0.0314465	440771	19.042	19.1743	19.042	3	1	67	73	sp|P02763|A1AG1_HUMAN	Unmodified	72-NKTE	DIA	20200812_aAGP_072920_tryp_DIA_30fmolpm_04
FYFTPN(N-Glycosylation)K{Hex:3; HexNAc:5; Neu5Ac:3}	3290.28	2.55099e-06	-3.01977	97.4747	0.030303	3.56378e+06	32.391	32.7877	32.5232	3	5	66	73	sp|P02763|A1AG1_HUMAN	Unmodified	72-NKTE	DIA	20200812_aAGP_072920_tryp_DIA_30fmolpm_04
YFTPN(N-Glycosylation)K{@sulfate:1; Fuc:1; Hex:8; HexNAc:5}	3306.25	-9.25475e-06	14.8861	105.506	0.030303	7.18991e+06	32.2587	33.0522	32.5232	4	8	67	73	sp|P02763|A1AG1_HUMAN	Unmodified	72-NKTE	DIA	20200812_aAGP_072920_tryp_DIA_30fmolpm_04
FYFTPN(N-Glycosylation)K{Fuc:1; Hex:7; HexNAc:6}	3414.36	-8.26609e-07	13.7287	15.5795	0.0314465	3.63311e+06	31.9943	32.5232	32.2587	3;4	5	66	73	sp|P02763|A1AG1_HUMAN	Unmodified	72-NKTE	DIA	20200812_aAGP_072920_tryp_DIA_30fmolpm_04
FFYFTPN(N-Glycosylation)K{Hex:7; HexNAc:6}	3415.37	-1.10922e-06	14.2762	30.5942	0.030303	9.79417e+06	43.096	43.6244	43.3601	3	52	65	73	sp|P02763|A1AG1_HUMAN	Unmodified;Ammonium	72-NKTE	DIA	20200812_aAGP_072920_tryp_DIA_30fmolpm_04
ATFFYFTPN(N-Glycosylation)K{Hex:7; HexNAc:6}	3587.45	-1.05732e-06	-3.41444	23.102	0.0063593	1.52011e+07	48.2442	48.6399	48.5081	3	6	63	73	sp|P02763|A1AG1_HUMAN	Unmodified	72-NKTE	DIA	20200812_aAGP_072920_tryp_DIA_30fmolpm_04
FFYFTPN(N-Glycosylation)K{Hex:6; HexNAc:9}	3862.52	7.54006e-06	-4.62243	95.4857	0.030303	990741	36.4892	36.7537	36.6214	4	13	65	73	sp|P02763|A1AG1_HUMAN	Ammonium	72-NKTE	DIA	20200812_aAGP_072920_tryp_DIA_30fmolpm_04
SVQEIQATFFYFTPN(N-Glycosylation)K{@sulfate:1; Hex:3; HexNAc:7}	3906.6	3.75759e-06	-5.08626	37.0791	0	626677	53.13	53.5268	53.5268	3	6	57	73	sp|P02763|A1AG1_HUMAN	Ammonium	72-NKTE	DIA	20200812_aAGP_072920_tryp_DIA_30fmolpm_04
SVQEIQATFFYFTPN(N-Glycosylation)K{Hex:6; HexNAc:5}	3906.66	-7.32986e-07	15.1431	37.377	0	1.56922e+07	61.1896	61.983	61.3218	3;4	12	57	73	sp|P02763|A1AG1_HUMAN	Unmodified	72-NKTE	DIA	20200812_aAGP_072920_tryp_DIA_30fmolpm_04
TFFYFTPN(N-Glycosylation)K{Fuc:2; Hex:6; HexNAc:8}	4052.63	8.79939e-07	-19.9355	18.1011	0.0314465	842341	43.7566	43.8889	43.7566	3	7	64	73	sp|P02763|A1AG1_HUMAN	Unmodified	72-NKTE	DIA	20200812_aAGP_072920_tryp_DIA_30fmolpm_04
YFTPN(N-Glycosylation)K{Fuc:5; Hex:4; HexNAc:8; Neu5Ac:1}	4062.6	1.89056e-06	-18.9323	95.072	0.0178571	685958	39.9256	39.9256	39.9256	4	12	67	73	sp|P02763|A1AG1_HUMAN	Unmodified	72-NKTE	DIA	20200812_aAGP_072920_tryp_DIA_30fmolpm_04
YFTPN(N-Glycosylation)K{Fuc:2; Hex:8; HexNAc:7; Neu5Ac:1}	4069.59	-5.4831e-06	-3.28357	14.2701	0.0314465	2.35544e+07	45.6021	45.998	45.7341	3;4	34	67	73	sp|P02763|A1AG1_HUMAN	Unmodified	72-NKTE	DIA	20200812_aAGP_072920_tryp_DIA_30fmolpm_04
YFTPN(N-Glycosylation)K{Fuc:5; Hex:6; HexNAc:6; Neu5Ac:2}	4271.65	1.09064e-06	-19.6411	85.4536	0.030303	307088	46.7898	46.7898	46.7898	3	5	67	73	sp|P02763|A1AG1_HUMAN	Ammonium	72-NKTE	DIA	20200812_aAGP_072920_tryp_DIA_30fmolpm_04
SVQEIQATFFYFTPN(N-Glycosylation)K{Hex:7; HexNAc:6}	4271.8	-1.21426e-06	14.8659	20.4952	0.0165975	2.09476e+07	60.6607	61.3218	60.9252	3;4	11	57	73	sp|P02763|A1AG1_HUMAN	Unmodified;Ammonium	72-NKTE	DIA	20200812_aAGP_072920_tryp_DIA_30fmolpm_04
YFTPN(N-Glycosylation)K{@sulfate:1; Fuc:3; Hex:9; HexNAc:5; Neu5Ac:2}	4342.59	-3.73629e-06	9.82171	85.428	0.030303	8.51734e+06	45.4702	46.1301	45.6021	4;5	2	67	73	sp|P02763|A1AG1_HUMAN	Unmodified	72-NKTE	DIA	20200812_aAGP_072920_tryp_DIA_30fmolpm_04
ATFFYFTPN(N-Glycosylation)K{Fuc:1; Hex:9; HexNAc:6; Neu5Ac:1}	4348.71	-3.69433e-07	-20.2147	20.1979	0	247251	60.9252	61.0574	60.9252	4;5	47	63	73	sp|P02763|A1AG1_HUMAN	Unmodified	72-NKTE	DIA	20200812_aAGP_072920_tryp_DIA_30fmolpm_04
PN(N-Glycosylation)KTEDTIFLR{Fuc:1; Hex:4; HexNAc:5; Neu5Ac:2}	3724.56	1.3784e-06	-20.5901	83.327	0	405606	46.1301	46.2624	46.2624	3;4	17	70	81	sp|P02763|A1AG1_HUMAN	Unmodified	72-NKTE	DIA	20200812_aAGP_072920_tryp_DIA_30fmolpm_04
TPN(N-Glycosylation)KTEDTIFLR{@sulfate:1; Fuc:1; Hex:4; HexNAc:7}	3729.56	-6.74881e-06	-5.1042	29.7934	0	408494	60.264	60.5285	60.264	3	8	69	81	sp|P02763|A1AG1_HUMAN	Ammonium	72-NKTE	DIA	20200812_aAGP_072920_tryp_DIA_30fmolpm_04
YFTPN(N-Glycosylation)KTEDTIFLR{Hex:6; HexNAc:5}	3731.6	-6.45199e-07	-3.49678	43.1752	0	1.68784e+08	44.5469	44.9428	44.6789	3;4	20	67	81	sp|P02763|A1AG1_HUMAN	Unmodified	72-NKTE	DIA	20200812_aAGP_072920_tryp_DIA_30fmolpm_04
YFTPN(N-Glycosylation)KTEDTIFLR{Fuc:1; Hex:6; HexNAc:5}	3877.67	-3.20302e-06	-4.56235	19.9242	0.0178571	2.92615e+07	44.2835	44.5469	44.4153	4	13	67	81	sp|P02763|A1AG1_HUMAN	Unmodified	72-NKTE	DIA	20200812_aAGP_072920_tryp_DIA_30fmolpm_04
FYFTPN(N-Glycosylation)KTEDTIFLR{Hex:6; HexNAc:5}	3878.67	-9.56325e-07	16.4441	14.197	0.0375	1.76504e+07	52.8655	53.3945	52.9978	3;4	6	66	81	sp|P02763|A1AG1_HUMAN	Unmodified	72-NKTE	DIA	20200812_aAGP_072920_tryp_DIA_30fmolpm_04
FYFTPN(N-Glycosylation)KTEDTIFLR{@sulfate:1; Fuc:2; Hex:5; HexNAc:4}	3885.58	5.57053e-06	16.106	14.2569	0.0375	5.5072e+08	45.7341	46.7898	45.998	3;4	20	66	81	sp|P02763|A1AG1_HUMAN	Unmodified	72-NKTE	DIA	20200812_aAGP_072920_tryp_DIA_30fmolpm_04
YFTPN(N-Glycosylation)KTEDTIFLR{Fuc:3; Hex:3; HexNAc:6}	3886.69	1.61741e-07	-2.42294	20.9358	0.0165975	1.41574e+07	49.1668	49.5622	49.2977	3;4	10	67	81	sp|P02763|A1AG1_HUMAN	Unmodified	72-NKTE	DIA	20200812_aAGP_072920_tryp_DIA_30fmolpm_04
YFTPN(N-Glycosylation)KTEDTIFLR{Hex:7; HexNAc:6}	4096.74	-2.08417e-06	18.6461	107.704	0	2.85833e+08	43.6244	44.4153	44.153	3;4	19	67	81	sp|P02763|A1AG1_HUMAN	Unmodified	72-NKTE	DIA	20200812_aAGP_072920_tryp_DIA_30fmolpm_04
TPN(N-Glycosylation)KTEDTIFLR{@sulfate:1; Fuc:2; Hex:8; HexNAc:5}	4117.66	-2.94009e-06	-2.61509	119.16	0	5.21839e+07	44.0211	44.2835	44.153	4;5	18	69	81	sp|P02763|A1AG1_HUMAN	Ammonium	72-NKTE	DIA	20200812_aAGP_072920_tryp_DIA_30fmolpm_04
TPN(N-Glycosylation)KTEDTIFLR{Hex:6; HexNAc:7; Neu5Ac:1}	4118.72	4.90598e-07	-2.70271	104.139	0	3.32324e+07	44.0211	44.2835	44.153	4	10	69	81	sp|P02763|A1AG1_HUMAN	Unmodified	72-NKTE	DIA	20200812_aAGP_072920_tryp_DIA_30fmolpm_04
PN(N-Glycosylation)KTEDTIFLR{@sulfate:1; Fuc:3; Hex:4; HexNAc:8}	4123.66	4.50244e-06	-6.47376	144.451	0	6.51385e+06	44.0211	44.2835	44.153	4;5	5	70	81	sp|P02763|A1AG1_HUMAN	Ammonium	72-NKTE	DIA	20200812_aAGP_072920_tryp_DIA_30fmolpm_04
YFTPN(N-Glycosylation)KTEDTIFLR{@sulfate:1; Fuc:4; Hex:5; HexNAc:5}	4233.71	5.66448e-06	7.94834	29.7687	0	1.14713e+07	43.7566	45.998	45.866	4	56	67	81	sp|P02763|A1AG1_HUMAN	Unmodified;Ammonium	72-NKTE	DIA	20200812_aAGP_072920_tryp_DIA_30fmolpm_04
YFTPN(N-Glycosylation)KTEDTIFLR{Fuc:1; Hex:7; HexNAc:6}	4242.8	-2.28909e-06	-1.9241	29.7369	0	4.83212e+07	43.8889	44.2835	44.0211	3;4	57	67	81	sp|P02763|A1AG1_HUMAN	Unmodified	72-NKTE	DIA	20200812_aAGP_072920_tryp_DIA_30fmolpm_04
YFTPN(N-Glycosylation)KTEDTIFLR{@sulfate:1; Fuc:3; Hex:6; HexNAc:5}	4249.73	-6.93437e-08	11.026	20.9659	0.0157593	6.03809e+06	43.6244	44.153	44.153	4	2	67	81	sp|P02763|A1AG1_HUMAN	Unmodified	72-NKTE	DIA	20200812_aAGP_072920_tryp_DIA_30fmolpm_04
YFTPN(N-Glycosylation)KTEDTIFLR{Fuc:2; Hex:10; HexNAc:3}	4265.78	-4.38397e-06	-2.89768	29.7753	0	4.29515e+06	52.4688	52.8655	52.6011	4	47	67	81	sp|P02763|A1AG1_HUMAN	Unmodified	72-NKTE	DIA	20200812_aAGP_072920_tryp_DIA_30fmolpm_04
PN(N-Glycosylation)KTEDTIFLR{@sulfate:1; Fuc:2; Hex:4; HexNAc:8; Neu5Ac:1}	4268.73	-2.19236e-06	-20.0913	103.87	0	356444	42.8315	42.8315	42.8315	3;4	14	70	81	sp|P02763|A1AG1_HUMAN	Unmodified	72-NKTE	DIA	20200812_aAGP_072920_tryp_DIA_30fmolpm_04
TPN(N-Glycosylation)KTEDTIFLR{@sulfate:1; Fuc:3; Hex:5; HexNAc:6; Neu5Ac:1}	4271.69	7.07379e-06	13.5993	23.8083	0.00495868	1.98003e+07	42.9637	44.0211	43.7566	3;4	11	69	81	sp|P02763|A1AG1_HUMAN	Unmodified	72-NKTE	DIA	20200812_aAGP_072920_tryp_DIA_30fmolpm_04
YFTPN(N-Glycosylation)KTEDTIFLR{Hex:8; HexNAc:7}	4461.87	-1.3052e-06	13.7521	13.9678	0.0375	2.3121e+07	43.2282	44.0211	43.7566	3;4	7	67	81	sp|P02763|A1AG1_HUMAN	Unmodified	72-NKTE	DIA	20200812_aAGP_072920_tryp_DIA_30fmolpm_04
PN(N-Glycosylation)KTEDTIFLR{@sulfate:1; Fuc:3; Hex:10; HexNAc:6; Neu5Ac:1}	4980.98	-8.76259e-06	-4.71815	21.493	0.00340716	16653135	44.0211	44.4153	44.4153	4	3	70	81	sp|P02763|A1AG1_HUMAN	Unmodified	72-NKTE	DIA	20200812_aAGP_072920_tryp_DIA_30fmolpm_04
QDQC(Carbamidomethyl)IYN(N-Glycosylation)TTYLNVQR{Hex:3; HexNAc:5}	3416.48	-1.04771e-05	-5.44868	20.8928	0	518760	47.583	47.8475	47.7152	3;4	52	86	101	sp|P02763|A1AG1_HUMAN	Unmodified	93-NTTY	DIA	20200812_aAGP_072920_tryp_DIA_30fmolpm_04
QDQC(Carbamidomethyl)IYN(N-Glycosylation)TTYLNVQR{Hex:5; HexNAc:4}	3537.48	-1.5397e-06	13.2682	23.2673	0.0063593	1.80145e+07	40.7172	41.509	40.8491	3;4	14	86	101	sp|P02763|A1AG1_HUMAN	Unmodified	93-NTTY	DIA	20200812_aAGP_072920_tryp_DIA_30fmolpm_04
QDQC(Carbamidomethyl)IYN(N-Glycosylation)TTYLNVQR{Fuc:1; Hex:3; HexNAc:6}	3765.62	-8.8566e-06	10.4886	18.4297	0.0184957	4.03982e+07	43.7566	44.2835	44.2835	3;4	26	86	101	sp|P02763|A1AG1_HUMAN	Ammonium	93-NTTY	DIA	20200812_aAGP_072920_tryp_DIA_30fmolpm_04
N(N-Glycosylation)TTYLNVQR{@sulfate:1; Fuc:2; Hex:6; HexNAc:7}	3873.52	-3.15719e-06	15.5719	26.0011	0.030303	175754654	45.0746	45.7341	45.4702	3;4	28	92	101	sp|P02763|A1AG1_HUMAN	Ammonium	93-NTTY	DIA	20200812_aAGP_072920_tryp_DIA_30fmolpm_04
QDQC(Carbamidomethyl)IYN(N-Glycosylation)TTYLNVQR{Fuc:1; Hex:5; HexNAc:5}	3886.57	8.96477e-06	6.94268	18.1831	0.0190024	1.72252e+07	46.9219	47.8475	47.0541	3;4	9	86	101	sp|P02763|A1AG1_HUMAN	Unmodified	93-NTTY	DIA	20200812_aAGP_072920_tryp_DIA_30fmolpm_04
IYN(N-Glycosylation)TTYLNVQR{Fuc:3; Hex:4; HexNAc:7}	3891.65	2.27182e-06	-4.29182	27.9428	0	3.23023e+06	49.2977	49.5622	49.2977	3;4	44	90	101	sp|P02763|A1AG1_HUMAN	Ammonium	93-NTTY	DIA	20200812_aAGP_072920_tryp_DIA_30fmolpm_04
N(N-Glycosylation)TTYLNVQR{@sulfate:1; Fuc:1; Hex:9; HexNAc:4; Neu5Ac:1}	3895.51	-9.46004e-06	13.1057	22.7717	0.030303	28442684	45.2064	45.7341	45.4702	3;4	19	92	101	sp|P02763|A1AG1_HUMAN	Ammonium	93-NTTY	DIA	20200812_aAGP_072920_tryp_DIA_30fmolpm_04
QDQC(Carbamidomethyl)IYN(N-Glycosylation)TTYLNVQR{Hex:6; HexNAc:5}	3902.61	-4.89714e-07	14.4013	145.397	0	5.47536e+08	40.4532	41.509	40.5849	3;4	101	86	101	sp|P02763|A1AG1_HUMAN	Unmodified;Ammonium	93-NTTY	DIA	20200812_aAGP_072920_tryp_DIA_30fmolpm_04
IYN(N-Glycosylation)TTYLNVQR{Hex:5; HexNAc:7; Neu5Ac:1}	3906.63	-9.57293e-07	-15.802	95.617	0	2.51448e+06	43.6244	43.7566	43.6244	3	36	90	101	sp|P02763|A1AG1_HUMAN	Unmodified	93-NTTY	DIA	20200812_aAGP_072920_tryp_DIA_30fmolpm_04
N(N-Glycosylation)TTYLNVQR{Hex:6; HexNAc:9}	3907.57	6.53841e-06	14.5283	33.0181	0.030303	3.4368e+08	40.0576	46.9219	40.4532	3;4	86	92	101	sp|P02763|A1AG1_HUMAN	Unmodified;Ammonium	93-NTTY	DIA	20200812_aAGP_072920_tryp_DIA_30fmolpm_04
IYN(N-Glycosylation)TTYLNVQR{@sulfate:1; Fuc:1; Hex:3; HexNAc:9}	3923.59	3.4908e-06	-5.19407	37.4118	0	830188	47.3185	47.583	47.4507	3	18	90	101	sp|P02763|A1AG1_HUMAN	Ammonium	93-NTTY	DIA	20200812_aAGP_072920_tryp_DIA_30fmolpm_04
IYN(N-Glycosylation)TTYLNVQR{@sulfate:1; Fuc:1; Hex:5; HexNAc:6; Neu5Ac:1}	3929.55	3.60673e-06	-1.35956	34.2782	0	4.97227e+07	40.1895	47.1864	40.4532	3;4	43	90	101	sp|P02763|A1AG1_HUMAN	Unmodified	93-NTTY	DIA	20200812_aAGP_072920_tryp_DIA_30fmolpm_04
IYN(N-Glycosylation)TTYLNVQR{@sulfate:1; Hex:6; HexNAc:6; Neu5Ac:1}	3945.53	7.05443e-06	-2.4299	34.2051	0	3.01546e+07	40.1895	40.4532	40.4532	4	16	90	101	sp|P02763|A1AG1_HUMAN	Unmodified	93-NTTY	DIA	20200812_aAGP_072920_tryp_DIA_30fmolpm_04
IYN(N-Glycosylation)TTYLNVQR{@sulfate:1; Fuc:2; Hex:6; HexNAc:6}	3946.56	5.76386e-06	-5.73967	35.0196	0	1.82672e+07	40.5849	40.8491	40.5849	4	9	90	101	sp|P02763|A1AG1_HUMAN	Unmodified	93-NTTY	DIA	20200812_aAGP_072920_tryp_DIA_30fmolpm_04
N(N-Glycosylation)TTYLNVQR{@sulfate:1; Fuc:2; Hex:6; HexNAc:6; Neu5Ac:1}	3961.51	4.18401e-06	-3.48892	19.2659	0.0314465	1.20094e+07	40.1895	40.4532	40.4532	4	12	92	101	sp|P02763|A1AG1_HUMAN	Unmodified	93-NTTY	DIA	20200812_aAGP_072920_tryp_DIA_30fmolpm_04
IYN(N-Glycosylation)TTYLNVQR{@sulfate:1; Hex:7; HexNAc:7}	4019.59	2.80392e-06	12.393	19.679	0.0178571	4.40975e+07	44.9428	45.4702	45.2064	3;4	6	90	101	sp|P02763|A1AG1_HUMAN	Ammonium	93-NTTY	DIA	20200812_aAGP_072920_tryp_DIA_30fmolpm_04
QDQC(Carbamidomethyl)IYN(N-Glycosylation)TTYLNVQR{Fuc:2; Hex:5; HexNAc:5}	4032.63	8.08408e-06	6.72361	15.4919	0.03125	4.9217e+06	46.6578	47.4507	46.7898	3;4	4	86	101	sp|P02763|A1AG1_HUMAN	Unmodified	93-NTTY	DIA	20200812_aAGP_072920_tryp_DIA_30fmolpm_04
IYN(N-Glycosylation)TTYLNVQR{Hex:4; HexNAc:7; Neu5Ac:2}	4035.69	-4.19727e-06	-19.7913	17.4134	0.0196078	887100	43.3601	43.4922	43.3601	3;4	4	90	101	sp|P02763|A1AG1_HUMAN	Ammonium	93-NTTY	DIA	20200812_aAGP_072920_tryp_DIA_30fmolpm_04
QDQC(Carbamidomethyl)IYN(N-Glycosylation)TTYLNVQR{Fuc:1; Hex:6; HexNAc:5}	4048.67	-1.35581e-06	16.2134	58.451	0	1.56666e+08	38.471	40.8491	40.4532	3;4	42	86	101	sp|P02763|A1AG1_HUMAN	Unmodified;Ammonium	93-NTTY	DIA	20200812_aAGP_072920_tryp_DIA_30fmolpm_04
N(N-Glycosylation)TTYLNVQR{Fuc:1; Hex:6; HexNAc:9}	4053.63	5.32303e-06	-5.92884	29.5442	0.0134731	9.38964e+07	40.0576	46.2624	40.1895	3;4	41	92	101	sp|P02763|A1AG1_HUMAN	Unmodified;Ammonium	93-NTTY	DIA	20200812_aAGP_072920_tryp_DIA_30fmolpm_04
IYN(N-Glycosylation)TTYLNVQR{@sulfate:1; Fuc:2; Hex:5; HexNAc:6; Neu5Ac:1}	4075.6	5.18193e-06	-5.70144	32.0142	0	4.24021e+06	45.6021	45.866	45.7341	3;4	14	90	101	sp|P02763|A1AG1_HUMAN	Unmodified	93-NTTY	DIA	20200812_aAGP_072920_tryp_DIA_30fmolpm_04
QDQC(Carbamidomethyl)IYN(N-Glycosylation)TTYLNVQR{@sulfate:1; Fuc:2; Hex:7; HexNAc:4}	4233.7	-1.13848e-05	17.0297	22.6991	0.0078125	6.93814e+08	44.9428	46.5256	45.6021	3;4	43	86	101	sp|P02763|A1AG1_HUMAN	Ammonium	93-NTTY	DIA	20200812_aAGP_072920_tryp_DIA_30fmolpm_04
IYN(N-Glycosylation)TTYLNVQR{@sulfate:1; Fuc:4; Hex:6; HexNAc:6}	4238.66	8.79034e-06	13.752	41.5923	0	319343837	40.3214	45.3383	45.0746	3;4	44	90	101	sp|P02763|A1AG1_HUMAN	Ammonium	93-NTTY	DIA	20200812_aAGP_072920_tryp_DIA_30fmolpm_04
QDQC(Carbamidomethyl)IYN(N-Glycosylation)TTYLNVQR{Fuc:2; Hex:4; HexNAc:4; Neu5Ac:2}	4249.73	-1.18102e-06	-3.92309	39.649	0	6.39629e+06	40.7172	41.1123	40.7172	4	8	86	101	sp|P02763|A1AG1_HUMAN	Unmodified	93-NTTY	DIA	20200812_aAGP_072920_tryp_DIA_30fmolpm_04
QDQC(Carbamidomethyl)IYN(N-Glycosylation)TTYLNVQR{@sulfate:1; Fuc:1; Hex:3; HexNAc:8}	4251.71	-1.82751e-06	-2.98432	110.062	0	1.89311e+07	39.2645	42.3025	41.2446	3;4	25	86	101	sp|P02763|A1AG1_HUMAN	Ammonium	93-NTTY	DIA	20200812_aAGP_072920_tryp_DIA_30fmolpm_04
QDQC(Carbamidomethyl)IYN(N-Glycosylation)TTYLNVQR{Fuc:1; Hex:6; HexNAc:6}	4251.71	8.2475e-06	10.5344	23.1369	0.0063593	2.6675e+07	46.3933	47.4507	46.6578	3;4	19	86	101	sp|P02763|A1AG1_HUMAN	Unmodified	93-NTTY	DIA	20200812_aAGP_072920_tryp_DIA_30fmolpm_04
IYN(N-Glycosylation)TTYLNVQR{Fuc:1; Hex:10; HexNAc:4; Neu5Ac:1}	4253.74	-5.31675e-06	-18.6895	40.3963	0	643086	40.1895	40.1895	40.1895	4	1	90	101	sp|P02763|A1AG1_HUMAN	Unmodified	93-NTTY	DIA	20200812_aAGP_072920_tryp_DIA_30fmolpm_04
IYN(N-Glycosylation)TTYLNVQR{@sulfate:1; Fuc:3; Hex:7; HexNAc:6}	4254.7	-2.74571e-06	-18.9145	43.5418	0	2.46574e+06	40.4532	47.9797	40.4532	3;4	28	90	101	sp|P02763|A1AG1_HUMAN	Unmodified	93-NTTY	DIA	20200812_aAGP_072920_tryp_DIA_30fmolpm_04
QDQC(Carbamidomethyl)IYN(N-Glycosylation)TTYLNVQR{Hex:7; HexNAc:6}	4267.76	-4.69106e-06	13.8198	120.152	0	6.46264e+08	40.0576	41.1123	40.3214	3;4	19	86	101	sp|P02763|A1AG1_HUMAN	Unmodified	93-NTTY	DIA	20200812_aAGP_072920_tryp_DIA_30fmolpm_04
IYN(N-Glycosylation)TTYLNVQR{Fuc:2; Hex:6; HexNAc:8}	4272.82	-8.25125e-06	-21.3858	27.8437	0	91585.8	61.5863	61.5863	61.5863	4	7	90	101	sp|P02763|A1AG1_HUMAN	Unmodified	93-NTTY	DIA	20200812_aAGP_072920_tryp_DIA_30fmolpm_04
QDQC(Carbamidomethyl)IYN(N-Glycosylation)TTYLNVQR{Hex:9; HexNAc:3; Neu5Ac:1}	4273.7	-2.26952e-07	6.09231	107.035	0	1.12254e+07	40.8491	41.7736	40.9814	3;4	33	86	101	sp|P02763|A1AG1_HUMAN	Unmodified	93-NTTY	DIA	20200812_aAGP_072920_tryp_DIA_30fmolpm_04
QDQC(Carbamidomethyl)IYN(N-Glycosylation)TTYLNVQR{Hex:3; HexNAc:5; Neu5Ac:3}	4289.72	1.74502e-06	14.6209	15.6522	0.020339	1.09237e+08	39.9256	40.5849	40.3214	3;4	22	86	101	sp|P02763|A1AG1_HUMAN	Unmodified	93-NTTY	DIA	20200812_aAGP_072920_tryp_DIA_30fmolpm_04
QDQC(Carbamidomethyl)IYN(N-Glycosylation)TTYLN(Deamidated)VQR{Fuc:1; Hex:5; HexNAc:7}	4293.72	8.35084e-06	-20.208	19.5172	0.0178571	229035	43.6244	43.6244	43.6244	3	6	86	101	sp|P02763|A1AG1_HUMAN	Unmodified	93-NTTY	DIA	20200812_aAGP_072920_tryp_DIA_30fmolpm_04
IYN(N-Glycosylation)TTYLNVQR{@sulfate:1; Fuc:1; Hex:6; HexNAc:7; Neu5Ac:1}	4294.7	4.88323e-07	-18.0741	24.675	0.0017301	2.32642e+07	39.9256	40.0576	40.0576	3;4	12	90	101	sp|P02763|A1AG1_HUMAN	Unmodified	93-NTTY	DIA	20200812_aAGP_072920_tryp_DIA_30fmolpm_04
IYN(N-Glycosylation)TTYLNVQR{@sulfate:1; Hex:7; HexNAc:7; Neu5Ac:1}	4310.67	6.23738e-06	-2.65956	17.7264	0.0190024	4.71086e+07	39.9256	40.1895	40.0576	4	3	90	101	sp|P02763|A1AG1_HUMAN	Unmodified	93-NTTY	DIA	20200812_aAGP_072920_tryp_DIA_30fmolpm_04
QDQC(Carbamidomethyl)IYN(N-Glycosylation)TTYLNVQR{@sulfate:1; Fuc:2; Hex:7; HexNAc:3; Neu5Ac:1}	4321.69	-5.4296e-06	-20.1394	48.1353	0	748896	38.8678	39	39	4	23	86	101	sp|P02763|A1AG1_HUMAN	Unmodified	93-NTTY	DIA	20200812_aAGP_072920_tryp_DIA_30fmolpm_04
QDQC(Carbamidomethyl)IYN(N-Glycosylation)TTYLNVQR{Fuc:4; Hex:5; HexNAc:5}	4324.75	7.95458e-06	-4.46054	51.1487	0	980153	39.529	39.7935	39.7935	4	25	86	101	sp|P02763|A1AG1_HUMAN	Unmodified	93-NTTY	DIA	20200812_aAGP_072920_tryp_DIA_30fmolpm_04
N(N-Glycosylation)TTYLNVQR{@sulfate:1; Fuc:2; Hex:7; HexNAc:7; Neu5Ac:1}	4326.61	1.16063e-05	-5.19006	14.1124	0.0314465	1.46346e+07	45.4702	45.866	45.6021	4;5	13	92	101	sp|P02763|A1AG1_HUMAN	Unmodified	93-NTTY	DIA	20200812_aAGP_072920_tryp_DIA_30fmolpm_04
QDQC(Carbamidomethyl)IYN(N-Glycosylation)TTYLNVQR{Hex:6; HexNAc:6; Neu5Ac:1}	4396.78	-1.67737e-07	14.1055	14.3106	0.0375	195066218	45.2064	46.2624	45.4702	3;4	15	86	101	sp|P02763|A1AG1_HUMAN	Unmodified	93-NTTY	DIA	20200812_aAGP_072920_tryp_DIA_30fmolpm_04
QDQC(Carbamidomethyl)IYN(N-Glycosylation)TTYLNVQR{Fuc:1; Hex:7; HexNAc:6}	4413.81	-3.04092e-06	17.0615	32.33	0	1.78109e+08	39.529	40.4532	40.0576	3;4	6	86	101	sp|P02763|A1AG1_HUMAN	Unmodified	93-NTTY	DIA	20200812_aAGP_072920_tryp_DIA_30fmolpm_04
IYN(N-Glycosylation)TTYLNVQR{@sulfate:1; Fuc:3; Hex:8; HexNAc:6}	4416.74	1.34475e-06	-19.9405	16.3908	0.0221729	417294	43.4922	43.4922	43.4922	3	37	90	101	sp|P02763|A1AG1_HUMAN	Unmodified	93-NTTY	DIA	20200812_aAGP_072920_tryp_DIA_30fmolpm_04
IYN(N-Glycosylation)TTYLNVQR{@sulfate:1; Fuc:2; Hex:9; HexNAc:6}	4432.68	1.38143e-05	-20.96	32.4936	0	96662.1	43.8889	43.8889	43.8889	4	25	90	101	sp|P02763|A1AG1_HUMAN	Ammonium	93-NTTY	DIA	20200812_aAGP_072920_tryp_DIA_30fmolpm_04
QDQC(Carbamidomethyl)IYN(N-Glycosylation)TTYLNVQR{Hex:10; HexNAc:3; Neu5Ac:1}	4435.79	-8.32848e-06	14.3246	46.6962	0	3.64276e+07	39.7935	40.3214	40.0576	3;4	5	86	101	sp|P02763|A1AG1_HUMAN	Unmodified	93-NTTY	DIA	20200812_aAGP_072920_tryp_DIA_30fmolpm_04
IYN(N-Glycosylation)TTYLNVQR{@sulfate:1; Fuc:2; Hex:6; HexNAc:7; Neu5Ac:1}	4440.75	3.04277e-07	-4.0247	29.5816	0	8.73568e+06	39.7935	40.0576	39.9256	3	18	90	101	sp|P02763|A1AG1_HUMAN	Unmodified	93-NTTY	DIA	20200812_aAGP_072920_tryp_DIA_30fmolpm_04
QDQC(Carbamidomethyl)IYN(N-Glycosylation)TTYLNVQR{Hex:7; HexNAc:4; Neu5Ac:2}	4443.77	-1.42646e-06	13.002	29.9802	0	3.64546e+07	40.7172	41.3768	40.8491	3;4	16	86	101	sp|P02763|A1AG1_HUMAN	Unmodified	93-NTTY	DIA	20200812_aAGP_072920_tryp_DIA_30fmolpm_04
IYN(N-Glycosylation)TTYLNVQR{@sulfate:1; Fuc:1; Hex:10; HexNAc:6}	4448.74	-2.36613e-06	-4.51018	16.4589	0.0211817	1.28966e+07	40.7172	41.1123	40.7172	3;4	6	90	101	sp|P02763|A1AG1_HUMAN	Unmodified;Ammonium	93-NTTY	DIA	20200812_aAGP_072920_tryp_DIA_30fmolpm_04
QDQC(Carbamidomethyl)IYN(N-Glycosylation)TTYLNVQR{Hex:4; HexNAc:5; Neu5Ac:3}	4451.75	6.93622e-06	-4.52512	29.7741	0	3.34031e+07	39.9256	40.3214	40.0576	4	9	86	101	sp|P02763|A1AG1_HUMAN	Unmodified	93-NTTY	DIA	20200812_aAGP_072920_tryp_DIA_30fmolpm_04
N(N-Glycosylation)TTYLNVQR{@sulfate:1; Fuc:3; Hex:7; HexNAc:7; Neu5Ac:1}	4472.69	5.6004e-06	-5.78122	16.8959	0.0314465	2.29364e+06	45.3383	45.6021	45.4702	4	15	92	101	sp|P02763|A1AG1_HUMAN	Unmodified	93-NTTY	DIA	20200812_aAGP_072920_tryp_DIA_30fmolpm_04
QDQC(Carbamidomethyl)IYN(N-Glycosylation)TTYLNVQR{Fuc:2; Hex:7; HexNAc:6}	4559.86	-2.55561e-06	-3.61611	21.9461	0.0134731	2.44782e+07	39.9256	40.1895	40.0576	4	3	86	101	sp|P02763|A1AG1_HUMAN	Unmodified	93-NTTY	DIA	20200812_aAGP_072920_tryp_DIA_30fmolpm_04
N(N-Glycosylation)TTYLNVQR{@sulfate:1; Fuc:2; Hex:8; HexNAc:9}	4603.79	-3.46408e-06	-3.29126	16.2768	0.0314465	1.63586e+07	43.8889	44.2835	44.153	4	18	92	101	sp|P02763|A1AG1_HUMAN	Ammonium	93-NTTY	DIA	20200812_aAGP_072920_tryp_DIA_30fmolpm_04
QDQC(Carbamidomethyl)IYN(N-Glycosylation)TTYLNVQR{@sulfate:1; Fuc:1; Hex:4; HexNAc:9}	4616.85	-4.30482e-06	-20.4469	46.2386	0	1.30865e+06	40.1895	40.1895	40.1895	4	9	86	101	sp|P02763|A1AG1_HUMAN	Ammonium	93-NTTY	DIA	20200812_aAGP_072920_tryp_DIA_30fmolpm_04
QDQC(Carbamidomethyl)IYN(N-Glycosylation)TTYLNVQR{Fuc:1; Hex:7; HexNAc:7}	4616.85	4.98947e-06	-20.4469	46.2428	0	1.30865e+06	40.1895	40.1895	40.1895	4	9	86	101	sp|P02763|A1AG1_HUMAN	Ammonium	93-NTTY	DIA	20200812_aAGP_072920_tryp_DIA_30fmolpm_04
QDQC(Carbamidomethyl)IYN(N-Glycosylation)TTYLNVQR{Hex:8; HexNAc:7}	4632.88	-2.32799e-06	19.7241	46.3598	0	8.65361e+07	39.3968	40.0576	39.529	3;4	29	86	101	sp|P02763|A1AG1_HUMAN	Unmodified;Ammonium	93-NTTY	DIA	20200812_aAGP_072920_tryp_DIA_30fmolpm_04
N(N-Glycosylation)TTYLNVQR{Fuc:5; Hex:6; HexNAc:9}	4637.85	9.07569e-06	-18.8749	13.6527	0.0314465	6.84541e+06	39.6612	39.6612	39.6612	3;4	13	92	101	sp|P02763|A1AG1_HUMAN	Unmodified	93-NTTY	DIA	20200812_aAGP_072920_tryp_DIA_30fmolpm_04
QDQC(Carbamidomethyl)IYN(N-Glycosylation)TTYLNVQR{Hex:10; HexNAc:4; Neu5Ac:1}	4638.84	-2.54223e-06	-20.7992	43.3307	0	7.94083e+06	39.3968	39.7935	39.3968	4	6	86	101	sp|P02763|A1AG1_HUMAN	Unmodified	93-NTTY	DIA	20200812_aAGP_072920_tryp_DIA_30fmolpm_04
QDQC(Carbamidomethyl)IYN(N-Glycosylation)TTYLNVQR{Hex:4; HexNAc:6; Neu5Ac:3}	4654.86	7.67251e-07	12.8967	26.4112	0	1.69218e+07	39.2645	39.9256	39.3968	3;4	5	86	101	sp|P02763|A1AG1_HUMAN	Unmodified	93-NTTY	DIA	20200812_aAGP_072920_tryp_DIA_30fmolpm_04
QDQC(Carbamidomethyl)IYN(N-Glycosylation)TTYLNVQR{@sulfate:1; Fuc:3; Hex:7; HexNAc:4; Neu5Ac:1}	4670.83	-4.94894e-06	9.01609	43.2834	0	1.55571e+07	39.2645	39.9256	39.7935	4	15	86	101	sp|P02763|A1AG1_HUMAN	Unmodified	93-NTTY	DIA	20200812_aAGP_072920_tryp_DIA_30fmolpm_04
QDQC(Carbamidomethyl)IYN(N-Glycosylation)TTYLNVQR{Fuc:1; Hex:8; HexNAc:7}	4778.93	-1.41801e-06	12.0354	16.7258	0.020339	2.13745e+07	39.2645	40.0576	39.3968	3;4	7	86	101	sp|P02763|A1AG1_HUMAN	Unmodified	93-NTTY	DIA	20200812_aAGP_072920_tryp_DIA_30fmolpm_04
QDQC(Carbamidomethyl)IYN(N-Glycosylation)TTYLNVQR{Fuc:1; Hex:10; HexNAc:4; Neu5Ac:1}	4784.9	-1.47326e-06	-6.01955	13.717	0.0382044	3.65937e+06	39.2645	39.6612	39.529	4	5	86	101	sp|P02763|A1AG1_HUMAN	Unmodified	93-NTTY	DIA	20200812_aAGP_072920_tryp_DIA_30fmolpm_04
QDQC(Carbamidomethyl)IYN(N-Glycosylation)TTYLNVQR{Hex:9; HexNAc:8}	4998.01	-1.80365e-06	10.7743	19.2546	0.0178571	1.8548e+07	38.8678	39.7935	39.1323	4	6	86	101	sp|P02763|A1AG1_HUMAN	Unmodified	93-NTTY	DIA	20200812_aAGP_072920_tryp_DIA_30fmolpm_04
QDQC(Carbamidomethyl)IYN(N-Glycosylation)TTYLNVQR{@sulfate:1; Fuc:3; Hex:8; HexNAc:5; Neu5Ac:1}	5035.96	-5.07809e-06	-5.11023	16.1386	0.0242826	1.75851e+06	39	39.2645	39.1323	4	6	86	101	sp|P02763|A1AG1_HUMAN	Unmodified	93-NTTY	DIA	20200812_aAGP_072920_tryp_DIA_30fmolpm_04
EN(N-Glycosylation)GTISR{Hex:6; HexNAc:5}	2763.1	-1.60451e-06	-1.79787	16.2126	0.0314465	1.06051e+07	14.0201	14.4168	14.1523	3	3	101	108	sp|P02763|A1AG1_HUMAN	Unmodified	103-NGTI	DIA	20200812_aAGP_072920_tryp_DIA_30fmolpm_04

## Sheet: all Phil82 GlycReSoft
glycopeptide	neutral_mass	mass_accuracy	ms1_score	ms2_score	q_value	total_signal	start_time	end_time	apex_time	charge_states	msms_count	peptide_start	peptide_end	protein_name	mass_shifts	site	method	file
N(N-Glycosylation)WTGVTQSGGSSTC(Carbamidomethyl){Hex:5; HexNAc:2}	2657.02	-7.17084e-07	15.5731	15.7174	0.0113636	2.79321e+08	27.0479	28.5985	27.6163	2;3	3	141	155	iav|AFG99160|A/Phil/2/1982_HA	Unmodified	126-NWTG	DDA	20200812_Phil82_072920_chymo_DDA_30fmolpm_02
N(N-Glycosylation)WTGVTQSGGSSTC(Carbamidomethyl){Hex:5; HexNAc:2}	2657.02	-8.41143e-07	17.4085	32.2637	0	3.92117e+08	27.1304	28.5636	27.6069	2;3	3	141	155	iav|AFG99160|A/Phil/2/1982_HA	Unmodified	126-NWTG	DDA	20200812_Phil82_072920_chymo_DDA_30fmolpm_03
N(N-Glycosylation)WTGVTQSGGSSTC(Carbamidomethyl){Hex:5; HexNAc:2}	2657.02	-8.37423e-07	17.4355	16.6973	0.0119048	3.50562e+08	26.7214	28.0291	27.1431	2;3	3	141	155	iav|AFG99160|A/Phil/2/1982_HA	Unmodified	126-NWTG	DDA	20200812_Phil82_072920_chymo_DDA_30fmolpm_04
N(N-Glycosylation)WTGVTQSGGSSTC(Carbamidomethyl){Hex:7; HexNAc:2}	2981.13	-1.3041e-06	15.9664	15.3026	0.0113636	1.2697e+08	26.6408	27.4457	27.0339	2;3	2	141	155	iav|AFG99160|A/Phil/2/1982_HA	Unmodified	126-NWTG	DDA	20200812_Phil82_072920_chymo_DDA_30fmolpm_02
N(N-Glycosylation)WTGVTQSGGSSTC(Carbamidomethyl){Hex:7; HexNAc:2}	2981.13	-1.56125e-06	17.6857	12.0239	0.049505	1.89945e+08	26.1655	27.0335	26.5058	2;3	2	141	155	iav|AFG99160|A/Phil/2/1982_HA	Unmodified	126-NWTG	DDA	20200812_Phil82_072920_chymo_DDA_30fmolpm_04
GSN(N-Glycosylation)NSFFSR{@sulfate:1; Fuc:1; Hex:4; HexNAc:5}	2904.08	-5.90569e-07	14.1126	16.6763	0	1.02439e+08	30.9359	32.5065	31.2803	2;3	4	157	166	iav|AFG99160|A/Phil/2/1982_HA	Unmodified	144-NNSF	DDA	20200812_Phil82_072920_tryp_DDA_30fmolpm_01
GSN(N-Glycosylation)NSFFSR{@sulfate:1; Fuc:1; Hex:4; HexNAc:5}	2904.08	-6.20279e-07	15.2886	16.16	0	9.67904e+07	31.0637	32.5864	31.4794	2;3	4	157	166	iav|AFG99160|A/Phil/2/1982_HA	Unmodified	144-NNSF	DDA	20200812_Phil82_072920_tryp_DDA_30fmolpm_02
GSN(N-Glycosylation)NSFFSR{@sulfate:1; Fuc:1; Hex:4; HexNAc:5}	2904.08	-6.3706e-07	13.8053	16.1585	0	1.08042e+08	30.8786	32.2799	31.3374	2;3	4	157	166	iav|AFG99160|A/Phil/2/1982_HA	Unmodified	144-NNSF	DDA	20200812_Phil82_072920_tryp_DDA_30fmolpm_03
GSN(N-Glycosylation)NSFFSR{@sulfate:1; Fuc:1; Hex:4; HexNAc:5}	2904.08	-6.26749e-07	15.2608	14.1249	0	1.22163e+08	30.7986	32.2924	31.2708	2;3	4	157	166	iav|AFG99160|A/Phil/2/1982_HA	Unmodified	144-NNSF	DDA	20200812_Phil82_072920_tryp_DDA_30fmolpm_04
GSN(N-Glycosylation)NSFFSR{@sulfate:1; Fuc:1; Hex:4; HexNAc:5}	2904.08	-3.44055e-07	12.0532	24.398	0	4.01955e+07	30.8727	32.1889	31.2686	3	22	157	166	iav|AFG99160|A/Phil/2/1982_HA	Unmodified;Ammonium	144-NNSF	DIA	20200812_Phil82_072920_tryp_DIA_30fmolpm_01
GSN(N-Glycosylation)NSFFSR{@sulfate:1; Fuc:2; Hex:4; HexNAc:5}	3050.13	-7.30342e-07	13.6386	8.15291	0	7.68043e+07	30.6241	31.8113	30.9349	3	3	157	166	iav|AFG99160|A/Phil/2/1982_HA	Unmodified	144-NNSF	DDA	20200812_Phil82_072920_tryp_DDA_30fmolpm_03
GSN(N-Glycosylation)NSFFSR{@sulfate:1; Fuc:2; Hex:6; HexNAc:4}	3171.18	-7.56728e-06	-5.91071	8.94327	0	1.18451e+06	28.1649	28.3794	28.3794	3;4	3	157	166	iav|AFG99160|A/Phil/2/1982_HA	Unmodified	144-NNSF	DDA	20200812_Phil82_072920_tryp_DDA_30fmolpm_02
GSN(N-Glycosylation)NSFFSR{@sulfate:1; Hex:4; HexNAc:5; Neu5Ac:1}	3049.1	2.78952e-06	13.8792	8.9284	0	5.28236e+07	31.1476	32.642	31.4794	3	4	157	166	iav|AFG99160|A/Phil/2/1982_HA	Ammonium	144-NNSF	DDA	20200812_Phil82_072920_tryp_DDA_30fmolpm_02
GSN(N-Glycosylation)NSFFSR{Fuc:1; Hex:5; HexNAc:4}	2783.09	-9.92439e-07	16.2724	11.9047	0	8.88141e+07	27.7276	28.3794	27.9073	2;3	2	157	166	iav|AFG99160|A/Phil/2/1982_HA	Unmodified	144-NNSF	DDA	20200812_Phil82_072920_tryp_DDA_30fmolpm_02
GSN(N-Glycosylation)NSFFSR{Fuc:1; Hex:5; HexNAc:4}	2783.09	-1.068e-06	14.2012	10.1469	0	7.50801e+07	27.5459	28.2207	27.8272	2;3	2	157	166	iav|AFG99160|A/Phil/2/1982_HA	Unmodified	144-NNSF	DDA	20200812_Phil82_072920_tryp_DDA_30fmolpm_03
GSN(N-Glycosylation)NSFFSR{Fuc:1; Hex:5; HexNAc:5}	2986.17	-9.68253e-07	16.3874	14.1721	0	5.36533e+08	27.3355	28.4398	28.1116	2;3;4	6	157	166	iav|AFG99160|A/Phil/2/1982_HA	Unmodified	144-NNSF	DDA	20200812_Phil82_072920_tryp_DDA_30fmolpm_01
GSN(N-Glycosylation)NSFFSR{Fuc:1; Hex:5; HexNAc:5}	2986.17	-1.18727e-06	16.5334	12.0727	0	4.85437e+08	27.7728	28.5455	28.1649	2;3;4	5	157	166	iav|AFG99160|A/Phil/2/1982_HA	Unmodified	144-NNSF	DDA	20200812_Phil82_072920_tryp_DDA_30fmolpm_02
GSN(N-Glycosylation)NSFFSR{Fuc:1; Hex:5; HexNAc:5}	2986.17	-1.0384e-06	15.2764	10.2428	0	4.58298e+08	27.3138	28.4085	28.0484	2;3;4	5	157	166	iav|AFG99160|A/Phil/2/1982_HA	Unmodified	144-NNSF	DDA	20200812_Phil82_072920_tryp_DDA_30fmolpm_03
GSN(N-Glycosylation)NSFFSR{Fuc:1; Hex:5; HexNAc:5}	2986.17	-9.57086e-07	15.9089	16.444	0	4.62382e+08	27.5099	28.3587	28.0217	2;3;4	5	157	166	iav|AFG99160|A/Phil/2/1982_HA	Unmodified	144-NNSF	DDA	20200812_Phil82_072920_tryp_DDA_30fmolpm_04
GSN(N-Glycosylation)NSFFSR{Fuc:1; Hex:5; HexNAc:5}	2986.18	-1.73571e-06	16.6774	139.48	0	2.0676e+08	27.5815	28.2393	27.9757	2;3	5	157	166	iav|AFG99160|A/Phil/2/1982_HA	Unmodified	144-NNSF	DIA	20200812_Phil82_072920_tryp_DIA_30fmolpm_01
GSN(N-Glycosylation)NSFFSR{Fuc:1; Hex:5; HexNAc:5}	2986.17	-2.43555e-07	-4.71888	131.163	0	7.10612e+06	27.8453	28.1077	27.9759	3	3	157	166	iav|AFG99160|A/Phil/2/1982_HA	Ammonium	144-NNSF	DIA	20200812_Phil82_072920_tryp_DIA_30fmolpm_02
GSN(N-Glycosylation)NSFFSR{Fuc:1; Hex:5; HexNAc:5}	2986.17	-1.12496e-06	15.8785	116.722	0	2.32844e+08	27.5809	28.1057	27.8433	2;3;4	14	157	166	iav|AFG99160|A/Phil/2/1982_HA	Unmodified;Ammonium	144-NNSF	DIA	20200812_Phil82_072920_tryp_DIA_30fmolpm_04
GSN(N-Glycosylation)NSFFSR{Fuc:2; Hex:5; HexNAc:5}	3132.23	-1.14641e-06	13.8602	18.1251	0	1.41817e+08	27.4386	28.0366	27.6329	2;3	2	157	166	iav|AFG99160|A/Phil/2/1982_HA	Unmodified	144-NNSF	DDA	20200812_Phil82_072920_tryp_DDA_30fmolpm_02
GSN(N-Glycosylation)NSFFSR{Fuc:2; Hex:5; HexNAc:5}	3132.23	-9.51283e-07	13.7116	10.2834	0	1.06908e+08	27.3138	27.9372	27.4963	2;3	1	157	166	iav|AFG99160|A/Phil/2/1982_HA	Unmodified	144-NNSF	DDA	20200812_Phil82_072920_tryp_DDA_30fmolpm_03
GSN(N-Glycosylation)NSFFSR{Fuc:2; Hex:5; HexNAc:5}	3132.23	-9.40704e-07	13.393	29.2649	0	5.64964e+07	27.1855	27.8451	27.4492	3	10	157	166	iav|AFG99160|A/Phil/2/1982_HA	Unmodified	144-NNSF	DIA	20200812_Phil82_072920_tryp_DIA_30fmolpm_01
GSN(N-Glycosylation)NSFFSR{Fuc:3; Hex:5; HexNAc:4}	3075.21	-1.74338e-06	11.327	8.59405	0	1.50803e+07	26.8994	27.2159	27.0291	3	1	157	166	iav|AFG99160|A/Phil/2/1982_HA	Unmodified	144-NNSF	DDA	20200812_Phil82_072920_tryp_DDA_30fmolpm_04
GSN(N-Glycosylation)NSFFSR{Hex:4; HexNAc:5; Neu5Ac:1}	2969.15	2.7656e-06	15.0569	101.789	0	1.48732e+08	27.7167	28.3746	28.1109	2;3;4	8	157	166	iav|AFG99160|A/Phil/2/1982_HA	Ammonium	144-NNSF	DIA	20200812_Phil82_072920_tryp_DIA_30fmolpm_03
GSN(N-Glycosylation)NSFFSR{Hex:5; HexNAc:2}	2230.88	-4.42062e-07	13.7766	11.7167	0	2.14782e+07	28.241	28.5686	28.4398	2;3	2	157	166	iav|AFG99160|A/Phil/2/1982_HA	Unmodified	144-NNSF	DDA	20200812_Phil82_072920_tryp_DDA_30fmolpm_01
GSN(N-Glycosylation)NSFFSR{Hex:5; HexNAc:2}	2230.88	-7.13647e-07	13.4544	10.0106	0	2.23999e+07	28.3246	28.733	28.5455	2;3	2	157	166	iav|AFG99160|A/Phil/2/1982_HA	Unmodified	144-NNSF	DDA	20200812_Phil82_072920_tryp_DDA_30fmolpm_02
GSN(N-Glycosylation)NSFFSR{Hex:5; HexNAc:2}	2230.88	-8.45505e-07	13.5323	8.21789	0	3.09932e+07	28.1743	28.6825	28.3062	2;3	2	157	166	iav|AFG99160|A/Phil/2/1982_HA	Unmodified	144-NNSF	DDA	20200812_Phil82_072920_tryp_DDA_30fmolpm_04
GSN(N-Glycosylation)NSFFSR{Hex:5; HexNAc:6}	3043.2	-2.0352e-06	13.0042	17.8595	0	2.79712e+07	27.9739	28.4774	28.2317	3	2	157	166	iav|AFG99160|A/Phil/2/1982_HA	Unmodified	144-NNSF	DDA	20200812_Phil82_072920_tryp_DDA_30fmolpm_02
KRGSN(N-Glycosylation)N(Deamidated)SFF{Fuc:1; Hex:5; HexNAc:5}	3028.23	-3.55094e-06	-3.42344	21.6898	0.0172414	3.23622e+07	25.6254	25.8891	25.8891	3	16	155	164	iav|AFG99160|A/Phil/2/1982_HA	Unmodified	144-NNSF	DIA	20200812_Phil82_072920_chymo_DIA_30fmolpm_02
KRGSN(N-Glycosylation)N(Deamidated)SFF{Fuc:1; Hex:5; HexNAc:5}	3028.23	-3.64257e-06	-3.62618	19.4102	0	2.64317e+07	25.8709	26.1348	26.1348	3	8	155	164	iav|AFG99160|A/Phil/2/1982_HA	Unmodified	144-NNSF	DIA	20200812_Phil82_072920_chymo_DIA_30fmolpm_04
KRGSN(N-Glycosylation)NSFF{@sulfate:1; Fuc:1; Hex:4; HexNAc:5}	2945.14	-7.29144e-07	16.3211	17.053	0	3.67121e+08	29.023	29.8381	29.4674	2;3	1	155	164	iav|AFG99160|A/Phil/2/1982_HA	Unmodified	144-NNSF	DDA	20200812_Phil82_072920_chymo_DDA_30fmolpm_02
KRGSN(N-Glycosylation)NSFF{@sulfate:1; Fuc:1; Hex:4; HexNAc:5}	2945.14	-8.51129e-07	18.0384	26.9468	0	5.05648e+08	28.9762	29.8431	29.4193	2;3	1	155	164	iav|AFG99160|A/Phil/2/1982_HA	Unmodified	144-NNSF	DDA	20200812_Phil82_072920_chymo_DDA_30fmolpm_03
KRGSN(N-Glycosylation)NSFF{@sulfate:1; Fuc:1; Hex:4; HexNAc:5}	2945.14	-6.08408e-07	13.6666	17.5952	0.0172414	2.42439e+07	29.3117	30.1023	29.5756	3	13	155	164	iav|AFG99160|A/Phil/2/1982_HA	Unmodified	144-NNSF	DIA	20200812_Phil82_072920_chymo_DIA_30fmolpm_02
KRGSN(N-Glycosylation)NSFF{Fuc:1; Hex:5; HexNAc:4}	2824.16	-7.27845e-07	17.2191	11.5895	0	9.03075e+08	25.6683	28.3914	26.1705	3	1	155	164	iav|AFG99160|A/Phil/2/1982_HA	Unmodified	144-NNSF	DDA	20200812_Phil82_072920_chymo_DDA_30fmolpm_01
KRGSN(N-Glycosylation)NSFF{Fuc:1; Hex:5; HexNAc:4}	2824.16	-8.21873e-07	16.689	28.1218	0	6.45866e+08	25.5854	27.7658	26.0842	3	1	155	164	iav|AFG99160|A/Phil/2/1982_HA	Unmodified	144-NNSF	DDA	20200812_Phil82_072920_chymo_DDA_30fmolpm_02
KRGSN(N-Glycosylation)NSFF{Fuc:1; Hex:5; HexNAc:4}	2824.16	-7.49416e-07	16.2705	26.8272	0	4.19914e+07	25.7573	27.2045	25.8891	3	14	155	164	iav|AFG99160|A/Phil/2/1982_HA	Unmodified	144-NNSF	DIA	20200812_Phil82_072920_chymo_DIA_30fmolpm_02
KRGSN(N-Glycosylation)NSFF{Fuc:1; Hex:5; HexNAc:4}	2824.16	-7.81156e-07	15.2324	26.7531	0	4.62092e+07	25.8781	27.0638	26.0099	3	13	155	164	iav|AFG99160|A/Phil/2/1982_HA	Unmodified	144-NNSF	DIA	20200812_Phil82_072920_chymo_DIA_30fmolpm_03
KRGSN(N-Glycosylation)NSFF{Fuc:1; Hex:5; HexNAc:5}	3027.24	-8.03068e-07	17.7794	15.5186	0	3.74282e+09	25.2564	27.5965	26.3709	2;3;4	5	155	164	iav|AFG99160|A/Phil/2/1982_HA	Unmodified	144-NNSF	DDA	20200812_Phil82_072920_chymo_DDA_30fmolpm_01
KRGSN(N-Glycosylation)NSFF{Fuc:1; Hex:5; HexNAc:5}	3027.24	-8.58212e-07	18.2752	21.0524	0	3.77077e+09	25.0872	28.6749	26.2437	2;3;4	3	155	164	iav|AFG99160|A/Phil/2/1982_HA	Unmodified	144-NNSF	DDA	20200812_Phil82_072920_chymo_DDA_30fmolpm_03
KRGSN(N-Glycosylation)NSFF{Fuc:1; Hex:5; HexNAc:5}	3027.24	-7.54459e-07	16.6589	119.617	0	2.60553e+08	26.1453	26.9352	26.409	3	8	155	164	iav|AFG99160|A/Phil/2/1982_HA	Unmodified	144-NNSF	DIA	20200812_Phil82_072920_chymo_DIA_30fmolpm_01
KRGSN(N-Glycosylation)NSFF{Fuc:1; Hex:5; HexNAc:5}	3027.24	-1.03111e-06	16.8685	118.455	0	2.05306e+08	25.8891	26.6791	26.1528	3	8	155	164	iav|AFG99160|A/Phil/2/1982_HA	Unmodified	144-NNSF	DIA	20200812_Phil82_072920_chymo_DIA_30fmolpm_02
KRGSN(N-Glycosylation)NSFF{Fuc:1; Hex:5; HexNAc:5}	3027.24	-7.79807e-07	15.0546	120.894	0	2.40793e+08	26.0099	26.8013	26.1417	3	11	155	164	iav|AFG99160|A/Phil/2/1982_HA	Unmodified	144-NNSF	DIA	20200812_Phil82_072920_chymo_DIA_30fmolpm_03
KRGSN(N-Glycosylation)NSFF{Fuc:1; Hex:5; HexNAc:5}	3027.24	-9.70068e-07	17.3022	131.161	0	2.07649e+08	26.1348	26.9247	26.2665	3	6	155	164	iav|AFG99160|A/Phil/2/1982_HA	Unmodified	144-NNSF	DIA	20200812_Phil82_072920_chymo_DIA_30fmolpm_04
KRGSN(N-Glycosylation)NSFF{Fuc:1; Hex:6; HexNAc:3}	2783.13	-9.57235e-08	10.8778	26.7874	0	8.41851e+06	25.0988	25.7573	25.3615	3	8	155	164	iav|AFG99160|A/Phil/2/1982_HA	Unmodified	144-NNSF	DIA	20200812_Phil82_072920_chymo_DIA_30fmolpm_02
KRGSN(N-Glycosylation)NSFF{Fuc:1; Hex:6; HexNAc:5}	3189.29	-1.16233e-06	10.9307	31.0523	0	8.9219e+06	25.2231	26.0135	25.355	3	10	155	164	iav|AFG99160|A/Phil/2/1982_HA	Unmodified	144-NNSF	DIA	20200812_Phil82_072920_chymo_DIA_30fmolpm_01
KRGSN(N-Glycosylation)NSFF{Fuc:1; Hex:6; HexNAc:5}	3189.29	-1.00318e-06	12.5243	25.6278	0.0172414	1.52797e+07	24.8346	26.2846	26.0209	3	24	155	164	iav|AFG99160|A/Phil/2/1982_HA	Unmodified	144-NNSF	DIA	20200812_Phil82_072920_chymo_DIA_30fmolpm_02
KRGSN(N-Glycosylation)NSFF{Fuc:1; Hex:6; HexNAc:5}	3189.29	-1.29917e-06	13.7198	28.1074	0	1.67538e+07	24.9565	26.5375	26.1417	3	25	155	164	iav|AFG99160|A/Phil/2/1982_HA	Unmodified	144-NNSF	DIA	20200812_Phil82_072920_chymo_DIA_30fmolpm_03
KRGSN(N-Glycosylation)NSFF{Fuc:1; Hex:9; HexNAc:2}	3066.19	7.0741e-06	12.2434	119.526	0	5.53245e+06	25.8815	26.409	26.1453	4	3	155	164	iav|AFG99160|A/Phil/2/1982_HA	Unmodified	144-NNSF	DIA	20200812_Phil82_072920_chymo_DIA_30fmolpm_01
KRGSN(N-Glycosylation)NSFF{Fuc:2; Hex:5; HexNAc:5}	3173.3	-1.34739e-06	15.4636	31.0306	0	5.79872e+07	25.619	26.2771	25.7496	3;4	9	155	164	iav|AFG99160|A/Phil/2/1982_HA	Unmodified	144-NNSF	DIA	20200812_Phil82_072920_chymo_DIA_30fmolpm_01
KRGSN(N-Glycosylation)NSFF{Fuc:2; Hex:5; HexNAc:5}	3173.3	-1.43836e-06	16.6133	25.6059	0.0172414	4.66594e+07	25.2295	25.8891	25.3615	3;4	11	155	164	iav|AFG99160|A/Phil/2/1982_HA	Unmodified	144-NNSF	DIA	20200812_Phil82_072920_chymo_DIA_30fmolpm_02
KRGSN(N-Glycosylation)NSFF{Fuc:2; Hex:5; HexNAc:5}	3173.29	-9.85202e-07	14.4614	28.0977	0	5.02839e+07	25.4834	26.0099	25.6141	3	7	155	164	iav|AFG99160|A/Phil/2/1982_HA	Unmodified	144-NNSF	DIA	20200812_Phil82_072920_chymo_DIA_30fmolpm_03
KRGSN(N-Glycosylation)NSFF{Hex:5; HexNAc:2}	2272.94	-0.000440737	9.07797	20.2884	0	3.86584e+06	26.3599	26.5173	26.5173	3	1	155	164	iav|AFG99160|A/Phil/2/1982_HA	Unmodified	144-NNSF	DDA	20200812_Phil82_072920_chymo_DDA_30fmolpm_01
KRGSN(N-Glycosylation)NSFF{Hex:5; HexNAc:2}	2272.96	-0.000448486	11.4486	20.6351	0	1.25687e+07	25.7415	26.4108	26.4108	3	1	155	164	iav|AFG99160|A/Phil/2/1982_HA	Unmodified	144-NNSF	DDA	20200812_Phil82_072920_chymo_DDA_30fmolpm_02
KRGSN(N-Glycosylation)NSFF{Hex:5; HexNAc:2}	2271.94	8.12021e-08	15.8974	27.9473	0	2.22005e+08	26.3735	27.3089	26.4403	2;3	1	155	164	iav|AFG99160|A/Phil/2/1982_HA	Unmodified	144-NNSF	DDA	20200812_Phil82_072920_chymo_DDA_30fmolpm_03
KRGSN(N-Glycosylation)NSFF{Hex:5; HexNAc:2}	2271.94	1.59215e-07	16.4373	20.1136	0	2.49212e+08	25.8748	26.8874	25.9908	2;3	1	155	164	iav|AFG99160|A/Phil/2/1982_HA	Unmodified	144-NNSF	DDA	20200812_Phil82_072920_chymo_DDA_30fmolpm_04
KRGSN(N-Glycosylation)NSFF{Hex:6; HexNAc:5}	3043.23	-1.36646e-06	11.3091	119.611	0	4.51558e+06	26.0135	26.6727	26.409	3	10	155	164	iav|AFG99160|A/Phil/2/1982_HA	Unmodified	144-NNSF	DIA	20200812_Phil82_072920_chymo_DIA_30fmolpm_01
KRGSN(N-Glycosylation)NSFF{Hex:6; HexNAc:5}	3043.23	-1.0451e-06	10.6985	118.454	0	4.01667e+06	25.6254	26.4165	26.1528	3	16	155	164	iav|AFG99160|A/Phil/2/1982_HA	Unmodified	144-NNSF	DIA	20200812_Phil82_072920_chymo_DIA_30fmolpm_02
KRGSN(N-Glycosylation)NSFF{Hex:6; HexNAc:5}	3043.23	-1.73061e-06	11.0242	120.895	0	4.696e+06	25.4834	26.5375	26.1417	3	13	155	164	iav|AFG99160|A/Phil/2/1982_HA	Unmodified	144-NNSF	DIA	20200812_Phil82_072920_chymo_DIA_30fmolpm_03
KRGSN(N-Glycosylation)NSFF{Hex:6; HexNAc:5}	3043.23	-1.91329e-06	10.8563	131.141	0	3.77704e+06	25.8709	26.6622	26.2665	3	13	155	164	iav|AFG99160|A/Phil/2/1982_HA	Unmodified	144-NNSF	DIA	20200812_Phil82_072920_chymo_DIA_30fmolpm_04
RGSN(N-Glycosylation)NSFFSR{@sulfate:1; Fuc:1; Hex:4; HexNAc:5}	3060.18	-9.73231e-07	-3.70329	14.1345	0.0112782	1.36e+07	26.4628	26.6566	26.5292	3	1	156	166	iav|AFG99160|A/Phil/2/1982_HA	Unmodified	144-NNSF	DDA	20200812_Phil82_072920_tryp_DDA_30fmolpm_01
RGSN(N-Glycosylation)NSFFSR{@sulfate:1; Fuc:1; Hex:4; HexNAc:5}	3060.18	-8.42044e-07	-4.46587	11.1744	0.0245614	6.14126e+06	26.4264	26.7709	26.4902	3	1	156	166	iav|AFG99160|A/Phil/2/1982_HA	Unmodified	144-NNSF	DDA	20200812_Phil82_072920_tryp_DDA_30fmolpm_03
RGSN(N-Glycosylation)NSFFSR{@sulfate:1; Fuc:1; Hex:4; HexNAc:5}	3060.18	-7.47864e-07	11.7741	8.9568	0.0388693	1.61195e+07	26.2815	26.71	26.4153	3	1	156	166	iav|AFG99160|A/Phil/2/1982_HA	Unmodified	144-NNSF	DDA	20200812_Phil82_072920_tryp_DDA_30fmolpm_04
RGSN(N-Glycosylation)NSFFSR{@sulfate:1; Fuc:2; Hex:3; HexNAc:4; Neu5Ac:1}	3132.23	-1.11637e-05	14.587	11.7064	0.0274914	1.4596e+08	27.3355	27.9814	27.5944	2;3	2	156	166	iav|AFG99160|A/Phil/2/1982_HA	Unmodified	144-NNSF	DDA	20200812_Phil82_072920_tryp_DDA_30fmolpm_01
RGSN(N-Glycosylation)NSFFSR{@sulfate:1; Fuc:3; Hex:3; HexNAc:4; Neu5Ac:1}	3278.29	-1.06311e-05	12.4201	9.32523	0.0434783	1.65508e+07	26.9778	27.3138	27.1452	3	1	156	166	iav|AFG99160|A/Phil/2/1982_HA	Unmodified	144-NNSF	DDA	20200812_Phil82_072920_tryp_DDA_30fmolpm_03
RGSN(N-Glycosylation)NSFFSR{@sulfate:1; Fuc:3; Hex:3; HexNAc:4}	2987.16	-8.01958e-07	11.8264	8.99561	0	5.75665e+07	28.6091	29.2549	28.733	3	2	156	166	iav|AFG99160|A/Phil/2/1982_HA	Unmodified	144-NNSF	DDA	20200812_Phil82_072920_tryp_DDA_30fmolpm_02
RGSN(N-Glycosylation)NSFFSR{@sulfate:1; Fuc:3; Hex:3; HexNAc:4}	2987.16	-4.46839e-07	13.2902	9.30006	0	1.44074e+08	28.4589	30.2596	28.5683	2;3	3	156	166	iav|AFG99160|A/Phil/2/1982_HA	Unmodified	144-NNSF	DDA	20200812_Phil82_072920_tryp_DDA_30fmolpm_03
RGSN(N-Glycosylation)NSFFSR{@sulfate:1; Fuc:3; Hex:3; HexNAc:4}	2987.16	-1.10012e-06	-2.90595	101.34	0	30188214	28.3711	28.6333	28.5028	3	4	156	166	iav|AFG99160|A/Phil/2/1982_HA	Unmodified	144-NNSF	DIA	20200812_Phil82_072920_tryp_DIA_30fmolpm_01
RGSN(N-Glycosylation)NSFFSR{@sulfate:1; Fuc:3; Hex:3; HexNAc:4}	2987.16	1.17663e-06	-3.0551	31.7227	0.0186047	2.69959e+07	28.3713	28.6336	28.5031	3	9	156	166	iav|AFG99160|A/Phil/2/1982_HA	Unmodified	144-NNSF	DIA	20200812_Phil82_072920_tryp_DIA_30fmolpm_02
RGSN(N-Glycosylation)NSFFSR{@sulfate:1; Fuc:3; Hex:3; HexNAc:4}	2987.16	7.87588e-08	-3.16293	24.9831	0.03861	1.75527e+07	28.5051	28.7687	28.6369	3	7	156	166	iav|AFG99160|A/Phil/2/1982_HA	Unmodified	144-NNSF	DIA	20200812_Phil82_072920_tryp_DIA_30fmolpm_03
RGSN(N-Glycosylation)NSFFSR{@sulfate:1; Fuc:3; Hex:3; HexNAc:4}	2987.16	-3.11271e-07	-3.07338	32.8026	0.0229008	28045599	28.2375	28.4998	28.3693	3	5	156	166	iav|AFG99160|A/Phil/2/1982_HA	Unmodified	144-NNSF	DIA	20200812_Phil82_072920_tryp_DIA_30fmolpm_04
RGSN(N-Glycosylation)NSFFSR{Fuc:1; Hex:5; HexNAc:5}	3142.27	-6.0882e-07	16.522	22.3699	0	1.70772e+08	23.865	24.3924	24.1258	3;4	2	156	166	iav|AFG99160|A/Phil/2/1982_HA	Unmodified	144-NNSF	DDA	20200812_Phil82_072920_tryp_DDA_30fmolpm_01
RGSN(N-Glycosylation)NSFFSR{Fuc:1; Hex:5; HexNAc:5}	3142.27	-5.56637e-07	16.4381	21.04	0	1.63039e+08	23.9699	24.5728	24.2346	3;4	3	156	166	iav|AFG99160|A/Phil/2/1982_HA	Unmodified	144-NNSF	DDA	20200812_Phil82_072920_tryp_DDA_30fmolpm_02
RGSN(N-Glycosylation)NSFFSR{Fuc:1; Hex:5; HexNAc:5}	3142.27	-6.39075e-07	15.8814	21.0445	0	2.16728e+08	23.8039	24.4099	24.0568	3;4	3	156	166	iav|AFG99160|A/Phil/2/1982_HA	Unmodified	144-NNSF	DDA	20200812_Phil82_072920_tryp_DDA_30fmolpm_03
RGSN(N-Glycosylation)NSFFSR{Fuc:1; Hex:5; HexNAc:5}	3142.27	-6.727e-07	16.3878	23.6368	0	233984162	23.7947	24.4792	24.0343	3;4	2	156	166	iav|AFG99160|A/Phil/2/1982_HA	Unmodified	144-NNSF	DDA	20200812_Phil82_072920_tryp_DDA_30fmolpm_04
RGSN(N-Glycosylation)NSFFSR{Fuc:1; Hex:5; HexNAc:5}	3142.27	-9.3289e-07	-2.46494	140.502	0	4.89886e+07	23.7638	24.1578	23.8956	3	16	156	166	iav|AFG99160|A/Phil/2/1982_HA	Unmodified	144-NNSF	DIA	20200812_Phil82_072920_tryp_DIA_30fmolpm_01
RGSN(N-Glycosylation)NSFFSR{Fuc:1; Hex:5; HexNAc:5}	3142.27	-6.56907e-07	14.4786	129.49	0	5.33426e+07	23.7655	24.2914	24.0291	3;4	16	156	166	iav|AFG99160|A/Phil/2/1982_HA	Unmodified	144-NNSF	DIA	20200812_Phil82_072920_tryp_DIA_30fmolpm_02
RGSN(N-Glycosylation)NSFFSR{Fuc:1; Hex:5; HexNAc:5}	3142.27	-1.2605e-07	-2.47387	49.0352	0.0133333	3.11415e+07	23.8974	24.2929	24.1611	3	16	156	166	iav|AFG99160|A/Phil/2/1982_HA	Unmodified	144-NNSF	DIA	20200812_Phil82_072920_tryp_DIA_30fmolpm_03
RGSN(N-Glycosylation)NSFFSR{Fuc:1; Hex:5; HexNAc:5}	3142.27	3.86911e-07	14.9587	46.4334	0	5.16547e+07	23.6317	24.1576	23.8954	3	22	156	166	iav|AFG99160|A/Phil/2/1982_HA	Unmodified	144-NNSF	DIA	20200812_Phil82_072920_tryp_DIA_30fmolpm_04
RGSN(N-Glycosylation)NSFFSR{Fuc:4; Hex:6; HexNAc:5; Neu5Ac:1}	4033.6	-1.33609e-06	11.2712	24.2717	0.0410628	1.99981e+07	24.8153	25.4745	25.3427	4	184	156	166	iav|AFG99160|A/Phil/2/1982_HA	Ammonium	144-NNSF	DIA	20200812_Phil82_072920_tryp_DIA_30fmolpm_01
RGSN(N-Glycosylation)NSFFSR{Fuc:4; Hex:6; HexNAc:5; Neu5Ac:1}	4033.59	1.14978e-06	-4.9732	24.8551	0.0337209	9374185	24.8172	25.0807	25.0807	4	165	156	166	iav|AFG99160|A/Phil/2/1982_HA	Ammonium	144-NNSF	DIA	20200812_Phil82_072920_tryp_DIA_30fmolpm_02
RGSN(N-Glycosylation)NSFFSR{Hex:6; HexNAc:3; Neu5Ac:1}	3043.19	3.01899e-06	-2.67825	23.614	0.0422535	12359975	27.8451	28.1075	27.9757	3	5	156	166	iav|AFG99160|A/Phil/2/1982_HA	Unmodified	144-NNSF	DIA	20200812_Phil82_072920_tryp_DIA_30fmolpm_01
RGSN(N-Glycosylation)NSFFSR{Hex:6; HexNAc:3; Neu5Ac:1}	3043.19	4.08902e-06	-3.20363	23.99	0.038835	1.37541e+07	27.8453	28.2395	27.9759	3	8	156	166	iav|AFG99160|A/Phil/2/1982_HA	Unmodified	144-NNSF	DIA	20200812_Phil82_072920_tryp_DIA_30fmolpm_02
TC(Carbamidomethyl)KRGSN(N-Glycosylation)NSFF{Fuc:2; Hex:5; HexNAc:3}	3028.23	-7.01359e-06	-5.00767	29.1015	0.0289017	4.04663e+06	27.0672	27.3296	27.0672	3	13	153	164	iav|AFG99160|A/Phil/2/1982_HA	Unmodified	144-NNSF	DIA	20200812_Phil82_072920_chymo_DIA_30fmolpm_01
TC(Carbamidomethyl)KRGSN(N-Glycosylation)NSFF{Fuc:2; Hex:5; HexNAc:3}	3028.23	-4.6489e-06	-3.23009	26.8212	0	5.98755e+06	27.4578	27.7217	27.5896	3	13	153	164	iav|AFG99160|A/Phil/2/1982_HA	Unmodified	144-NNSF	DIA	20200812_Phil82_072920_chymo_DIA_30fmolpm_03
ESESKYPVLN(N-Glycosylation)VTM(Oxidation)PNN(Deamidated)GKFDKLY{Hex:8; HexNAc:3}	4594.96	-1.94419e-06	17.1867	17.0663	0.0119048	1.42824e+09	43.2822	44.7417	44.0778	3;4;5	6	171	194	iav|AFG99160|A/Phil/2/1982_HA	Unmodified	165-NVTM	DDA	20200812_Phil82_072920_chymo_DDA_30fmolpm_04
ESESKYPVLN(N-Glycosylation)VTM(Oxidation)PNN(Deamidated)GKFDKLY{Hex:9; HexNAc:2}	4553.93	-1.0953e-06	18.5083	17.7308	0.0119048	4.49972e+08	47.1273	48.4556	47.7099	3;4;5	3	171	194	iav|AFG99160|A/Phil/2/1982_HA	Unmodified	165-NVTM	DDA	20200812_Phil82_072920_chymo_DDA_30fmolpm_04
ESESKYPVLN(N-Glycosylation)VTMPNNGKFDKL{Fuc:2; Hex:3; HexNAc:7}	4709.06	4.55824e-06	17.4159	12.4546	0.049505	5.9105e+09	45.4926	47.4098	46.7871	3;4;5	8	171	193	iav|AFG99160|A/Phil/2/1982_HA	Unmodified	165-NVTM	DDA	20200812_Phil82_072920_chymo_DDA_30fmolpm_04
ESESKYPVLN(N-Glycosylation)VTMPNNGKFDKLY{Fuc:2; Hex:7; HexNAc:3}	4708.07	-6.36006e-06	16.3112	12.2361	0.049505	2.2471e+09	43.9735	45.8717	45.0474	4;5	6	171	194	iav|AFG99160|A/Phil/2/1982_HA	Unmodified	165-NVTM	DDA	20200812_Phil82_072920_chymo_DDA_30fmolpm_04
ESESKYPVLN(N-Glycosylation)VTMPNNGKFDKLY{Fuc:2; Hex:8; HexNAc:3}	4870.13	-7.44259e-06	17.8687	13.1554	0.049505	2.79701e+09	44.1159	45.9693	45.0636	4;5	5	171	194	iav|AFG99160|A/Phil/2/1982_HA	Unmodified	165-NVTM	DDA	20200812_Phil82_072920_chymo_DDA_30fmolpm_02
LNWLYESESKYPVLN(N-Glycosylation)VTMPNNGK{@sulfate:1; Hex:5; HexNAc:5}	4600.95	1.45307e-07	15.3633	8.83979	0.0373333	6.39173e+08	52.4174	53.4947	53.037	3;4;5	3	166	189	iav|AFG99160|A/Phil/2/1982_HA	Ammonium	165-NVTM	DDA	20200812_Phil82_072920_tryp_DDA_30fmolpm_01
LNWLYESESKYPVLN(N-Glycosylation)VTMPNNGK{@sulfate:1; Hex:5; HexNAc:5}	4600.95	4.7877e-08	15.1375	8.83996	0.046875	7.85009e+08	52.3501	53.3095	52.8473	3;4;5	3	166	189	iav|AFG99160|A/Phil/2/1982_HA	Ammonium	165-NVTM	DDA	20200812_Phil82_072920_tryp_DDA_30fmolpm_02
LNWLYESESKYPVLN(N-Glycosylation)VTMPNNGK{@sulfate:1; Hex:5; HexNAc:5}	4600.95	-2.28347e-08	16.0569	9.85698	0.0305344	1.25659e+09	51.7889	53.3708	52.7892	3;4;5	5	166	189	iav|AFG99160|A/Phil/2/1982_HA	Ammonium	165-NVTM	DDA	20200812_Phil82_072920_tryp_DDA_30fmolpm_04
LYESESKYPVLN(N-Glycosylation){@sulfate:1; Fuc:2; Hex:3; HexNAc:3}	2908.16	6.63636e-06	14.3813	26.0497	0.0249433	1.84513e+08	39.7116	41.0307	40.2396	2;3	24	169	181	iav|AFG99160|A/Phil/2/1982_HA	Unmodified	165-NVTM	DIA	20200812_Phil82_072920_chymo_DIA_30fmolpm_03
LYESESKYPVLN(N-Glycosylation)VTM(Oxidation)PNN(Deamidated)GKF{Hex:9; HexNAc:2}	4310.81	-1.66501e-06	14.924	16.0824	0.0465116	2.69677e+08	46.5908	47.9201	46.9952	3;4	4	169	190	iav|AFG99160|A/Phil/2/1982_HA	Unmodified	165-NVTM	DDA	20200812_Phil82_072920_chymo_DDA_30fmolpm_01
LYESESKYPVLN(N-Glycosylation)VTM(Oxidation)PNN(Deamidated)GKF{Hex:9; HexNAc:2}	4310.81	-1.36301e-06	14.3767	20.6933	0	2.50744e+08	45.8744	47.7005	46.7097	3;4	4	169	190	iav|AFG99160|A/Phil/2/1982_HA	Unmodified	165-NVTM	DDA	20200812_Phil82_072920_chymo_DDA_30fmolpm_02
LYESESKYPVLN(N-Glycosylation)VTM(Oxidation)PNN(Deamidated)GKF{Hex:9; HexNAc:2}	4310.81	-1.63078e-06	15.5853	23.0185	0	3.4723e+08	45.7719	47.3821	46.2273	3;4	4	169	190	iav|AFG99160|A/Phil/2/1982_HA	Unmodified	165-NVTM	DDA	20200812_Phil82_072920_chymo_DDA_30fmolpm_03
LYESESKYPVLN(N-Glycosylation)VTM(Oxidation)PNN(Deamidated)GKF{Hex:9; HexNAc:2}	4310.81	-1.56848e-06	15.4917	20.4547	0	4.11751e+08	46.2283	47.7836	46.5962	3;4	4	169	190	iav|AFG99160|A/Phil/2/1982_HA	Unmodified	165-NVTM	DDA	20200812_Phil82_072920_chymo_DDA_30fmolpm_04
LYESESKYPVLN(N-Glycosylation)VTM(Oxidation)PNN{Fuc:2; Hex:7; HexNAc:4}	4351.84	-8.24141e-06	14.2185	15.6084	0.0119048	8.94278e+08	42.0829	43.2615	42.6812	3;4	3	169	187	iav|AFG99160|A/Phil/2/1982_HA	Unmodified	165-NVTM	DDA	20200812_Phil82_072920_chymo_DDA_30fmolpm_04
LYESESKYPVLN(N-Glycosylation)VTMPNNGKF{Fuc:1; Hex:6; HexNAc:5; Neu5Ac:1}	4854.11	-1.05867e-05	-6.4161	25.4626	0.027972	3.59702e+06	47.4959	47.7598	47.4959	4;5	9	169	190	iav|AFG99160|A/Phil/2/1982_HA	Unmodified	165-NVTM	DIA	20200812_Phil82_072920_chymo_DIA_30fmolpm_02
LYESESKYPVLN(N-Glycosylation)VTMPNNGKF{Fuc:2; Hex:6; HexNAc:5}	4709.06	-7.32057e-06	16.6048	16.2383	0.0113636	4.09648e+09	45.5646	47.4684	46.8199	4;5	7	169	190	iav|AFG99160|A/Phil/2/1982_HA	Unmodified	165-NVTM	DDA	20200812_Phil82_072920_chymo_DDA_30fmolpm_02
LYESESKYPVLN(N-Glycosylation)VTMPNNGKF{Fuc:2; Hex:7; HexNAc:5}	4871.12	-8.36368e-06	18.012	22.4977	0	9.73542e+09	45.7147	47.7555	47.0977	3;4;5	9	169	190	iav|AFG99160|A/Phil/2/1982_HA	Unmodified	165-NVTM	DDA	20200812_Phil82_072920_chymo_DDA_30fmolpm_01
LYESESKYPVLN(N-Glycosylation)VTMPNNGKF{Fuc:2; Hex:7; HexNAc:5}	4871.11	-7.71222e-06	17.0582	13.1587	0.049505	7.54557e+09	45.4351	47.4275	46.7885	3;4;5	9	169	190	iav|AFG99160|A/Phil/2/1982_HA	Unmodified	165-NVTM	DDA	20200812_Phil82_072920_chymo_DDA_30fmolpm_02
LYESESKYPVLN(N-Glycosylation)VTMPNNGKF{Fuc:2; Hex:7; HexNAc:5}	4871.12	-8.57558e-06	17.6628	12.2895	0.049505	1.03611e+10	45.337	47.3546	46.711	3;4;5;6	8	169	190	iav|AFG99160|A/Phil/2/1982_HA	Unmodified	165-NVTM	DDA	20200812_Phil82_072920_chymo_DDA_30fmolpm_04
LYESESKYPVLN(N-Glycosylation)VTMPNNGKF{Fuc:2; Hex:7; HexNAc:5}	4871.12	-9.33448e-06	14.475	28.482	0.021978	814840844	46.8381	48.5515	47.8917	4;5	38	169	190	iav|AFG99160|A/Phil/2/1982_HA	Unmodified	165-NVTM	DIA	20200812_Phil82_072920_chymo_DIA_30fmolpm_02
LYESESKYPVLN(N-Glycosylation)VTMPNNGKF{Fuc:3; Hex:6; HexNAc:5}	4855.07	1.96663e-06	11.7759	28.7396	0.021978	4.05224e+07	48.5515	49.4755	48.6834	4;5	21	169	190	iav|AFG99160|A/Phil/2/1982_HA	Ammonium	165-NVTM	DIA	20200812_Phil82_072920_chymo_DIA_30fmolpm_02
PVLN(N-Glycosylation)VTMPNN(Deamidated)GKF{@sulfate:1; Fuc:2; Hex:3; HexNAc:3}	2898.17	8.80257e-06	-2.82594	23.4448	0.0397351	14719019	46.9699	47.2335	47.1017	3	17	177	190	iav|AFG99160|A/Phil/2/1982_HA	Ammonium	165-NVTM	DIA	20200812_Phil82_072920_chymo_DIA_30fmolpm_02
VLN(N-Glycosylation)VTMPNN(Deamidated)GKFDK{Fuc:3; Hex:3; HexNAc:6}	3719.63	-7.79723e-06	-4.83974	23.5942	0.0430351	1.31343e+07	46.0019	46.3974	46.2655	3	6	178	192	iav|AFG99160|A/Phil/2/1982_HA	Ammonium	165-NVTM	DIA	20200812_Phil82_072920_tryp_DIA_30fmolpm_03
YPVLN(N-Glycosylation)VTM(Oxidation)PNN(Deamidated)GK{Fuc:1; Hex:7; HexNAc:5}	3758.56	-6.65911e-06	16.7119	34.4604	0.0143113	5.19738e+08	33.8953	35.0767	34.552	3;4	200	176	189	iav|AFG99160|A/Phil/2/1982_HA	Unmodified	165-NVTM	DIA	20200812_Phil82_072920_tryp_DIA_30fmolpm_02
YPVLN(N-Glycosylation)VTM(Oxidation)PNN(Deamidated)GK{Fuc:2; Hex:6; HexNAc:5}	3742.52	4.65249e-06	11.7083	34.5363	0.0143113	3.79927e+07	35.2072	35.8654	35.3391	4	27	176	189	iav|AFG99160|A/Phil/2/1982_HA	Ammonium	165-NVTM	DIA	20200812_Phil82_072920_tryp_DIA_30fmolpm_02
YPVLN(N-Glycosylation)VTM(Oxidation)PNN(Deamidated)GK{Hex:4; HexNAc:3}	2720.16	-9.03864e-07	13.79	9.89581	0.0318841	7.59103e+07	31.8786	33.3056	32.524	3	3	176	189	iav|AFG99160|A/Phil/2/1982_HA	Unmodified	165-NVTM	DDA	20200812_Phil82_072920_tryp_DDA_30fmolpm_02
YPVLN(N-Glycosylation)VTM(Oxidation)PNN(Deamidated)GK{Hex:7; HexNAc:2}	3003.24	4.41383e-07	-20.3816	14.8913	0	565733	36.3748	36.3748	36.3748	3	2	176	189	iav|AFG99160|A/Phil/2/1982_HA	Unmodified	165-NVTM	DDA	20200812_Phil82_072920_tryp_DDA_30fmolpm_03
YPVLN(N-Glycosylation)VTM(Oxidation)PNN(Deamidated)GK{Hex:7; HexNAc:3}	3206.32	-7.57935e-07	14.8962	10.4342	0.0345821	4.71222e+08	31.1917	32.5065	31.7886	2;3;4	6	176	189	iav|AFG99160|A/Phil/2/1982_HA	Unmodified	165-NVTM	DDA	20200812_Phil82_072920_tryp_DDA_30fmolpm_01
YPVLN(N-Glycosylation)VTM(Oxidation)PNN(Deamidated)GK{Hex:7; HexNAc:3}	3206.32	-9.84881e-07	15.3426	9.17143	0.0413223	4.06664e+08	31.1629	32.4647	31.744	3;4	5	176	189	iav|AFG99160|A/Phil/2/1982_HA	Unmodified	165-NVTM	DDA	20200812_Phil82_072920_tryp_DDA_30fmolpm_02
YPVLN(N-Glycosylation)VTM(Oxidation)PNN(Deamidated)GK{Hex:7; HexNAc:3}	3206.32	-9.76477e-07	14.8499	12.2482	0.019305	3.82898e+08	30.9807	32.4057	31.5672	3;4	4	176	189	iav|AFG99160|A/Phil/2/1982_HA	Unmodified	165-NVTM	DDA	20200812_Phil82_072920_tryp_DDA_30fmolpm_03
YPVLN(N-Glycosylation)VTM(Oxidation)PNN(Deamidated)GK{Hex:7; HexNAc:3}	3206.32	-9.96066e-07	14.9761	12.7902	0.0133929	4.34743e+08	31.0088	32.3706	31.6107	3	5	176	189	iav|AFG99160|A/Phil/2/1982_HA	Unmodified	165-NVTM	DDA	20200812_Phil82_072920_tryp_DDA_30fmolpm_04
YPVLN(N-Glycosylation)VTM(Oxidation)PNN(Deamidated)GK{Hex:8; HexNAc:2}	3165.3	-6.09143e-07	11.9568	122.179	0	7.45305e+07	36.2088	37.2667	36.4429	2;3	4	176	189	iav|AFG99160|A/Phil/2/1982_HA	Unmodified	165-NVTM	DDA	20200812_Phil82_072920_tryp_DDA_30fmolpm_01
YPVLN(N-Glycosylation)VTM(Oxidation)PNN(Deamidated)GK{Hex:8; HexNAc:2}	3165.3	-4.89439e-07	11.2768	113.011	0	6.41399e+07	36.1535	37.0757	36.4195	2;3	4	176	189	iav|AFG99160|A/Phil/2/1982_HA	Unmodified	165-NVTM	DDA	20200812_Phil82_072920_tryp_DDA_30fmolpm_02
YPVLN(N-Glycosylation)VTM(Oxidation)PNN(Deamidated)GK{Hex:8; HexNAc:2}	3165.43	-4.42567e-05	10.0065	48.1476	0	1.03981e+08	35.8699	45.32	36.2961	2;3	4	176	189	iav|AFG99160|A/Phil/2/1982_HA	Unmodified	165-NVTM	DDA	20200812_Phil82_072920_tryp_DDA_30fmolpm_03
YPVLN(N-Glycosylation)VTM(Oxidation)PNN(Deamidated)GK{Hex:8; HexNAc:2}	3165.3	-1.08275e-06	12.494	51.3461	0	8.74049e+07	35.8454	37.0072	36.2655	2;3	4	176	189	iav|AFG99160|A/Phil/2/1982_HA	Unmodified	165-NVTM	DDA	20200812_Phil82_072920_tryp_DDA_30fmolpm_04
YPVLN(N-Glycosylation)VTM(Oxidation)PNN(Deamidated)GK{Hex:8; HexNAc:2}	3165.3	-3.72925e-07	10.459	30.6896	0.0229508	3.38874e+07	36.0007	36.791	36.265	3	18	176	189	iav|AFG99160|A/Phil/2/1982_HA	Unmodified	165-NVTM	DIA	20200812_Phil82_072920_tryp_DIA_30fmolpm_01
YPVLN(N-Glycosylation)VTM(Oxidation)PNN(Deamidated)GK{Hex:8; HexNAc:2}	3165.29	3.21308e-07	10.8318	33.7202	0.028754	1.93085e+07	36.133	36.7896	36.2647	3	12	176	189	iav|AFG99160|A/Phil/2/1982_HA	Unmodified	165-NVTM	DIA	20200812_Phil82_072920_tryp_DIA_30fmolpm_03
YPVLN(N-Glycosylation)VTM(Oxidation)PNN(Deamidated)GK{Hex:8; HexNAc:3}	3368.38	-5.13233e-07	15.3205	14.0286	0.0112782	9.40969e+08	31.1037	32.4402	31.7205	2;3;4	5	176	189	iav|AFG99160|A/Phil/2/1982_HA	Unmodified	165-NVTM	DDA	20200812_Phil82_072920_tryp_DDA_30fmolpm_01
YPVLN(N-Glycosylation)VTM(Oxidation)PNN(Deamidated)GK{Hex:8; HexNAc:3}	3368.38	-8.70989e-07	15.2397	20.5194	0	839294095	31.1021	32.4647	31.744	2;3;4	5	176	189	iav|AFG99160|A/Phil/2/1982_HA	Unmodified	165-NVTM	DDA	20200812_Phil82_072920_tryp_DDA_30fmolpm_02
YPVLN(N-Glycosylation)VTM(Oxidation)PNN(Deamidated)GK{Hex:8; HexNAc:3}	3368.38	-9.30719e-07	15.048	12.9241	0.019305	8.01757e+08	30.9349	32.3483	31.5672	3;4	5	176	189	iav|AFG99160|A/Phil/2/1982_HA	Unmodified	165-NVTM	DDA	20200812_Phil82_072920_tryp_DDA_30fmolpm_03
YPVLN(N-Glycosylation)VTM(Oxidation)PNN(Deamidated)GK{Hex:8; HexNAc:3}	3368.38	-9.41549e-07	14.8899	15.6118	0.0052356	8.83206e+08	30.9552	32.2924	31.6107	3;4	5	176	189	iav|AFG99160|A/Phil/2/1982_HA	Unmodified	165-NVTM	DDA	20200812_Phil82_072920_tryp_DDA_30fmolpm_04
YPVLN(N-Glycosylation)VTM(Oxidation)PNN(Deamidated)GK{Hex:8; HexNAc:5}	3774.55	-5.95395e-06	10.4423	24.4455	0.0407407	9.8571e+06	34.1605	34.8172	34.5547	4	8	176	189	iav|AFG99160|A/Phil/2/1982_HA	Unmodified	165-NVTM	DIA	20200812_Phil82_072920_tryp_DIA_30fmolpm_01
YPVLN(N-Glycosylation)VTM(Oxidation)PNN(Deamidated)GK{Hex:8; HexNAc:5}	3774.55	-4.08524e-06	8.57447	34.5934	0.0143113	8.25435e+06	34.0258	34.552	34.4201	4	7	176	189	iav|AFG99160|A/Phil/2/1982_HA	Unmodified	165-NVTM	DIA	20200812_Phil82_072920_tryp_DIA_30fmolpm_02
YPVLN(N-Glycosylation)VTM(Oxidation)PNN(Deamidated)GK{Hex:9; HexNAc:2}	3327.37	-5.69141e-06	11.8181	113.633	0	1.80368e+08	36.0624	37.3992	36.3773	2;3	5	176	189	iav|AFG99160|A/Phil/2/1982_HA	Unmodified	165-NVTM	DDA	20200812_Phil82_072920_tryp_DDA_30fmolpm_01
YPVLN(N-Glycosylation)VTM(Oxidation)PNN(Deamidated)GK{Hex:9; HexNAc:2}	3327.35	-4.87778e-07	12.6965	121.821	0	1.53535e+08	36.0554	37.2	36.2884	2;3	6	176	189	iav|AFG99160|A/Phil/2/1982_HA	Unmodified;Ammonium	165-NVTM	DDA	20200812_Phil82_072920_tryp_DDA_30fmolpm_02
YPVLN(N-Glycosylation)VTM(Oxidation)PNN(Deamidated)GK{Hex:9; HexNAc:2}	3327.35	-7.00389e-07	8.62683	106.751	0	2.5465e+08	35.8358	61.3392	36.1968	2;3;4;5	6	176	189	iav|AFG99160|A/Phil/2/1982_HA	Unmodified;Ammonium	165-NVTM	DDA	20200812_Phil82_072920_tryp_DDA_30fmolpm_03
YPVLN(N-Glycosylation)VTM(Oxidation)PNN(Deamidated)GK{Hex:9; HexNAc:2}	3327.35	-9.75647e-07	11.17	111.204	0	1.87925e+08	35.7737	36.8591	36.1737	2;3	4	176	189	iav|AFG99160|A/Phil/2/1982_HA	Unmodified;Ammonium	165-NVTM	DDA	20200812_Phil82_072920_tryp_DDA_30fmolpm_04
YPVLN(N-Glycosylation)VTM(Oxidation)PNN(Deamidated)GK{Hex:9; HexNAc:2}	3327.35	-1.11921e-07	12.1628	120.757	0	6.77619e+07	36.0007	37.0545	36.265	3	25	176	189	iav|AFG99160|A/Phil/2/1982_HA	Unmodified	165-NVTM	DIA	20200812_Phil82_072920_tryp_DIA_30fmolpm_01
YPVLN(N-Glycosylation)VTM(Oxidation)PNN(Deamidated)GK{Hex:9; HexNAc:2}	3327.35	-2.8255e-07	12.5219	113.332	0	6.877e+07	35.8654	36.9175	36.1293	2;3	25	176	189	iav|AFG99160|A/Phil/2/1982_HA	Unmodified	165-NVTM	DIA	20200812_Phil82_072920_tryp_DIA_30fmolpm_02
YPVLN(N-Glycosylation)VTM(Oxidation)PNN(Deamidated)GK{Hex:9; HexNAc:2}	3327.35	-8.78067e-09	8.273	127.646	0	3.14893e+07	36.2647	36.7896	36.2647	3	22	176	189	iav|AFG99160|A/Phil/2/1982_HA	Unmodified	165-NVTM	DIA	20200812_Phil82_072920_tryp_DIA_30fmolpm_03
YPVLN(N-Glycosylation)VTM(Oxidation)PNN(Deamidated)GK{Hex:9; HexNAc:2}	3327.35	-8.88078e-07	10.7515	126.93	0	6.01661e+07	35.9945	36.7827	36.2579	3	19	176	189	iav|AFG99160|A/Phil/2/1982_HA	Unmodified	165-NVTM	DIA	20200812_Phil82_072920_tryp_DIA_30fmolpm_04
YPVLN(N-Glycosylation)VTM(Oxidation)PNN(Deamidated)GKFDK{@sulfate:1; Fuc:1; Hex:4; HexNAc:5}	3742.53	-1.97387e-07	9.40562	8.9246	0.0373333	1.37872e+08	35.4459	37.3324	35.6456	4	6	176	192	iav|AFG99160|A/Phil/2/1982_HA	Ammonium	165-NVTM	DDA	20200812_Phil82_072920_tryp_DDA_30fmolpm_01
YPVLN(N-Glycosylation)VTM(Oxidation)PNN(Deamidated)GKFDK{@sulfate:1; Fuc:1; Hex:4; HexNAc:5}	3742.52	7.75481e-07	-4.57713	30.5442	0.0368664	2.68442e+07	35.3364	35.7306	35.4672	4	17	176	192	iav|AFG99160|A/Phil/2/1982_HA	Ammonium	165-NVTM	DIA	20200812_Phil82_072920_tryp_DIA_30fmolpm_04
YPVLN(N-Glycosylation)VTM(Oxidation)PNN(Deamidated)GKFDK{Fuc:5; Hex:6; HexNAc:7}	4977.09	-4.04165e-06	10.3013	23.9694	0	9.21776e+07	41.5259	42.0532	41.5259	4	22	176	192	iav|AFG99160|A/Phil/2/1982_HA	Unmodified	165-NVTM	DIA	20200812_Phil82_072920_tryp_DIA_30fmolpm_01
YPVLN(N-Glycosylation)VTM(Oxidation)PNN(Deamidated)GKFDK{Hex:6; HexNAc:3}	3434.46	-1.08493e-06	14.8542	8.64882	0.0393701	6.53718e+07	34.4973	35.38	34.9144	3;4	3	176	192	iav|AFG99160|A/Phil/2/1982_HA	Unmodified	165-NVTM	DDA	20200812_Phil82_072920_tryp_DDA_30fmolpm_01
YPVLN(N-Glycosylation)VTM(Oxidation)PNN(Deamidated)GKFDK{Hex:6; HexNAc:3}	3434.46	-1.25335e-06	14.6183	9.51175	0.0338028	58427798	34.3498	35.1669	34.8355	3;4	3	176	192	iav|AFG99160|A/Phil/2/1982_HA	Unmodified	165-NVTM	DDA	20200812_Phil82_072920_tryp_DDA_30fmolpm_02
YPVLN(N-Glycosylation)VTM(Oxidation)PNN(Deamidated)GKFDK{Hex:7; HexNAc:3}	3596.51	-1.1439e-06	17.0405	16.9035	0.00436681	6.32057e+08	34.1801	35.4459	34.7791	3;4	6	176	192	iav|AFG99160|A/Phil/2/1982_HA	Unmodified	165-NVTM	DDA	20200812_Phil82_072920_tryp_DDA_30fmolpm_01
YPVLN(N-Glycosylation)VTM(Oxidation)PNN(Deamidated)GKFDK{Hex:7; HexNAc:3}	3596.52	-1.30996e-06	17.1196	15.1895	0	5.80388e+08	34.1057	35.367	34.7696	3;4	6	176	192	iav|AFG99160|A/Phil/2/1982_HA	Unmodified	165-NVTM	DDA	20200812_Phil82_072920_tryp_DDA_30fmolpm_02
YPVLN(N-Glycosylation)VTM(Oxidation)PNN(Deamidated)GKFDK{Hex:7; HexNAc:3}	3596.51	-1.14486e-06	15.2426	14.919	0	7.35439e+08	34.0764	35.1621	34.62	3;4	5	176	192	iav|AFG99160|A/Phil/2/1982_HA	Unmodified	165-NVTM	DDA	20200812_Phil82_072920_tryp_DDA_30fmolpm_03
YPVLN(N-Glycosylation)VTM(Oxidation)PNN(Deamidated)GKFDK{Hex:7; HexNAc:3}	3596.52	-1.17237e-06	17.0905	14.6722	0.0052356	8.37611e+08	34.0465	35.281	34.7001	3;4	6	176	192	iav|AFG99160|A/Phil/2/1982_HA	Unmodified	165-NVTM	DDA	20200812_Phil82_072920_tryp_DDA_30fmolpm_04
YPVLN(N-Glycosylation)VTM(Oxidation)PNN(Deamidated)GKFDK{Hex:8; HexNAc:2}	3555.49	-5.2761e-07	12.5469	32.4442	0	1.19503e+08	39.0909	40.3358	39.4259	3;4	4	176	192	iav|AFG99160|A/Phil/2/1982_HA	Unmodified	165-NVTM	DDA	20200812_Phil82_072920_tryp_DDA_30fmolpm_01
YPVLN(N-Glycosylation)VTM(Oxidation)PNN(Deamidated)GKFDK{Hex:8; HexNAc:2}	3555.49	-5.01815e-07	12.7788	31.9537	0	1.40652e+08	38.9886	40.0749	39.1885	3;4	3	176	192	iav|AFG99160|A/Phil/2/1982_HA	Unmodified	165-NVTM	DDA	20200812_Phil82_072920_tryp_DDA_30fmolpm_02
YPVLN(N-Glycosylation)VTM(Oxidation)PNN(Deamidated)GKFDK{Hex:8; HexNAc:2}	3555.49	-4.80212e-07	14.4962	33.7658	0	2.2717e+08	38.8969	39.7866	39.1827	3;4	3	176	192	iav|AFG99160|A/Phil/2/1982_HA	Unmodified	165-NVTM	DDA	20200812_Phil82_072920_tryp_DDA_30fmolpm_03
YPVLN(N-Glycosylation)VTM(Oxidation)PNN(Deamidated)GKFDK{Hex:8; HexNAc:2}	3555.49	-6.13239e-07	14.1095	30.4556	0	2.83809e+08	38.833	40.0986	39.1216	3;4	5	176	192	iav|AFG99160|A/Phil/2/1982_HA	Unmodified	165-NVTM	DDA	20200812_Phil82_072920_tryp_DDA_30fmolpm_04
YPVLN(N-Glycosylation)VTM(Oxidation)PNN(Deamidated)GKFDK{Hex:8; HexNAc:2}	3555.49	-2.2293e-06	14.2853	23.65	0.0422535	3.79295e+07	38.8951	39.5548	39.1589	3;4	24	176	192	iav|AFG99160|A/Phil/2/1982_HA	Unmodified	165-NVTM	DIA	20200812_Phil82_072920_tryp_DIA_30fmolpm_01
YPVLN(N-Glycosylation)VTM(Oxidation)PNN(Deamidated)GKFDK{Hex:8; HexNAc:2}	3555.5	-3.30819e-06	11.9603	23.954	0.038835	4.02762e+07	38.8877	39.5461	39.0196	3;4	125	176	192	iav|AFG99160|A/Phil/2/1982_HA	Unmodified	165-NVTM	DIA	20200812_Phil82_072920_tryp_DIA_30fmolpm_02
YPVLN(N-Glycosylation)VTM(Oxidation)PNN(Deamidated)GKFDK{Hex:8; HexNAc:3}	3758.57	-9.27963e-07	17.1682	14.8757	0.0112782	1.20164e+09	34.1145	35.38	34.7791	3;4	5	176	192	iav|AFG99160|A/Phil/2/1982_HA	Unmodified	165-NVTM	DDA	20200812_Phil82_072920_tryp_DDA_30fmolpm_01
YPVLN(N-Glycosylation)VTM(Oxidation)PNN(Deamidated)GKFDK{Hex:8; HexNAc:3}	3758.57	-1.08911e-06	17.7775	13.8486	0	1087140212	33.9741	35.3006	34.6449	3;4	7	176	192	iav|AFG99160|A/Phil/2/1982_HA	Unmodified	165-NVTM	DDA	20200812_Phil82_072920_tryp_DDA_30fmolpm_02
YPVLN(N-Glycosylation)VTM(Oxidation)PNN(Deamidated)GKFDK{Hex:8; HexNAc:3}	3758.57	-9.59047e-07	15.5739	20.4521	0	1.44464e+09	33.9634	35.1621	34.62	3;4	8	176	192	iav|AFG99160|A/Phil/2/1982_HA	Unmodified	165-NVTM	DDA	20200812_Phil82_072920_tryp_DDA_30fmolpm_03
YPVLN(N-Glycosylation)VTM(Oxidation)PNN(Deamidated)GKFDK{Hex:8; HexNAc:3}	3758.57	-9.83638e-07	18.0646	13.9574	0.01	1.67518e+09	33.8115	35.2595	34.5133	3;4	6	176	192	iav|AFG99160|A/Phil/2/1982_HA	Unmodified	165-NVTM	DDA	20200812_Phil82_072920_tryp_DDA_30fmolpm_04
YPVLN(N-Glycosylation)VTM(Oxidation)PNN(Deamidated)GKFDK{Hex:8; HexNAc:3}	3758.57	-6.16496e-07	17.0468	24.8358	0.0375162	5.61737e+08	34.0286	35.0795	34.5547	3;4	106	176	192	iav|AFG99160|A/Phil/2/1982_HA	Unmodified	165-NVTM	DIA	20200812_Phil82_072920_tryp_DIA_30fmolpm_01
YPVLN(N-Glycosylation)VTM(Oxidation)PNN(Deamidated)GKFDK{Hex:8; HexNAc:3}	3758.57	-5.93568e-07	16.6935	30.5572	0.0368664	4.70343e+08	34.023	35.2046	34.5493	3;4	89	176	192	iav|AFG99160|A/Phil/2/1982_HA	Unmodified	165-NVTM	DIA	20200812_Phil82_072920_tryp_DIA_30fmolpm_04
YPVLN(N-Glycosylation)VTM(Oxidation)PNN(Deamidated)GKFDK{Hex:9; HexNAc:2}	3717.54	-6.77834e-07	13.9567	124.321	0	2.0719e+08	39.0253	39.8859	39.2921	3;4	5	176	192	iav|AFG99160|A/Phil/2/1982_HA	Unmodified	165-NVTM	DDA	20200812_Phil82_072920_tryp_DDA_30fmolpm_01
YPVLN(N-Glycosylation)VTM(Oxidation)PNN(Deamidated)GKFDK{Hex:9; HexNAc:2}	3717.54	-6.17445e-07	13.9461	49.8693	0	2.23144e+08	38.7886	39.6418	39.1226	3;4	5	176	192	iav|AFG99160|A/Phil/2/1982_HA	Unmodified	165-NVTM	DDA	20200812_Phil82_072920_tryp_DDA_30fmolpm_02
YPVLN(N-Glycosylation)VTM(Oxidation)PNN(Deamidated)GKFDK{Hex:9; HexNAc:2}	3717.54	-5.62868e-07	15.0188	112.543	0	3.56495e+08	38.7094	39.6011	39.0871	3;4	5	176	192	iav|AFG99160|A/Phil/2/1982_HA	Unmodified	165-NVTM	DDA	20200812_Phil82_072920_tryp_DDA_30fmolpm_03
YPVLN(N-Glycosylation)VTM(Oxidation)PNN(Deamidated)GKFDK{Hex:9; HexNAc:2}	3717.54	-7.76092e-07	14.9299	55.0139	0	4.50287e+08	38.833	39.6959	39.1216	3;4	4	176	192	iav|AFG99160|A/Phil/2/1982_HA	Unmodified	165-NVTM	DDA	20200812_Phil82_072920_tryp_DDA_30fmolpm_04
YPVLN(N-Glycosylation)VTM(Oxidation)PNN(Deamidated)GKFDK{Hex:9; HexNAc:2}	3717.55	-2.53355e-06	12.5174	42.4263	0	7.81036e+07	38.8951	39.6865	39.1589	3;4	19	176	192	iav|AFG99160|A/Phil/2/1982_HA	Unmodified	165-NVTM	DIA	20200812_Phil82_072920_tryp_DIA_30fmolpm_01
YPVLN(N-Glycosylation)VTM(Oxidation)PNN(Deamidated)GKFDK{Hex:9; HexNAc:2}	3717.55	-4.12117e-06	14.704	47.1037	0	7.50742e+07	38.7559	39.4142	39.0196	3;4	33	176	192	iav|AFG99160|A/Phil/2/1982_HA	Unmodified	165-NVTM	DIA	20200812_Phil82_072920_tryp_DIA_30fmolpm_02
YPVLN(N-Glycosylation)VTM(Oxidation)PNN(Deamidated)GKFDK{Hex:9; HexNAc:2}	3717.55	-3.43107e-06	13.2137	46.4291	0.0144509	5.78881e+07	38.7598	39.6825	39.1557	3;4	68	176	192	iav|AFG99160|A/Phil/2/1982_HA	Unmodified	165-NVTM	DIA	20200812_Phil82_072920_tryp_DIA_30fmolpm_03
YPVLN(N-Glycosylation)VTM(Oxidation)PNN(Deamidated)GKFDK{Hex:9; HexNAc:2}	3717.55	-2.48228e-06	15.8286	38.4976	0.00914634	6.02362e+07	38.8831	39.411	39.147	3	34	176	192	iav|AFG99160|A/Phil/2/1982_HA	Unmodified	165-NVTM	DIA	20200812_Phil82_072920_tryp_DIA_30fmolpm_04
YPVLN(N-Glycosylation)VTM(Oxidation)PNNGK{@sulfate:1; Fuc:1; Hex:3; HexNAc:5}	3189.29	1.51248e-06	14.8554	22.8184	0.0463243	2.06019e+08	31.1367	32.3207	31.5321	3	23	176	189	iav|AFG99160|A/Phil/2/1982_HA	Ammonium	165-NVTM	DIA	20200812_Phil82_072920_tryp_DIA_30fmolpm_01
YPVLN(N-Glycosylation)VTM(Oxidation)PNNGK{@sulfate:1; Hex:9; HexNAc:2}	3406.32	-3.71991e-07	12.5339	22.3439	0.0497835	2.31362e+07	31.2681	32.1905	31.532	4;5	15	176	189	iav|AFG99160|A/Phil/2/1982_HA	Unmodified	165-NVTM	DIA	20200812_Phil82_072920_tryp_DIA_30fmolpm_03
YPVLN(N-Glycosylation)VTM(Oxidation)PNNGK{Hex:7; HexNAc:3}	3205.34	-6.60857e-07	17.4596	11.0727	0.0345821	3.05717e+08	30.2498	31.1629	30.6719	3	2	176	189	iav|AFG99160|A/Phil/2/1982_HA	Unmodified	165-NVTM	DDA	20200812_Phil82_072920_tryp_DDA_30fmolpm_01
YPVLN(N-Glycosylation)VTM(Oxidation)PNNGK{Hex:7; HexNAc:3}	3205.34	-7.1371e-07	16.4673	11.1075	0.0194805	2.88627e+08	30.113	31.1476	30.6274	3;4	2	176	189	iav|AFG99160|A/Phil/2/1982_HA	Unmodified	165-NVTM	DDA	20200812_Phil82_072920_tryp_DDA_30fmolpm_02
YPVLN(N-Glycosylation)VTM(Oxidation)PNNGK{Hex:7; HexNAc:3}	3205.34	-5.62575e-07	15.5389	12.6451	0.019305	3.884e+08	30.0258	31.0466	30.4798	3	4	176	189	iav|AFG99160|A/Phil/2/1982_HA	Unmodified	165-NVTM	DDA	20200812_Phil82_072920_tryp_DDA_30fmolpm_03
YPVLN(N-Glycosylation)VTM(Oxidation)PNNGK{Hex:7; HexNAc:3}	3205.34	-7.66798e-07	17.7408	11.2047	0.0167364	3.55654e+08	30.0559	31.0129	30.6143	3	3	176	189	iav|AFG99160|A/Phil/2/1982_HA	Unmodified	165-NVTM	DDA	20200812_Phil82_072920_tryp_DDA_30fmolpm_04
YPVLN(N-Glycosylation)VTM(Oxidation)PNNGK{Hex:8; HexNAc:2}	3164.31	-9.47083e-07	14.714	40.0025	0	7.77692e+07	35.5788	36.151	35.8479	3	2	176	189	iav|AFG99160|A/Phil/2/1982_HA	Unmodified	165-NVTM	DDA	20200812_Phil82_072920_tryp_DDA_30fmolpm_01
YPVLN(N-Glycosylation)VTM(Oxidation)PNNGK{Hex:8; HexNAc:2}	3164.31	-1.0611e-06	12.7267	44.06	0	7.76083e+07	35.4235	36.1018	35.8019	3	2	176	189	iav|AFG99160|A/Phil/2/1982_HA	Unmodified	165-NVTM	DDA	20200812_Phil82_072920_tryp_DDA_30fmolpm_02
YPVLN(N-Glycosylation)VTM(Oxidation)PNNGK{Hex:8; HexNAc:2}	3164.31	-1.152e-06	12.3455	30.9845	0	7.11278e+07	35.3745	35.9585	35.7872	3	2	176	189	iav|AFG99160|A/Phil/2/1982_HA	Unmodified	165-NVTM	DDA	20200812_Phil82_072920_tryp_DDA_30fmolpm_03
YPVLN(N-Glycosylation)VTM(Oxidation)PNNGK{Hex:8; HexNAc:2}	3164.31	-7.26849e-07	12.1476	21.0359	0	6.78049e+07	35.346	35.9257	35.6678	3	2	176	189	iav|AFG99160|A/Phil/2/1982_HA	Unmodified	165-NVTM	DDA	20200812_Phil82_072920_tryp_DDA_30fmolpm_04
YPVLN(N-Glycosylation)VTM(Oxidation)PNNGK{Hex:8; HexNAc:2}	3164.31	-1.91914e-07	-4.17365	24.8133	0.0383632	1.68996e+07	35.343	35.7372	35.7372	3	15	176	189	iav|AFG99160|A/Phil/2/1982_HA	Unmodified	165-NVTM	DIA	20200812_Phil82_072920_tryp_DIA_30fmolpm_01
YPVLN(N-Glycosylation)VTM(Oxidation)PNNGK{Hex:8; HexNAc:2}	3164.31	1.41388e-06	-2.32958	27.186	0.0248691	1.22596e+07	35.3391	35.6015	35.6015	3	28	176	189	iav|AFG99160|A/Phil/2/1982_HA	Unmodified	165-NVTM	DIA	20200812_Phil82_072920_tryp_DIA_30fmolpm_02
YPVLN(N-Glycosylation)VTM(Oxidation)PNNGK{Hex:8; HexNAc:2}	3164.31	1.24163e-06	-2.75074	29.245	0.028754	1.01134e+07	35.474	35.7364	35.7364	3	4	176	189	iav|AFG99160|A/Phil/2/1982_HA	Unmodified	165-NVTM	DIA	20200812_Phil82_072920_tryp_DIA_30fmolpm_03
YPVLN(N-Glycosylation)VTM(Oxidation)PNNGK{Hex:8; HexNAc:3}	3367.39	-8.24269e-07	16.924	11.4278	0.0337838	6.61529e+08	30.009	31.0571	30.6719	3;4	4	176	189	iav|AFG99160|A/Phil/2/1982_HA	Unmodified	165-NVTM	DDA	20200812_Phil82_072920_tryp_DDA_30fmolpm_01
YPVLN(N-Glycosylation)VTM(Oxidation)PNNGK{Hex:8; HexNAc:3}	3367.39	-6.45691e-07	16.8286	11.3485	0.0168919	5.81147e+08	29.8589	31.0637	30.6274	3;4	3	176	189	iav|AFG99160|A/Phil/2/1982_HA	Unmodified	165-NVTM	DDA	20200812_Phil82_072920_tryp_DDA_30fmolpm_02
YPVLN(N-Glycosylation)VTM(Oxidation)PNNGK{Hex:8; HexNAc:3}	3367.39	-5.20588e-07	15.6493	18.1323	0	7.0256e+08	29.7426	30.9055	30.4798	3;4	3	176	189	iav|AFG99160|A/Phil/2/1982_HA	Unmodified	165-NVTM	DDA	20200812_Phil82_072920_tryp_DDA_30fmolpm_03
YPVLN(N-Glycosylation)VTM(Oxidation)PNNGK{Hex:8; HexNAc:3}	3367.39	-6.99964e-07	16.6378	11.2396	0.0167364	6.4282e+08	29.7585	30.9272	30.3923	3;4	4	176	189	iav|AFG99160|A/Phil/2/1982_HA	Unmodified	165-NVTM	DDA	20200812_Phil82_072920_tryp_DDA_30fmolpm_04
YPVLN(N-Glycosylation)VTM(Oxidation)PNNGK{Hex:8; HexNAc:3}	3367.39	8.15739e-07	15.7425	25.3497	0.0375162	2.2836e+08	29.9508	30.8727	30.4784	3	114	176	189	iav|AFG99160|A/Phil/2/1982_HA	Unmodified	165-NVTM	DIA	20200812_Phil82_072920_tryp_DIA_30fmolpm_01
YPVLN(N-Glycosylation)VTM(Oxidation)PNNGK{Hex:8; HexNAc:3}	3367.38	3.26063e-06	16.5114	25.8676	0.028607	2.46671e+08	29.8176	30.8706	30.3457	3	125	176	189	iav|AFG99160|A/Phil/2/1982_HA	Unmodified	165-NVTM	DIA	20200812_Phil82_072920_tryp_DIA_30fmolpm_02
YPVLN(N-Glycosylation)VTM(Oxidation)PNNGK{Hex:8; HexNAc:3}	3367.38	3.35299e-06	15.3445	24.6922	0.0393401	1.66024e+08	30.0835	31.004	30.479	3	110	176	189	iav|AFG99160|A/Phil/2/1982_HA	Unmodified	165-NVTM	DIA	20200812_Phil82_072920_tryp_DIA_30fmolpm_03
YPVLN(N-Glycosylation)VTM(Oxidation)PNNGK{Hex:9; HexNAc:2}	3326.36	-1.8564e-08	12.9433	52.6055	0	1.25261e+08	35.4459	36.1136	35.8479	2;3	2	176	189	iav|AFG99160|A/Phil/2/1982_HA	Unmodified	165-NVTM	DDA	20200812_Phil82_072920_tryp_DDA_30fmolpm_01
YPVLN(N-Glycosylation)VTM(Oxidation)PNNGK{Hex:9; HexNAc:2}	3326.37	-6.9983e-07	11.998	127.594	0	1.29549e+08	35.367	36.0152	35.7401	2;3	2	176	189	iav|AFG99160|A/Phil/2/1982_HA	Unmodified	165-NVTM	DDA	20200812_Phil82_072920_tryp_DDA_30fmolpm_02
YPVLN(N-Glycosylation)VTM(Oxidation)PNNGK{Hex:9; HexNAc:2}	3326.36	-2.23661e-07	12.8259	114.911	0	1.43312e+08	35.273	35.9311	35.6363	2;3	3	176	189	iav|AFG99160|A/Phil/2/1982_HA	Unmodified;Ammonium	165-NVTM	DDA	20200812_Phil82_072920_tryp_DDA_30fmolpm_03
YPVLN(N-Glycosylation)VTM(Oxidation)PNNGK{Hex:9; HexNAc:2}	3326.36	-3.10595e-07	12.7247	111.664	0	1.39101e+08	35.2595	35.8823	35.581	2;3	3	176	189	iav|AFG99160|A/Phil/2/1982_HA	Unmodified;Ammonium	165-NVTM	DDA	20200812_Phil82_072920_tryp_DDA_30fmolpm_04
YPVLN(N-Glycosylation)VTM(Oxidation)PNNGK{Hex:9; HexNAc:2}	3326.36	-1.27188e-07	12.5287	111.225	0	4.17082e+07	35.343	35.8689	35.7372	3	15	176	189	iav|AFG99160|A/Phil/2/1982_HA	Unmodified	165-NVTM	DIA	20200812_Phil82_072920_tryp_DIA_30fmolpm_01
YPVLN(N-Glycosylation)VTM(Oxidation)PNNGK{Hex:9; HexNAc:2}	3326.36	1.4806e-06	12.7343	103.309	0	4.01539e+07	35.2072	35.7336	35.6015	3	13	176	189	iav|AFG99160|A/Phil/2/1982_HA	Unmodified	165-NVTM	DIA	20200812_Phil82_072920_tryp_DIA_30fmolpm_02
YPVLN(N-Glycosylation)VTM(Oxidation)PNNGK{Hex:9; HexNAc:2}	3326.36	5.79456e-07	-3.37717	103.594	0.00896861	2.93058e+07	35.474	35.8687	35.7364	3	10	176	189	iav|AFG99160|A/Phil/2/1982_HA	Unmodified	165-NVTM	DIA	20200812_Phil82_072920_tryp_DIA_30fmolpm_03
YPVLN(N-Glycosylation)VTM(Oxidation)PNNGK{Hex:9; HexNAc:2}	3326.36	1.85942e-06	12.2314	107.483	0	4.04488e+07	35.3364	35.8624	35.5989	3	13	176	189	iav|AFG99160|A/Phil/2/1982_HA	Unmodified	165-NVTM	DIA	20200812_Phil82_072920_tryp_DIA_30fmolpm_04
YPVLN(N-Glycosylation)VTM(Oxidation)PNNGKFDK{Hex:7; HexNAc:3}	3595.53	-6.45071e-07	15.7325	11.6847	0.0274914	6.94216e+07	32.8353	33.5385	33.1542	4	2	176	192	iav|AFG99160|A/Phil/2/1982_HA	Unmodified	165-NVTM	DDA	20200812_Phil82_072920_tryp_DDA_30fmolpm_01
YPVLN(N-Glycosylation)VTM(Oxidation)PNNGKFDK{Hex:7; HexNAc:3}	3595.53	-7.67483e-07	13.73	10.0996	0.0276074	7.13763e+07	32.7108	33.489	33.0634	4	3	176	192	iav|AFG99160|A/Phil/2/1982_HA	Unmodified	165-NVTM	DDA	20200812_Phil82_072920_tryp_DDA_30fmolpm_02
YPVLN(N-Glycosylation)VTM(Oxidation)PNNGKFDK{Hex:7; HexNAc:3}	3595.53	-7.62199e-07	13.8447	9.41072	0.0434783	8.2327e+07	32.6658	33.4148	32.9684	3;4	2	176	192	iav|AFG99160|A/Phil/2/1982_HA	Unmodified	165-NVTM	DDA	20200812_Phil82_072920_tryp_DDA_30fmolpm_03
YPVLN(N-Glycosylation)VTM(Oxidation)PNNGKFDK{Hex:8; HexNAc:3}	3757.58	-7.36251e-07	15.8382	9.62874	0.0345821	1.37085e+08	32.7033	33.6392	33.0879	4	2	176	192	iav|AFG99160|A/Phil/2/1982_HA	Unmodified	165-NVTM	DDA	20200812_Phil82_072920_tryp_DDA_30fmolpm_01
YPVLN(N-Glycosylation)VTM(Oxidation)PNNGKFDK{Hex:8; HexNAc:3}	3757.58	-1.01372e-06	15.127	10.7013	0.0194805	1.55783e+08	32.5864	33.489	33.0634	3;4	3	176	192	iav|AFG99160|A/Phil/2/1982_HA	Unmodified	165-NVTM	DDA	20200812_Phil82_072920_tryp_DDA_30fmolpm_02
YPVLN(N-Glycosylation)VTM(Oxidation)PNNGKFDK{Hex:8; HexNAc:3}	3757.58	-7.76139e-07	15.0784	14.9609	0	1.58668e+08	32.4389	33.4148	32.9684	3;4	3	176	192	iav|AFG99160|A/Phil/2/1982_HA	Unmodified	165-NVTM	DDA	20200812_Phil82_072920_tryp_DDA_30fmolpm_03
YPVLN(N-Glycosylation)VTM(Oxidation)PNNGKFDK{Hex:8; HexNAc:3}	3757.58	-9.50295e-07	14.8373	10.2393	0.0305344	1.81882e+08	32.4036	33.5248	32.9488	3;4	4	176	192	iav|AFG99160|A/Phil/2/1982_HA	Unmodified	165-NVTM	DDA	20200812_Phil82_072920_tryp_DDA_30fmolpm_04
YPVLN(N-Glycosylation)VTMPN(Deamidated)N(Deamidated)GKFDK{Hex:9; HexNAc:2}	3702.55	-6.36902e-06	10.1101	9.43566	0.0362117	1.84869e+07	47.8892	48.5599	48.0222	3;4	2	176	192	iav|AFG99160|A/Phil/2/1982_HA	Unmodified	165-NVTM	DDA	20200812_Phil82_072920_tryp_DDA_30fmolpm_01
YPVLN(N-Glycosylation)VTMPN(Deamidated)N(Deamidated)GKFDK{Hex:9; HexNAc:2}	3702.54	-4.78937e-06	13.4515	10.8394	0.0194805	1.33066e+07	47.7161	47.982	47.7809	3	1	176	192	iav|AFG99160|A/Phil/2/1982_HA	Unmodified	165-NVTM	DDA	20200812_Phil82_072920_tryp_DDA_30fmolpm_02
YPVLN(N-Glycosylation)VTMPN(Deamidated)N{Fuc:3; Hex:4; HexNAc:7}	3769.54	1.76221e-06	15.0163	9.35864	0.0361111	1.01602e+08	34.2914	35.4901	34.7696	3;4	4	176	187	iav|AFG99160|A/Phil/2/1982_HA	Ammonium	165-NVTM	DDA	20200812_Phil82_072920_tryp_DDA_30fmolpm_02
YPVLN(N-Glycosylation)VTMPN(Deamidated)NGK{@sulfate:1; Fuc:1; Hex:5; HexNAc:3; Neu5Ac:1}	3383.37	-1.28434e-05	-5.46773	37.7978	0.00914634	2.60706e+06	30.4719	30.7357	30.4719	3	47	176	189	iav|AFG99160|A/Phil/2/1982_HA	Unmodified	165-NVTM	DIA	20200812_Phil82_072920_tryp_DIA_30fmolpm_04
YPVLN(N-Glycosylation)VTMPN(Deamidated)NGK{@sulfate:1; Fuc:2; Hex:4; HexNAc:3; Neu5Ac:1}	3367.35	-3.42804e-06	-5.81093	38.0114	0.00914634	1.28439e+06	31.6578	31.9204	31.7897	3	5	176	189	iav|AFG99160|A/Phil/2/1982_HA	Ammonium	165-NVTM	DIA	20200812_Phil82_072920_tryp_DIA_30fmolpm_04
YPVLN(N-Glycosylation)VTMPN(Deamidated)NGK{@sulfate:1; Hex:4; HexNAc:5}	3190.29	-1.9923e-06	-4.59409	31.9442	0.0226087	1.10855e+07	32.4524	32.8466	32.4524	3	20	176	189	iav|AFG99160|A/Phil/2/1982_HA	Ammonium	165-NVTM	DIA	20200812_Phil82_072920_tryp_DIA_30fmolpm_01
YPVLN(N-Glycosylation)VTMPN(Deamidated)NGK{@sulfate:1; Hex:4; HexNAc:5}	3190.28	1.31161e-06	-3.77426	32.3654	0.0164204	8775872	32.4506	32.7143	32.4506	3	24	176	189	iav|AFG99160|A/Phil/2/1982_HA	Ammonium	165-NVTM	DIA	20200812_Phil82_072920_tryp_DIA_30fmolpm_02
YPVLN(N-Glycosylation)VTMPN(Deamidated)NGK{@sulfate:1; Hex:4; HexNAc:5}	3190.28	1.64535e-06	-3.76929	28.8977	0.028754	6.35371e+06	32.5848	32.9792	32.5848	3	31	176	189	iav|AFG99160|A/Phil/2/1982_HA	Ammonium	165-NVTM	DIA	20200812_Phil82_072920_tryp_DIA_30fmolpm_03
YPVLN(N-Glycosylation)VTMPN(Deamidated)NGK{@sulfate:1; Hex:5; HexNAc:5}	3352.33	1.96869e-06	8.75735	37.9215	0	2.54344e+07	32.3201	32.8448	32.3201	3	31	176	189	iav|AFG99160|A/Phil/2/1982_HA	Ammonium	165-NVTM	DIA	20200812_Phil82_072920_tryp_DIA_30fmolpm_02
YPVLN(N-Glycosylation)VTMPN(Deamidated)NGK{@sulfate:1; Hex:5; HexNAc:5}	3352.33	6.06312e-07	9.1504	41.2988	0	2.31356e+07	32.3161	32.8408	32.3161	3	24	176	189	iav|AFG99160|A/Phil/2/1982_HA	Ammonium	165-NVTM	DIA	20200812_Phil82_072920_tryp_DIA_30fmolpm_04
YPVLN(N-Glycosylation)VTMPN{Fuc:1; Hex:6; HexNAc:4; Neu5Ac:1}	3368.37	-2.93737e-06	14.8609	30.1258	0.0229508	3.99669e+08	31.0047	32.1889	31.5321	3;4	78	176	186	iav|AFG99160|A/Phil/2/1982_HA	Unmodified	165-NVTM	DIA	20200812_Phil82_072920_tryp_DIA_30fmolpm_01
YPVLN(N-Glycosylation)VTMPN{Fuc:1; Hex:6; HexNAc:4; Neu5Ac:1}	3368.37	-3.80907e-06	14.9672	28.7515	0.0231924	3.85369e+08	31.0025	32.1883	31.53	3;4	29	176	186	iav|AFG99160|A/Phil/2/1982_HA	Unmodified	165-NVTM	DIA	20200812_Phil82_072920_tryp_DIA_30fmolpm_02
YPVLN(N-Glycosylation)VTMPN{Fuc:1; Hex:6; HexNAc:4; Neu5Ac:1}	3368.37	-3.20392e-06	14.139	34.3552	0.0261569	2.56619e+08	31.136	32.4542	31.532	3;4	119	176	186	iav|AFG99160|A/Phil/2/1982_HA	Unmodified	165-NVTM	DIA	20200812_Phil82_072920_tryp_DIA_30fmolpm_03
YPVLN(N-Glycosylation)VTMPN{Fuc:3; Hex:6; HexNAc:4}	3369.36	5.50341e-06	8.2123	28.8235	0	27441092	32.3207	32.8466	32.3207	3	22	176	186	iav|AFG99160|A/Phil/2/1982_HA	Unmodified	165-NVTM	DIA	20200812_Phil82_072920_tryp_DIA_30fmolpm_01
YPVLN(N-Glycosylation)VTMPN{Hex:7; HexNAc:4; Neu5Ac:1}	3384.37	-4.52577e-06	-6.03073	25.8837	0.00966184	2.22091e+06	31.1367	31.4004	31.2686	3	42	176	186	iav|AFG99160|A/Phil/2/1982_HA	Unmodified	165-NVTM	DIA	20200812_Phil82_072920_tryp_DIA_30fmolpm_01
YPVLN(N-Glycosylation)VTMPN{Hex:7; HexNAc:4; Neu5Ac:1}	3384.38	-6.93167e-06	-5.22422	30.4601	0.00896861	3027296	31.2681	31.6638	31.532	3	13	176	186	iav|AFG99160|A/Phil/2/1982_HA	Unmodified	165-NVTM	DIA	20200812_Phil82_072920_tryp_DIA_30fmolpm_03
YPVLN(N-Glycosylation)VTMPNN(Deamidated)GK{@sulfate:1; Fuc:2; Hex:4; HexNAc:3; Neu5Ac:1}	3367.35	-5.59696e-06	-5.73538	29.558	0.043573	1.71767e+06	30.9996	31.2635	31.2635	3	10	176	189	iav|AFG99160|A/Phil/2/1982_HA	Ammonium	165-NVTM	DIA	20200812_Phil82_072920_tryp_DIA_30fmolpm_04
YPVLN(N-Glycosylation)VTMPNN(Deamidated)GK{@sulfate:1; Fuc:3; Hex:3; HexNAc:4}	3263.34	-3.66885e-06	-5.60746	110.167	0	3.55542e+06	31.6606	32.0564	31.6606	3	103	176	189	iav|AFG99160|A/Phil/2/1982_HA	Unmodified	165-NVTM	DIA	20200812_Phil82_072920_tryp_DIA_30fmolpm_02
YPVLN(N-Glycosylation)VTMPNN(Deamidated)GK{@sulfate:1; Hex:5; HexNAc:5}	3352.34	-8.72256e-07	10.9879	10.0534	0.0304878	4.84566e+07	32.524	33.0235	32.524	3	2	176	189	iav|AFG99160|A/Phil/2/1982_HA	Ammonium	165-NVTM	DDA	20200812_Phil82_072920_tryp_DDA_30fmolpm_02
YPVLN(N-Glycosylation)VTMPNN(Deamidated)GK{Hex:5; HexNAc:2}	2663.14	-1.39682e-06	9.30237	11.6387	0.0274914	4.61289e+06	45.1212	45.5519	45.5519	2;3	1	176	189	iav|AFG99160|A/Phil/2/1982_HA	Unmodified	165-NVTM	DDA	20200812_Phil82_072920_tryp_DDA_30fmolpm_01
YPVLN(N-Glycosylation)VTMPNN(Deamidated)GK{Hex:7; HexNAc:2}	2987.25	-1.2246e-06	9.96998	29.6916	0	8.37989e+06	44.7833	45.5519	44.9198	3	1	176	189	iav|AFG99160|A/Phil/2/1982_HA	Unmodified	165-NVTM	DDA	20200812_Phil82_072920_tryp_DDA_30fmolpm_01
YPVLN(N-Glycosylation)VTMPNN(Deamidated)GK{Hex:7; HexNAc:2}	2987.25	-1.27682e-06	10.244	26.1107	0	8.96771e+06	44.5918	45.3871	44.7278	3	1	176	189	iav|AFG99160|A/Phil/2/1982_HA	Unmodified	165-NVTM	DDA	20200812_Phil82_072920_tryp_DDA_30fmolpm_02
YPVLN(N-Glycosylation)VTMPNN(Deamidated)GK{Hex:7; HexNAc:2}	2987.25	-1.40317e-06	11.8468	16.4904	0	1.51728e+07	44.4891	45.32	44.7159	3	1	176	189	iav|AFG99160|A/Phil/2/1982_HA	Unmodified	165-NVTM	DDA	20200812_Phil82_072920_tryp_DDA_30fmolpm_03
YPVLN(N-Glycosylation)VTMPNN(Deamidated)GK{Hex:8; HexNAc:2}	3149.3	-1.19063e-06	14.4475	136.796	0	8.91463e+07	44.5821	45.5519	44.8524	2;3	3	176	189	iav|AFG99160|A/Phil/2/1982_HA	Unmodified	165-NVTM	DDA	20200812_Phil82_072920_tryp_DDA_30fmolpm_01
YPVLN(N-Glycosylation)VTMPNN(Deamidated)GK{Hex:8; HexNAc:2}	3149.3	-1.01587e-06	14.4057	130.048	0	8.56918e+07	44.3984	45.4545	44.6605	3	3	176	189	iav|AFG99160|A/Phil/2/1982_HA	Unmodified	165-NVTM	DDA	20200812_Phil82_072920_tryp_DDA_30fmolpm_02
YPVLN(N-Glycosylation)VTMPNN(Deamidated)GK{Hex:8; HexNAc:2}	3149.3	-1.05911e-06	15.3685	113.333	0	1.51922e+08	44.3436	45.3746	44.647	2;3	4	176	189	iav|AFG99160|A/Phil/2/1982_HA	Unmodified	165-NVTM	DDA	20200812_Phil82_072920_tryp_DDA_30fmolpm_03
YPVLN(N-Glycosylation)VTMPNN(Deamidated)GK{Hex:8; HexNAc:2}	3149.3	-1.10776e-06	14.9632	105.605	0	2.15397e+08	44.2982	45.3567	44.5946	2;3	4	176	189	iav|AFG99160|A/Phil/2/1982_HA	Unmodified;Ammonium	165-NVTM	DDA	20200812_Phil82_072920_tryp_DDA_30fmolpm_04
YPVLN(N-Glycosylation)VTMPNN(Deamidated)GK{Hex:8; HexNAc:2}	3149.3	-1.52085e-06	9.25672	112.838	0	3.60712e+07	44.4212	45.3442	44.5529	3	15	176	189	iav|AFG99160|A/Phil/2/1982_HA	Unmodified	165-NVTM	DIA	20200812_Phil82_072920_tryp_DIA_30fmolpm_01
YPVLN(N-Glycosylation)VTMPNN(Deamidated)GK{Hex:8; HexNAc:2}	3149.3	-1.40707e-06	9.94483	109.307	0	3.36836e+07	44.2847	45.2068	44.5483	3	12	176	189	iav|AFG99160|A/Phil/2/1982_HA	Unmodified	165-NVTM	DIA	20200812_Phil82_072920_tryp_DIA_30fmolpm_02
YPVLN(N-Glycosylation)VTMPNN(Deamidated)GK{Hex:8; HexNAc:2}	3149.3	-8.68361e-07	9.42278	52.5167	0.0133333	2.52781e+07	44.4229	45.3439	44.6853	3	3	176	189	iav|AFG99160|A/Phil/2/1982_HA	Unmodified	165-NVTM	DIA	20200812_Phil82_072920_tryp_DIA_30fmolpm_03
YPVLN(N-Glycosylation)VTMPNN(Deamidated)GK{Hex:8; HexNAc:2}	3149.3	-1.22799e-06	9.06561	49.1177	0	2.89085e+07	44.4146	45.2062	44.5465	3	11	176	189	iav|AFG99160|A/Phil/2/1982_HA	Unmodified	165-NVTM	DIA	20200812_Phil82_072920_tryp_DIA_30fmolpm_04
YPVLN(N-Glycosylation)VTMPNN(Deamidated)GK{Hex:9; HexNAc:2}	3311.36	-1.24943e-06	14.7685	137.475	0	1.87587e+08	44.3138	45.6192	44.7833	2;3	3	176	189	iav|AFG99160|A/Phil/2/1982_HA	Unmodified	165-NVTM	DDA	20200812_Phil82_072920_tryp_DDA_30fmolpm_01
YPVLN(N-Glycosylation)VTMPNN(Deamidated)GK{Hex:9; HexNAc:2}	3311.36	-1.09905e-06	14.6492	146.26	0	1.77394e+08	44.3313	45.3871	44.5918	2;3	4	176	189	iav|AFG99160|A/Phil/2/1982_HA	Unmodified	165-NVTM	DDA	20200812_Phil82_072920_tryp_DDA_30fmolpm_02
YPVLN(N-Glycosylation)VTMPNN(Deamidated)GK{Hex:9; HexNAc:2}	3311.36	-1.20008e-06	15.1522	139.978	0	3.02328e+08	44.2588	45.3746	44.5791	2;3	4	176	189	iav|AFG99160|A/Phil/2/1982_HA	Unmodified	165-NVTM	DDA	20200812_Phil82_072920_tryp_DDA_30fmolpm_03
YPVLN(N-Glycosylation)VTMPNN(Deamidated)GK{Hex:9; HexNAc:2}	3311.36	-1.19267e-06	14.4514	137.286	0	3.80687e+08	44.262	45.303	44.5438	2;3	6	176	189	iav|AFG99160|A/Phil/2/1982_HA	Unmodified;Ammonium	165-NVTM	DDA	20200812_Phil82_072920_tryp_DDA_30fmolpm_04
YPVLN(N-Glycosylation)VTMPNN(Deamidated)GK{Hex:9; HexNAc:2}	3311.36	-1.90317e-06	9.88684	128.44	0	8.28116e+07	44.2894	45.3442	44.5529	3	19	176	189	iav|AFG99160|A/Phil/2/1982_HA	Unmodified;Ammonium	165-NVTM	DIA	20200812_Phil82_072920_tryp_DIA_30fmolpm_01
YPVLN(N-Glycosylation)VTMPNN(Deamidated)GK{Hex:9; HexNAc:2}	3311.36	-1.79188e-06	10.4073	120.708	0	7.6234e+07	44.1529	45.2068	44.4165	3	73	176	189	iav|AFG99160|A/Phil/2/1982_HA	Unmodified;Ammonium	165-NVTM	DIA	20200812_Phil82_072920_tryp_DIA_30fmolpm_02
YPVLN(N-Glycosylation)VTMPNN(Deamidated)GK{Hex:9; HexNAc:2}	3311.35	-4.64486e-07	-5.15364	140.203	0	4.928e+06	44.4229	44.6853	44.4229	3	9	176	189	iav|AFG99160|A/Phil/2/1982_HA	Ammonium	165-NVTM	DIA	20200812_Phil82_072920_tryp_DIA_30fmolpm_03
YPVLN(N-Glycosylation)VTMPNN(Deamidated)GK{Hex:9; HexNAc:2}	3311.36	-1.36611e-06	9.88104	128.429	0	7.43684e+07	44.2828	45.338	44.5465	3	74	176	189	iav|AFG99160|A/Phil/2/1982_HA	Unmodified;Ammonium	165-NVTM	DIA	20200812_Phil82_072920_tryp_DIA_30fmolpm_04
YPVLN(N-Glycosylation)VTMPNN(Deamidated)GKFDK{@sulfate:1; Fuc:1; Hex:4; HexNAc:4}	3523.47	-4.58125e-06	-20.22	20.7397	0	1.0515e+06	47.239	47.239	47.239	3	1	176	192	iav|AFG99160|A/Phil/2/1982_HA	Ammonium	165-NVTM	DDA	20200812_Phil82_072920_tryp_DDA_30fmolpm_03
YPVLN(N-Glycosylation)VTMPNN(Deamidated)GKFDK{@sulfate:1; Fuc:1; Hex:5; HexNAc:4}	3685.52	-5.10471e-06	-18.7365	15.7591	0.0052356	2.57354e+06	46.7409	46.7409	46.7409	4	1	176	192	iav|AFG99160|A/Phil/2/1982_HA	Ammonium	165-NVTM	DDA	20200812_Phil82_072920_tryp_DDA_30fmolpm_04
YPVLN(N-Glycosylation)VTMPNN(Deamidated)GKFDK{@sulfate:1; Fuc:1; Hex:5; HexNAc:4}	3685.52	-3.21841e-06	-5.23888	31.4228	0.0229508	1.08104e+07	47.5806	47.9752	47.8427	3	10	176	192	iav|AFG99160|A/Phil/2/1982_HA	Ammonium	165-NVTM	DIA	20200812_Phil82_072920_tryp_DIA_30fmolpm_01
YPVLN(N-Glycosylation)VTMPNN(Deamidated)GKFDK{@sulfate:1; Hex:5; HexNAc:5}	3742.53	-3.8402e-07	8.25876	10.9387	0.0247934	1.61798e+08	35.281	37.1369	35.4926	3;4	3	176	192	iav|AFG99160|A/Phil/2/1982_HA	Ammonium	165-NVTM	DDA	20200812_Phil82_072920_tryp_DDA_30fmolpm_04
YPVLN(N-Glycosylation)VTMPNN(Deamidated)GKFDK{@sulfate:1; Hex:5; HexNAc:5}	3742.53	-8.32765e-07	-4.02088	26.1345	0.0342466	3.00762e+07	35.2112	35.6055	35.475	4	13	176	192	iav|AFG99160|A/Phil/2/1982_HA	Ammonium	165-NVTM	DIA	20200812_Phil82_072920_tryp_DIA_30fmolpm_01
YPVLN(N-Glycosylation)VTMPNN(Deamidated)GKFDK{Fuc:1; Hex:8; HexNAc:2}	3685.54	2.58655e-06	-21.4526	21.2698	0	4.30355e+06	47.0364	47.0364	47.0364	4	1	176	192	iav|AFG99160|A/Phil/2/1982_HA	Ammonium	165-NVTM	DDA	20200812_Phil82_072920_tryp_DDA_30fmolpm_01
YPVLN(N-Glycosylation)VTMPNN(Deamidated)GKFDK{Hex:7; HexNAc:2}	3377.45	-2.98276e-06	-3.76462	8.59325	0.0393701	7.32957e+06	47.221	47.4193	47.2882	3	1	176	192	iav|AFG99160|A/Phil/2/1982_HA	Unmodified	165-NVTM	DDA	20200812_Phil82_072920_tryp_DDA_30fmolpm_01
YPVLN(N-Glycosylation)VTMPNN(Deamidated)GKFDK{Hex:7; HexNAc:2}	3377.47	-9.55996e-06	-4.78111	9.65081	0.0332103	4.0303e+06	46.8864	46.9744	46.8864	3	3	176	192	iav|AFG99160|A/Phil/2/1982_HA	Unmodified	165-NVTM	DDA	20200812_Phil82_072920_tryp_DDA_30fmolpm_04
YPVLN(N-Glycosylation)VTMPNN(Deamidated)GKFDK{Hex:8; HexNAc:2}	3539.51	-6.77226e-06	-5.05371	44.2781	0	1.27523e+08	46.7005	61.3323	47.1667	3;4	7	176	192	iav|AFG99160|A/Phil/2/1982_HA	Unmodified	165-NVTM	DDA	20200812_Phil82_072920_tryp_DDA_30fmolpm_01
YPVLN(N-Glycosylation)VTMPNN(Deamidated)GKFDK{Hex:8; HexNAc:2}	3540.09	-0.000168743	-7.27318	114.135	0	1.84655e+08	46.4603	61.5498	46.9886	3;4	8	176	192	iav|AFG99160|A/Phil/2/1982_HA	Unmodified	165-NVTM	DDA	20200812_Phil82_072920_tryp_DDA_30fmolpm_02
YPVLN(N-Glycosylation)VTMPNN(Deamidated)GKFDK{Hex:8; HexNAc:2}	3539.49	-1.3536e-06	11.0431	43.4145	0	1.15226e+08	46.4615	48.2503	46.9174	3;4	4	176	192	iav|AFG99160|A/Phil/2/1982_HA	Unmodified	165-NVTM	DDA	20200812_Phil82_072920_tryp_DDA_30fmolpm_03
YPVLN(N-Glycosylation)VTMPNN(Deamidated)GKFDK{Hex:8; HexNAc:2}	3539.49	-6.90503e-07	11.6599	30.6179	0	1.15258e+08	46.4021	47.6737	46.8864	3;4	4	176	192	iav|AFG99160|A/Phil/2/1982_HA	Unmodified	165-NVTM	DDA	20200812_Phil82_072920_tryp_DDA_30fmolpm_04
YPVLN(N-Glycosylation)VTMPNN(Deamidated)GKFDK{Hex:8; HexNAc:2}	3539.49	-6.30529e-08	7.32264	41.4871	0	4.74388e+07	46.7924	47.5806	46.9228	3	22	176	192	iav|AFG99160|A/Phil/2/1982_HA	Unmodified	165-NVTM	DIA	20200812_Phil82_072920_tryp_DIA_30fmolpm_01
YPVLN(N-Glycosylation)VTMPNN(Deamidated)GKFDK{Hex:8; HexNAc:2}	3539.5	-2.70403e-06	9.2091	39.1901	0	4.95262e+07	46.3905	47.4447	46.9178	3	22	176	192	iav|AFG99160|A/Phil/2/1982_HA	Unmodified	165-NVTM	DIA	20200812_Phil82_072920_tryp_DIA_30fmolpm_02
YPVLN(N-Glycosylation)VTMPNN(Deamidated)GKFDK{Hex:8; HexNAc:2}	3539.5	-4.31371e-06	10.6164	33.1586	0.0229008	4.11966e+07	46.5231	47.3125	46.9184	3;4	22	176	192	iav|AFG99160|A/Phil/2/1982_HA	Unmodified	165-NVTM	DIA	20200812_Phil82_072920_tryp_DIA_30fmolpm_04
YPVLN(N-Glycosylation)VTMPNN(Deamidated)GKFDK{Hex:9; HexNAc:2}	3701.55	-2.95655e-06	6.51125	125.86	0	2.40338e+08	46.9704	57.5129	47.1066	3;4	5	176	192	iav|AFG99160|A/Phil/2/1982_HA	Unmodified	165-NVTM	DDA	20200812_Phil82_072920_tryp_DDA_30fmolpm_01
YPVLN(N-Glycosylation)VTMPNN(Deamidated)GKFDK{Hex:9; HexNAc:2}	3701.55	-1.38665e-06	12.1792	65.331	0	2.39401e+08	46.7304	47.6471	46.9398	3;4	5	176	192	iav|AFG99160|A/Phil/2/1982_HA	Unmodified	165-NVTM	DDA	20200812_Phil82_072920_tryp_DDA_30fmolpm_02
YPVLN(N-Glycosylation)VTMPNN(Deamidated)GKFDK{Hex:9; HexNAc:2}	3701.55	-8.08758e-07	12.0736	112.208	0	2.27164e+08	46.731	48.3196	46.9174	3;4	5	176	192	iav|AFG99160|A/Phil/2/1982_HA	Unmodified	165-NVTM	DDA	20200812_Phil82_072920_tryp_DDA_30fmolpm_03
YPVLN(N-Glycosylation)VTMPNN(Deamidated)GKFDK{Hex:9; HexNAc:2}	3701.54	-3.43728e-07	12.5038	31.4155	0	2.30183e+08	46.6723	47.6206	46.8864	3;4	5	176	192	iav|AFG99160|A/Phil/2/1982_HA	Unmodified	165-NVTM	DDA	20200812_Phil82_072920_tryp_DDA_30fmolpm_04
YPVLN(N-Glycosylation)VTMPNN(Deamidated)GKFDK{Hex:9; HexNAc:2}	3701.54	1.07609e-07	9.14871	128.269	0	1.01698e+08	46.6607	47.4486	46.9228	3;4	24	176	192	iav|AFG99160|A/Phil/2/1982_HA	Unmodified	165-NVTM	DIA	20200812_Phil82_072920_tryp_DIA_30fmolpm_01
YPVLN(N-Glycosylation)VTMPNN(Deamidated)GKFDK{Hex:9; HexNAc:2}	3701.54	-7.10011e-07	7.70903	109.818	0	8.06931e+07	46.654	47.4447	46.786	3;4	15	176	192	iav|AFG99160|A/Phil/2/1982_HA	Unmodified	165-NVTM	DIA	20200812_Phil82_072920_tryp_DIA_30fmolpm_02
YPVLN(N-Glycosylation)VTMPNN(Deamidated)GKFDK{Hex:9; HexNAc:2}	3701.55	-1.14922e-06	9.24118	134.512	0	6.83029e+07	46.7927	47.5809	46.7927	3;4	22	176	192	iav|AFG99160|A/Phil/2/1982_HA	Unmodified	165-NVTM	DIA	20200812_Phil82_072920_tryp_DIA_30fmolpm_03
YPVLN(N-Glycosylation)VTMPNN{Fuc:1; Hex:7; HexNAc:6}	3759.55	-8.92361e-06	10.2339	8.63761	0.0168919	1.29233e+08	35.2327	37.2647	35.4901	3;4	6	176	187	iav|AFG99160|A/Phil/2/1982_HA	Unmodified	165-NVTM	DDA	20200812_Phil82_072920_tryp_DDA_30fmolpm_02
YPVLN(N-Glycosylation)VTMPNN{Fuc:1; Hex:7; HexNAc:6}	3759.55	-8.54045e-06	9.89397	10.1343	0.0245614	1.2873e+08	35.2212	37.1621	35.4756	3;4	5	176	187	iav|AFG99160|A/Phil/2/1982_HA	Unmodified	165-NVTM	DDA	20200812_Phil82_072920_tryp_DDA_30fmolpm_03
YPVLN(N-Glycosylation)VTMPNNG{Fuc:1; Hex:8; HexNAc:3}	3369.36	1.89715e-07	-3.64374	34.5711	0.00896861	1.05002e+07	32.5848	32.9792	32.5848	3	25	176	188	iav|AFG99160|A/Phil/2/1982_HA	Unmodified	165-NVTM	DIA	20200812_Phil82_072920_tryp_DIA_30fmolpm_03
YPVLN(N-Glycosylation)VTMPNNGK{@sulfate:1; Hex:4; HexNAc:5}	3189.29	1.16244e-06	13.9232	24.1482	0.0386313	1.97826e+08	31.1345	32.3201	31.6606	3;4	24	176	189	iav|AFG99160|A/Phil/2/1982_HA	Ammonium	165-NVTM	DIA	20200812_Phil82_072920_tryp_DIA_30fmolpm_02
YPVLN(N-Glycosylation)VTMPNNGK{@sulfate:1; Hex:4; HexNAc:5}	3189.29	1.38519e-06	14.4245	22.3498	0.0497835	1.30847e+08	31.136	32.4542	31.7944	3	23	176	189	iav|AFG99160|A/Phil/2/1982_HA	Ammonium	165-NVTM	DIA	20200812_Phil82_072920_tryp_DIA_30fmolpm_03
YPVLN(N-Glycosylation)VTMPNNGK{@sulfate:1; Hex:5; HexNAc:5}	3351.35	1.60962e-06	14.3876	30.4136	0.0410959	3.82081e+08	30.9996	32.1843	31.5272	3;4	81	176	189	iav|AFG99160|A/Phil/2/1982_HA	Ammonium	165-NVTM	DIA	20200812_Phil82_072920_tryp_DIA_30fmolpm_04
YPVLN(N-Glycosylation)VTMPNNGK{@sulfate:1; Hex:5; HexNAc:7}	3757.53	-4.64448e-06	-4.38349	22.8616	0.0430351	4.12536e+06	34.4229	34.8173	34.6867	4	6	176	189	iav|AFG99160|A/Phil/2/1982_HA	Ammonium	165-NVTM	DIA	20200812_Phil82_072920_tryp_DIA_30fmolpm_03
YPVLN(N-Glycosylation)VTMPNNGK{Hex:4; HexNAc:9; Neu5Ac:1}	4212.81	-1.38187e-05	-3.76496	104.2	0	3.02101e+07	45.996	46.2596	46.1278	4	133	176	189	iav|AFG99160|A/Phil/2/1982_HA	Unmodified	165-NVTM	DIA	20200812_Phil82_072920_tryp_DIA_30fmolpm_04
YPVLN(N-Glycosylation)VTMPNNGK{Hex:5; HexNAc:2}	2662.16	-6.1724e-07	11.4292	15.71	0.00436681	7.59533e+06	44.7833	45.3691	44.9873	3	1	176	189	iav|AFG99160|A/Phil/2/1982_HA	Unmodified	165-NVTM	DDA	20200812_Phil82_072920_tryp_DDA_30fmolpm_01
YPVLN(N-Glycosylation)VTMPNNGK{Hex:5; HexNAc:2}	2662.16	-4.55005e-07	11.4964	10.3431	0.0248447	6.83072e+06	44.5918	44.9904	44.8629	3	1	176	189	iav|AFG99160|A/Phil/2/1982_HA	Unmodified	165-NVTM	DDA	20200812_Phil82_072920_tryp_DDA_30fmolpm_02
YPVLN(N-Glycosylation)VTMPNNGK{Hex:7; HexNAc:2}	2986.27	-1.19096e-06	14.2618	17.6702	0	4.29829e+06	44.1791	44.4479	44.2458	3	1	176	189	iav|AFG99160|A/Phil/2/1982_HA	Unmodified	165-NVTM	DDA	20200812_Phil82_072920_tryp_DDA_30fmolpm_01
YPVLN(N-Glycosylation)VTMPNNGK{Hex:7; HexNAc:2}	2986.27	-1.92953e-06	-3.91312	24.0622	0	3.31749e+06	44.0577	44.2643	44.194	3	1	176	189	iav|AFG99160|A/Phil/2/1982_HA	Unmodified	165-NVTM	DDA	20200812_Phil82_072920_tryp_DDA_30fmolpm_02
YPVLN(N-Glycosylation)VTMPNNGK{Hex:7; HexNAc:2}	2986.26	2.18059e-07	10.9972	14.3923	0.00471698	4.61636e+06	43.9318	44.5791	44.189	3	1	176	189	iav|AFG99160|A/Phil/2/1982_HA	Unmodified	165-NVTM	DDA	20200812_Phil82_072920_tryp_DDA_30fmolpm_03
YPVLN(N-Glycosylation)VTMPNNGK{Hex:8; HexNAc:2}	3148.32	-1.04923e-06	15.3828	44.2209	0	5.41985e+07	43.9766	44.5148	44.2458	3	2	176	189	iav|AFG99160|A/Phil/2/1982_HA	Unmodified	165-NVTM	DDA	20200812_Phil82_072920_tryp_DDA_30fmolpm_01
YPVLN(N-Glycosylation)VTMPNNGK{Hex:8; HexNAc:2}	3148.32	-1.26325e-06	15.5375	51.3589	0	5.21474e+07	43.7867	44.3313	44.0577	3	3	176	189	iav|AFG99160|A/Phil/2/1982_HA	Unmodified;Ammonium	165-NVTM	DDA	20200812_Phil82_072920_tryp_DDA_30fmolpm_02
YPVLN(N-Glycosylation)VTMPNNGK{Hex:8; HexNAc:2}	3148.32	-1.18596e-06	15.8472	109.037	0	3.353e+07	43.7946	44.3033	44.0677	3	2	176	189	iav|AFG99160|A/Phil/2/1982_HA	Unmodified	165-NVTM	DDA	20200812_Phil82_072920_tryp_DDA_30fmolpm_03
YPVLN(N-Glycosylation)VTMPNNGK{Hex:8; HexNAc:2}	3148.32	-9.44909e-07	15.7683	50.2464	0	3.81021e+07	43.7301	44.262	43.9897	2;3	3	176	189	iav|AFG99160|A/Phil/2/1982_HA	Unmodified;Ammonium	165-NVTM	DDA	20200812_Phil82_072920_tryp_DDA_30fmolpm_04
YPVLN(N-Glycosylation)VTMPNNGK{Hex:8; HexNAc:2}	3148.32	-1.09401e-06	14.6253	107.799	0	2.63021e+07	43.7634	44.2894	44.0259	3	10	176	189	iav|AFG99160|A/Phil/2/1982_HA	Unmodified	165-NVTM	DIA	20200812_Phil82_072920_tryp_DIA_30fmolpm_01
YPVLN(N-Glycosylation)VTMPNNGK{Hex:8; HexNAc:2}	3148.32	-9.61957e-07	-2.38593	115.975	0	2.35557e+07	43.7586	44.1529	43.8893	3	6	176	189	iav|AFG99160|A/Phil/2/1982_HA	Unmodified	165-NVTM	DIA	20200812_Phil82_072920_tryp_DIA_30fmolpm_02
YPVLN(N-Glycosylation)VTMPNNGK{Hex:8; HexNAc:2}	3148.32	-1.42061e-06	15.0077	46.1117	0.0144509	1.69753e+07	43.7635	44.2911	44.0275	3	2	176	189	iav|AFG99160|A/Phil/2/1982_HA	Unmodified	165-NVTM	DIA	20200812_Phil82_072920_tryp_DIA_30fmolpm_03
YPVLN(N-Glycosylation)VTMPNNGK{Hex:8; HexNAc:2}	3148.32	-1.52897e-06	15.084	107.321	0	2.31104e+07	43.7554	44.2828	44.0193	3	7	176	189	iav|AFG99160|A/Phil/2/1982_HA	Unmodified	165-NVTM	DIA	20200812_Phil82_072920_tryp_DIA_30fmolpm_04
YPVLN(N-Glycosylation)VTMPNNGK{Hex:8; HexNAc:5}	3757.58	-6.30878e-06	14.5493	26.7167	0.028607	5.36636e+07	32.5824	33.2389	32.8448	4	76	176	189	iav|AFG99160|A/Phil/2/1982_HA	Unmodified	165-NVTM	DIA	20200812_Phil82_072920_tryp_DIA_30fmolpm_02
YPVLN(N-Glycosylation)VTMPNNGK{Hex:9; HexNAc:2}	3310.37	-1.26748e-06	15.8275	126.478	0	1.07385e+08	43.9084	44.3815	44.1791	3	2	176	189	iav|AFG99160|A/Phil/2/1982_HA	Unmodified	165-NVTM	DDA	20200812_Phil82_072920_tryp_DDA_30fmolpm_01
YPVLN(N-Glycosylation)VTMPNNGK{Hex:9; HexNAc:2}	3310.37	-1.18478e-06	16.7117	130.877	0	8.99442e+07	43.7208	44.2643	43.9905	2;3	2	176	189	iav|AFG99160|A/Phil/2/1982_HA	Unmodified	165-NVTM	DDA	20200812_Phil82_072920_tryp_DDA_30fmolpm_02
YPVLN(N-Glycosylation)VTMPNNGK{Hex:9; HexNAc:2}	3310.37	-1.18088e-06	15.3297	129.218	0	7.13468e+07	43.7268	44.3436	43.9318	3	3	176	189	iav|AFG99160|A/Phil/2/1982_HA	Unmodified;Ammonium	165-NVTM	DDA	20200812_Phil82_072920_tryp_DDA_30fmolpm_03
YPVLN(N-Glycosylation)VTMPNNGK{Hex:9; HexNAc:2}	3310.37	-1.02242e-06	15.4465	131.96	0	7.34926e+07	43.6762	44.262	43.9897	2;3	4	176	189	iav|AFG99160|A/Phil/2/1982_HA	Unmodified;Ammonium	165-NVTM	DDA	20200812_Phil82_072920_tryp_DDA_30fmolpm_04
YPVLN(N-Glycosylation)VTMPNNGK{Hex:9; HexNAc:2}	3310.37	-1.0446e-06	-3.39005	114.979	0	5.77889e+07	43.7634	44.1577	43.894	3	15	176	189	iav|AFG99160|A/Phil/2/1982_HA	Unmodified;Ammonium	165-NVTM	DIA	20200812_Phil82_072920_tryp_DIA_30fmolpm_01
YPVLN(N-Glycosylation)VTMPNNGK{Hex:9; HexNAc:2}	3310.37	-1.48069e-06	14.8871	129.457	0	5.00607e+07	43.4962	44.0211	43.8893	3	11	176	189	iav|AFG99160|A/Phil/2/1982_HA	Unmodified;Ammonium	165-NVTM	DIA	20200812_Phil82_072920_tryp_DIA_30fmolpm_02
YPVLN(N-Glycosylation)VTMPNNGK{Hex:9; HexNAc:2}	3310.37	-1.16732e-06	-5.04969	133.97	0	4.07086e+06	43.7635	44.0275	43.8955	3	6	176	189	iav|AFG99160|A/Phil/2/1982_HA	Ammonium	165-NVTM	DIA	20200812_Phil82_072920_tryp_DIA_30fmolpm_03
YPVLN(N-Glycosylation)VTMPNNGK{Hex:9; HexNAc:2}	3310.37	-1.5128e-06	-2.64401	45.546	0	4.44795e+07	43.7554	44.1511	43.8873	3	5	176	189	iav|AFG99160|A/Phil/2/1982_HA	Unmodified	165-NVTM	DIA	20200812_Phil82_072920_tryp_DIA_30fmolpm_04
YPVLN(N-Glycosylation)VTMPNNGKFDK{Fuc:1; Hex:8; HexNAc:2}	3684.59	-7.02055e-06	15.9965	15.9404	0.00436681	316657437	46.4254	46.9018	46.6306	3;4	2	176	192	iav|AFG99160|A/Phil/2/1982_HA	Ammonium	165-NVTM	DDA	20200812_Phil82_072920_tryp_DDA_30fmolpm_01
YPVLN(N-Glycosylation)VTMPNNGKFDK{Fuc:1; Hex:8; HexNAc:2}	3684.59	-7.00126e-06	14.7756	13.9613	0	2.30187e+08	46.2549	46.6649	46.4603	3;4	2	176	192	iav|AFG99160|A/Phil/2/1982_HA	Ammonium	165-NVTM	DDA	20200812_Phil82_072920_tryp_DDA_30fmolpm_02
YPVLN(N-Glycosylation)VTMPNNGKFDK{Fuc:1; Hex:8; HexNAc:2}	3684.59	-5.94102e-06	14.8942	35.5904	0.015873	1.04978e+08	46.1336	46.6607	46.3971	3;4	28	176	192	iav|AFG99160|A/Phil/2/1982_HA	Ammonium	165-NVTM	DIA	20200812_Phil82_072920_tryp_DIA_30fmolpm_01
YPVLN(N-Glycosylation)VTMPNNGKFDK{Hex:8; HexNAc:2}	3538.51	-1.94185e-06	11.7931	21.1986	0	1.14371e+07	46.218	46.5628	46.2876	3	1	176	192	iav|AFG99160|A/Phil/2/1982_HA	Unmodified	165-NVTM	DDA	20200812_Phil82_072920_tryp_DDA_30fmolpm_01
YPVLN(N-Glycosylation)VTMPNNGKFDK{Hex:8; HexNAc:2}	3538.51	-2.21543e-06	13.6685	9.75299	0.0318841	7.83876e+06	45.9827	46.2549	46.1873	3	1	176	192	iav|AFG99160|A/Phil/2/1982_HA	Unmodified	165-NVTM	DDA	20200812_Phil82_072920_tryp_DDA_30fmolpm_02
YPVLN(N-Glycosylation)VTMPNNGKFDK{Hex:8; HexNAc:2}	3538.51	-1.63452e-06	12.3254	15.5631	0	6.25763e+06	45.9157	46.2569	46.189	3	1	176	192	iav|AFG99160|A/Phil/2/1982_HA	Unmodified	165-NVTM	DDA	20200812_Phil82_072920_tryp_DDA_30fmolpm_03
YPVLN(N-Glycosylation)VTMPNNGKFDK{Hex:8; HexNAc:2}	3538.51	-1.24963e-06	13.228	12.4681	0.0133929	6.98789e+06	45.9248	46.2646	46.1297	3	1	176	192	iav|AFG99160|A/Phil/2/1982_HA	Unmodified	165-NVTM	DDA	20200812_Phil82_072920_tryp_DDA_30fmolpm_04
YPVLN(N-Glycosylation)VTMPNNGKFDK{Hex:9; HexNAc:2}	3700.57	-2.74324e-06	14.5191	22.4813	0	1.87731e+07	46.1497	46.4254	46.3573	3;4	1	176	192	iav|AFG99160|A/Phil/2/1982_HA	Unmodified	165-NVTM	DDA	20200812_Phil82_072920_tryp_DDA_30fmolpm_01
YPVLN(N-Glycosylation)VTMPNNGKFDK{Hex:9; HexNAc:2}	3700.57	-1.94626e-06	13.579	29.0494	0	1.69479e+07	45.9143	46.1873	46.1206	3;4	1	176	192	iav|AFG99160|A/Phil/2/1982_HA	Unmodified	165-NVTM	DDA	20200812_Phil82_072920_tryp_DDA_30fmolpm_02
YPVLN(N-Glycosylation)VTMPNNGKFDK{Hex:9; HexNAc:2}	3700.57	-2.13756e-06	11.4624	18.736	0	1.43138e+07	45.9157	46.189	46.054	3;4	1	176	192	iav|AFG99160|A/Phil/2/1982_HA	Unmodified	165-NVTM	DDA	20200812_Phil82_072920_tryp_DDA_30fmolpm_03
IN(N-Glycosylation)STGNL{Hex:9; HexNAc:2}	2582	-1.28822e-06	17.5615	100.742	0	1.6749e+08	22.243	23.0183	22.5003	2;3	3	260	267	iav|AFG99160|A/Phil/2/1982_HA	Unmodified	246-NSTG	DDA	20200812_Phil82_072920_chymo_DDA_30fmolpm_01
IN(N-Glycosylation)STGNL{Hex:9; HexNAc:2}	2582	-1.14389e-06	16.4167	27.3466	0	1.48005e+08	22.0526	22.9581	22.4974	2;3	3	260	267	iav|AFG99160|A/Phil/2/1982_HA	Unmodified	246-NSTG	DDA	20200812_Phil82_072920_chymo_DDA_30fmolpm_02
IN(N-Glycosylation)STGNL{Hex:9; HexNAc:2}	2582	-1.19525e-06	18.5146	124.291	0	2.3383e+08	22.0301	22.9981	22.4829	2;3	3	260	267	iav|AFG99160|A/Phil/2/1982_HA	Unmodified	246-NSTG	DDA	20200812_Phil82_072920_chymo_DDA_30fmolpm_03
IN(N-Glycosylation)STGNL{Hex:9; HexNAc:2}	2582	-1.20706e-06	17.684	112.785	0	2.17988e+08	21.5342	22.4512	21.88	2;3	3	260	267	iav|AFG99160|A/Phil/2/1982_HA	Unmodified	246-NSTG	DDA	20200812_Phil82_072920_chymo_DDA_30fmolpm_04
IN(N-Glycosylation)STGNL{Hex:9; HexNAc:2}	2582	-1.26648e-06	-3.78314	150.648	0	7.09877e+06	22.3267	22.7211	22.4586	2	14	260	267	iav|AFG99160|A/Phil/2/1982_HA	Unmodified	246-NSTG	DIA	20200812_Phil82_072920_chymo_DIA_30fmolpm_01
IN(N-Glycosylation)STGNL{Hex:9; HexNAc:2}	2582	-9.82743e-07	-3.76604	124.883	0	6.31869e+06	21.5385	21.9346	21.6705	2;3	4	260	267	iav|AFG99160|A/Phil/2/1982_HA	Unmodified	246-NSTG	DIA	20200812_Phil82_072920_chymo_DIA_30fmolpm_02
IN(N-Glycosylation)STGNL{Hex:9; HexNAc:2}	2582	-1.22859e-06	14.0143	125.915	0	7.96733e+06	22.0572	22.5838	22.3212	2;3	21	260	267	iav|AFG99160|A/Phil/2/1982_HA	Unmodified	246-NSTG	DIA	20200812_Phil82_072920_chymo_DIA_30fmolpm_03
IN(N-Glycosylation)STGNL{Hex:9; HexNAc:2}	2582	-1.80872e-06	-4.39118	124.805	0	6.61045e+06	22.3153	22.7098	22.4473	2;3	12	260	267	iav|AFG99160|A/Phil/2/1982_HA	Unmodified	246-NSTG	DIA	20200812_Phil82_072920_chymo_DIA_30fmolpm_04
IN(N-Glycosylation)STGNLIAPR{@sulfate:1; Fuc:5; Hex:3; HexNAc:8}	4075.67	1.50249e-06	-4.86375	22.6376	0	883798	39.0644	39.3289	39.1966	3	46	260	271	iav|AFG99160|A/Phil/2/1982_HA	Unmodified	246-NSTG	DIA	20200812_Phil82_072920_chymo_DIA_30fmolpm_02
IN(N-Glycosylation)STGNLIAPR{Fuc:1; Hex:8; HexNAc:7}	4018.67	2.63145e-06	9.47244	26.1493	0.0435835	1.08409e+07	38.1321	38.7933	38.2644	3;4	45	260	271	iav|AFG99160|A/Phil/2/1982_HA	Unmodified	246-NSTG	DIA	20200812_Phil82_072920_chymo_DIA_30fmolpm_01
IN(N-Glycosylation)STGNLIAPR{Fuc:1; Hex:8; HexNAc:7}	4018.67	2.81109e-06	11.2889	26.1459	0.0249433	8.99151e+06	37.7349	38.5271	37.9981	3;4	50	260	271	iav|AFG99160|A/Phil/2/1982_HA	Unmodified	246-NSTG	DIA	20200812_Phil82_072920_chymo_DIA_30fmolpm_03
IN(N-Glycosylation)STGNLIAPR{Fuc:4; Hex:6; HexNAc:7}	4132.76	-3.24147e-06	-4.53058	37.723	0	796969	54.8903	55.1549	55.1549	3	9	260	271	iav|AFG99160|A/Phil/2/1982_HA	Unmodified	246-NSTG	DIA	20200812_Phil82_072920_chymo_DIA_30fmolpm_02
IN(N-Glycosylation)STGNLIAPR{Fuc:4; Hex:6; HexNAc:7}	4132.77	-6.95043e-06	-4.0224	27.9916	0.0214797	3.48934e+06	53.1598	53.4243	53.1598	4	31	260	271	iav|AFG99160|A/Phil/2/1982_HA	Unmodified	246-NSTG	DIA	20200812_Phil82_072920_chymo_DIA_30fmolpm_03
IN(N-Glycosylation)STGNLIAPR{Hex:9; HexNAc:2}	3019.28	-1.53798e-06	17.9305	17.5115	0.0166667	1.6638e+08	29.3505	29.8948	29.5621	2;3	2	260	271	iav|AFG99160|A/Phil/2/1982_HA	Unmodified	246-NSTG	DDA	20200812_Phil82_072920_chymo_DDA_30fmolpm_03
IN(N-Glycosylation)STGNLIAPR{Hex:9; HexNAc:2}	3019.28	-1.52152e-06	18.5069	17.0552	0.0119048	1.84259e+08	29.0348	29.6008	29.2743	2;3	3	260	271	iav|AFG99160|A/Phil/2/1982_HA	Unmodified	246-NSTG	DDA	20200812_Phil82_072920_chymo_DDA_30fmolpm_04
IN(N-Glycosylation)STGNLIAPR{Hex:9; HexNAc:2}	3019.28	-2.1771e-06	-3.31669	25.2755	0.0480769	1.40871e+07	29.5681	29.832	29.7	3	4	260	271	iav|AFG99160|A/Phil/2/1982_HA	Unmodified	246-NSTG	DIA	20200812_Phil82_072920_chymo_DIA_30fmolpm_01
IN(N-Glycosylation)STGNLIAPR{Hex:9; HexNAc:2}	3019.28	-2.7484e-06	-3.59553	25.257	0.032538	1.33303e+07	29.3009	29.5648	29.4328	3	4	260	271	iav|AFG99160|A/Phil/2/1982_HA	Unmodified	246-NSTG	DIA	20200812_Phil82_072920_chymo_DIA_30fmolpm_03
IN(N-Glycosylation)STGNLIAPRGY{Hex:9; HexNAc:2}	3239.37	-2.84656e-06	-4.59149	30.5553	0.0217391	1.17542e+07	36.9454	37.3413	37.0772	3	8	260	273	iav|AFG99160|A/Phil/2/1982_HA	Unmodified	246-NSTG	DIA	20200812_Phil82_072920_chymo_DIA_30fmolpm_01
IN(N-Glycosylation)STGNLIAPRGYF{Hex:9; HexNAc:2}	3386.43	-8.63129e-07	-2.75641	41.4426	0	1.65481e+07	48.9322	49.3274	49.0648	3	4	260	274	iav|AFG99160|A/Phil/2/1982_HA	Unmodified	246-NSTG	DIA	20200812_Phil82_072920_chymo_DIA_30fmolpm_01
IN(N-Glycosylation)STGNLIAPRGYF{Hex:9; HexNAc:2}	3386.43	1.44817e-07	-4.27608	27.7764	0.0233766	1.40211e+07	49.8712	50.2674	50.0034	3	6	260	274	iav|AFG99160|A/Phil/2/1982_HA	Unmodified	246-NSTG	DIA	20200812_Phil82_072920_chymo_DIA_30fmolpm_02
IN(N-Glycosylation)STGNLIAPRGYF{Hex:9; HexNAc:2}	3386.43	9.55919e-08	-2.50248	28.3001	0.0214797	1.3503e+07	48.6703	49.065	48.8022	3	8	260	274	iav|AFG99160|A/Phil/2/1982_HA	Unmodified	246-NSTG	DIA	20200812_Phil82_072920_chymo_DIA_30fmolpm_03
LIN(N-Glycosylation)STGNL{Fuc:4; Hex:8; HexNAc:9}	4538.8	4.86789e-06	-4.69385	97.3754	0	5.01172e+06	31.0181	31.2807	31.15	4;5	11	259	267	iav|AFG99160|A/Phil/2/1982_HA	Ammonium	246-NSTG	DIA	20200812_Phil82_072920_chymo_DIA_30fmolpm_01
LIN(N-Glycosylation)STGNL{Fuc:5; Hex:7; HexNAc:9}	4522.82	1.20026e-07	-4.48323	97.5268	0	8.8369e+06	31.6764	31.9404	31.8085	5	15	259	267	iav|AFG99160|A/Phil/2/1982_HA	Unmodified	246-NSTG	DIA	20200812_Phil82_072920_chymo_DIA_30fmolpm_01
LIN(N-Glycosylation)STGNL{Fuc:5; Hex:7; HexNAc:9}	4522.81	2.9125e-06	-4.22089	103.851	0	6.81492e+06	31.2764	31.5405	31.5405	5	77	259	267	iav|AFG99160|A/Phil/2/1982_HA	Unmodified	246-NSTG	DIA	20200812_Phil82_072920_chymo_DIA_30fmolpm_03
LIN(N-Glycosylation)STGNL{Fuc:5; Hex:7; HexNAc:9}	4522.83	-1.14293e-06	-5.89227	30.7382	0	4.77032e+06	29.6883	29.9521	29.9521	5	69	259	267	iav|AFG99160|A/Phil/2/1982_HA	Unmodified	246-NSTG	DIA	20200812_Phil82_072920_chymo_DIA_30fmolpm_04
LIN(N-Glycosylation)STGNL{Hex:10; HexNAc:2}	2857.14	-7.28157e-07	15.092	15.1718	0	5.2024e+07	31.1928	31.6932	31.4331	2;3	2	259	267	iav|AFG99160|A/Phil/2/1982_HA	Unmodified	246-NSTG	DDA	20200812_Phil82_072920_chymo_DDA_30fmolpm_01
LIN(N-Glycosylation)STGNL{Hex:10; HexNAc:2}	2857.14	-6.30266e-07	14.7785	17.6812	0	5.68893e+07	31.0589	31.6089	31.3343	2;3	2	259	267	iav|AFG99160|A/Phil/2/1982_HA	Unmodified	246-NSTG	DDA	20200812_Phil82_072920_chymo_DDA_30fmolpm_02
LIN(N-Glycosylation)STGNL{Hex:10; HexNAc:2}	2857.14	-1.41567e-06	16.3453	17.5521	0	7.80003e+07	31.0776	31.5144	31.2815	2;3	1	259	267	iav|AFG99160|A/Phil/2/1982_HA	Unmodified	246-NSTG	DDA	20200812_Phil82_072920_chymo_DDA_30fmolpm_03
LIN(N-Glycosylation)STGNL{Hex:10; HexNAc:2}	2857.14	-2.76224e-06	-4.25248	25.6111	0.0172414	2.91529e+06	31.6841	31.9466	31.8161	2	4	259	267	iav|AFG99160|A/Phil/2/1982_HA	Unmodified	246-NSTG	DIA	20200812_Phil82_072920_chymo_DIA_30fmolpm_02
LIN(N-Glycosylation)STGNL{Hex:10; HexNAc:2}	2857.14	-1.0039e-06	-3.56581	25.8794	0	3.94744e+06	31.0127	31.2764	31.1446	2	7	259	267	iav|AFG99160|A/Phil/2/1982_HA	Unmodified	246-NSTG	DIA	20200812_Phil82_072920_chymo_DIA_30fmolpm_03
LIN(N-Glycosylation)STGNL{Hex:10; HexNAc:2}	2857.14	-2.37018e-06	-4.87572	25.6181	0	3.182e+06	31.2682	31.5319	31.2682	3	5	259	267	iav|AFG99160|A/Phil/2/1982_HA	Unmodified	246-NSTG	DIA	20200812_Phil82_072920_chymo_DIA_30fmolpm_04
LIN(N-Glycosylation)STGNL{Hex:6; HexNAc:2}	2208.93	-2.25998e-06	13.0943	11.9145	0	2.00173e+07	31.1974	31.5885	31.4362	2;3	1	259	267	iav|AFG99160|A/Phil/2/1982_HA	Unmodified	246-NSTG	DDA	20200812_Phil82_072920_chymo_DDA_30fmolpm_03
LIN(N-Glycosylation)STGNL{Hex:7; HexNAc:2}	2370.98	-1.12241e-06	13.9341	17.2114	0	3.5999e+07	31.1793	31.7641	31.3903	2;3	2	259	267	iav|AFG99160|A/Phil/2/1982_HA	Unmodified	246-NSTG	DDA	20200812_Phil82_072920_chymo_DDA_30fmolpm_03
LIN(N-Glycosylation)STGNL{Hex:8; HexNAc:2}	2533.03	-1.34914e-06	14.6109	14.0235	0	6.65683e+07	31.3436	31.9588	31.5882	2;3	1	259	267	iav|AFG99160|A/Phil/2/1982_HA	Unmodified	246-NSTG	DDA	20200812_Phil82_072920_chymo_DDA_30fmolpm_01
LIN(N-Glycosylation)STGNL{Hex:8; HexNAc:2}	2533.03	-1.2106e-06	14.4578	17.502	0	6.49446e+07	31.2534	31.8893	31.4791	2;3	2	259	267	iav|AFG99160|A/Phil/2/1982_HA	Unmodified	246-NSTG	DDA	20200812_Phil82_072920_chymo_DDA_30fmolpm_02
LIN(N-Glycosylation)STGNL{Hex:8; HexNAc:2}	2533.03	-1.44681e-06	15.3448	17.3266	0	1.11015e+08	31.1734	31.8408	31.4362	2;3	3	259	267	iav|AFG99160|A/Phil/2/1982_HA	Unmodified	246-NSTG	DDA	20200812_Phil82_072920_chymo_DDA_30fmolpm_03
LIN(N-Glycosylation)STGNL{Hex:8; HexNAc:2}	2533.03	-1.17539e-06	12.5107	21.8361	0.0172414	3.82577e+06	31.8161	32.3428	31.9466	2;3	9	259	267	iav|AFG99160|A/Phil/2/1982_HA	Unmodified	246-NSTG	DIA	20200812_Phil82_072920_chymo_DIA_30fmolpm_02
LIN(N-Glycosylation)STGNL{Hex:8; HexNAc:2}	2533.03	-2.79107e-07	-4.77257	23.4248	0	5.4839e+06	31.1446	31.5405	31.2764	2;3	8	259	267	iav|AFG99160|A/Phil/2/1982_HA	Unmodified	246-NSTG	DIA	20200812_Phil82_072920_chymo_DIA_30fmolpm_03
LIN(N-Glycosylation)STGNL{Hex:9; HexNAc:2}	2695.09	-1.42808e-06	18.2452	147.96	0	8.07155e+08	31.2212	33.5161	31.5108	2;3	5	259	267	iav|AFG99160|A/Phil/2/1982_HA	Unmodified;Ammonium	246-NSTG	DDA	20200812_Phil82_072920_chymo_DDA_30fmolpm_01
LIN(N-Glycosylation)STGNL{Hex:9; HexNAc:2}	2695.09	-1.29321e-06	17.8802	170.334	0	8.6448e+08	31.063	33.443	31.4246	2;3	5	259	267	iav|AFG99160|A/Phil/2/1982_HA	Unmodified;Ammonium	246-NSTG	DDA	20200812_Phil82_072920_chymo_DDA_30fmolpm_02
LIN(N-Glycosylation)STGNL{Hex:9; HexNAc:2}	2695.09	-1.41526e-06	18.4186	159.85	0	1.06632e+09	31.0735	33.3359	31.3753	2;3	5	259	267	iav|AFG99160|A/Phil/2/1982_HA	Unmodified;Ammonium	246-NSTG	DDA	20200812_Phil82_072920_chymo_DDA_30fmolpm_03
LIN(N-Glycosylation)STGNL{Hex:9; HexNAc:2}	2695.09	-1.35082e-06	18.2873	159.75	0	9.71379e+08	30.7699	33.2174	31.0828	2;3	4	259	267	iav|AFG99160|A/Phil/2/1982_HA	Unmodified	246-NSTG	DDA	20200812_Phil82_072920_chymo_DDA_30fmolpm_04
LIN(N-Glycosylation)STGNL{Hex:9; HexNAc:2}	2695.09	-1.0635e-06	15.7621	169.376	0	5.71548e+07	31.2807	31.9404	31.4125	2;3	16	259	267	iav|AFG99160|A/Phil/2/1982_HA	Unmodified;Ammonium	246-NSTG	DIA	20200812_Phil82_072920_chymo_DIA_30fmolpm_01
LIN(N-Glycosylation)STGNL{Hex:9; HexNAc:2}	2695.09	-1.19653e-06	15.4474	168.057	0	4.86819e+07	31.6841	32.3428	31.9466	2;3	18	259	267	iav|AFG99160|A/Phil/2/1982_HA	Unmodified;Ammonium	246-NSTG	DIA	20200812_Phil82_072920_chymo_DIA_30fmolpm_02
LIN(N-Glycosylation)STGNL{Hex:9; HexNAc:2}	2695.09	-1.38237e-06	15.7314	169.483	0	5.76655e+07	31.0127	31.6723	31.2764	2;3	29	259	267	iav|AFG99160|A/Phil/2/1982_HA	Unmodified;Ammonium	246-NSTG	DIA	20200812_Phil82_072920_chymo_DIA_30fmolpm_03
LIN(N-Glycosylation)STGNL{Hex:9; HexNAc:2}	2695.09	-1.34332e-06	15.6743	167.601	0	4.26456e+07	31.2682	31.796	31.4	2;3	26	259	267	iav|AFG99160|A/Phil/2/1982_HA	Unmodified;Ammonium	246-NSTG	DIA	20200812_Phil82_072920_chymo_DIA_30fmolpm_04
LIN(N-Glycosylation)STGNLIAPR{@sulfate:1; Fuc:3; Hex:6; HexNAc:4; Neu5Ac:2}	4152.69	-2.41969e-06	-5.26226	135.939	0	575773	53.2905	53.555	53.4227	4;5	61	259	271	iav|AFG99160|A/Phil/2/1982_HA	Ammonium	246-NSTG	DIA	20200812_Phil82_072920_chymo_DIA_30fmolpm_01
LIN(N-Glycosylation)STGNLIAPR{@sulfate:1; Fuc:3; Hex:9; HexNAc:4}	4056.61	8.25698e-06	-5.92234	46.0134	0	764631	39.1966	39.4612	39.1966	5	16	259	271	iav|AFG99160|A/Phil/2/1982_HA	Unmodified	246-NSTG	DIA	20200812_Phil82_072920_chymo_DIA_30fmolpm_02
LIN(N-Glycosylation)STGNLIAPR{Fuc:1; Hex:7; HexNAc:8}	4172.76	6.32201e-06	14.6204	141.535	0	5.6318e+07	42.3416	43.3964	42.8686	4	58	259	271	iav|AFG99160|A/Phil/2/1982_HA	Ammonium	246-NSTG	DIA	20200812_Phil82_072920_chymo_DIA_30fmolpm_04
LIN(N-Glycosylation)STGNLIAPR{Fuc:1; Hex:7; HexNAc:9}	4375.88	-2.89002e-06	-4.24397	34.786	0	897118	54.6258	54.8903	54.7581	4	61	259	271	iav|AFG99160|A/Phil/2/1982_HA	Unmodified	246-NSTG	DIA	20200812_Phil82_072920_chymo_DIA_30fmolpm_02
LIN(N-Glycosylation)STGNLIAPR{Fuc:4; Hex:5; HexNAc:9; Neu5Ac:2}	5072.1	4.15051e-06	-4.05306	93.4462	0	8.33312e+06	41.2976	41.5613	41.4294	4	127	259	271	iav|AFG99160|A/Phil/2/1982_HA	Unmodified	246-NSTG	DIA	20200812_Phil82_072920_chymo_DIA_30fmolpm_01
LIN(N-Glycosylation)STGNLIAPR{Fuc:4; Hex:7; HexNAc:9}	4814.08	-9.03615e-06	10.2006	25.7782	0.0435835	9.24732e+06	55.0096	55.9341	55.8023	4	12	259	271	iav|AFG99160|A/Phil/2/1982_HA	Unmodified	246-NSTG	DIA	20200812_Phil82_072920_chymo_DIA_30fmolpm_01
LIN(N-Glycosylation)STGNLIAPR{Fuc:5; Hex:6; HexNAc:6}	4188.8	1.68956e-06	-2.88596	148.594	0	2.6592e+07	42.6248	43.0206	42.7567	4	44	259	271	iav|AFG99160|A/Phil/2/1982_HA	Unmodified	246-NSTG	DIA	20200812_Phil82_072920_chymo_DIA_30fmolpm_02
LIN(N-Glycosylation)STGNLIAPR{Fuc:5; Hex:6; HexNAc:6}	4188.8	1.2308e-06	-2.84884	148.604	0	2.66858e+07	41.2945	41.6904	41.4264	4	44	259	271	iav|AFG99160|A/Phil/2/1982_HA	Unmodified	246-NSTG	DIA	20200812_Phil82_072920_chymo_DIA_30fmolpm_03
LIN(N-Glycosylation)STGNLIAPR{Hex:10; HexNAc:2}	3294.42	-1.49469e-06	17.8879	18.7874	0.0238095	1.06778e+08	36.2372	36.7715	36.5072	3	1	259	271	iav|AFG99160|A/Phil/2/1982_HA	Unmodified	246-NSTG	DDA	20200812_Phil82_072920_chymo_DDA_30fmolpm_01
LIN(N-Glycosylation)STGNLIAPR{Hex:10; HexNAc:2}	3294.42	-1.34202e-06	15.6983	18.8011	0	7.81468e+07	36.0824	36.5503	36.339	2;3	1	259	271	iav|AFG99160|A/Phil/2/1982_HA	Unmodified	246-NSTG	DDA	20200812_Phil82_072920_chymo_DDA_30fmolpm_02
LIN(N-Glycosylation)STGNLIAPR{Hex:10; HexNAc:2}	3294.42	-1.85443e-06	-3.09182	26.6636	0.0418719	6.7422e+06	36.2885	36.5511	36.4205	3	4	259	271	iav|AFG99160|A/Phil/2/1982_HA	Unmodified	246-NSTG	DIA	20200812_Phil82_072920_chymo_DIA_30fmolpm_01
LIN(N-Glycosylation)STGNLIAPR{Hex:10; HexNAc:2}	3294.42	-1.28878e-06	-3.04565	33.682	0.0109489	5.83157e+06	37.2194	37.4832	37.3513	3	6	259	271	iav|AFG99160|A/Phil/2/1982_HA	Unmodified	246-NSTG	DIA	20200812_Phil82_072920_chymo_DIA_30fmolpm_02
LIN(N-Glycosylation)STGNLIAPR{Hex:10; HexNAc:2}	3294.42	-1.35845e-06	-3.72884	24.1719	0.0423729	5.72608e+06	35.8906	36.2851	36.0226	3	6	259	271	iav|AFG99160|A/Phil/2/1982_HA	Unmodified	246-NSTG	DIA	20200812_Phil82_072920_chymo_DIA_30fmolpm_03
LIN(N-Glycosylation)STGNLIAPR{Hex:8; HexNAc:2}	2970.31	-1.33229e-06	15.8234	18.3504	0.0238095	6.17254e+07	36.4412	36.9175	36.6777	2;3	1	259	271	iav|AFG99160|A/Phil/2/1982_HA	Unmodified	246-NSTG	DDA	20200812_Phil82_072920_chymo_DDA_30fmolpm_01
LIN(N-Glycosylation)STGNLIAPR{Hex:8; HexNAc:2}	2970.31	-1.13342e-06	12.8659	14.4013	0.0217391	4.31444e+07	36.2977	36.685	36.4858	2;3	1	259	271	iav|AFG99160|A/Phil/2/1982_HA	Unmodified	246-NSTG	DDA	20200812_Phil82_072920_chymo_DDA_30fmolpm_02
LIN(N-Glycosylation)STGNLIAPR{Hex:8; HexNAc:2}	2970.31	-9.6512e-07	14.9694	18.743	0	7.99002e+07	36.1109	36.6276	36.3358	2;3	1	259	271	iav|AFG99160|A/Phil/2/1982_HA	Unmodified	246-NSTG	DDA	20200812_Phil82_072920_chymo_DDA_30fmolpm_03
LIN(N-Glycosylation)STGNLIAPR{Hex:8; HexNAc:2}	2970.31	-1.08227e-06	11.1338	16.1896	0.0119048	3.94127e+07	36.0759	36.4715	36.2885	2;3	1	259	271	iav|AFG99160|A/Phil/2/1982_HA	Unmodified	246-NSTG	DDA	20200812_Phil82_072920_chymo_DDA_30fmolpm_04
LIN(N-Glycosylation)STGNLIAPR{Hex:9; HexNAc:2}	3132.36	-1.38345e-06	18.9408	49.8243	0	1.53017e+09	36.2912	38.1808	36.5613	2;3	6	259	271	iav|AFG99160|A/Phil/2/1982_HA	Unmodified;Ammonium	246-NSTG	DDA	20200812_Phil82_072920_chymo_DDA_30fmolpm_01
LIN(N-Glycosylation)STGNLIAPR{Hex:9; HexNAc:2}	3132.36	-1.15824e-06	17.2577	122.718	0	1.09458e+09	36.1205	38.1708	36.3748	2;3	5	259	271	iav|AFG99160|A/Phil/2/1982_HA	Unmodified;Ammonium	246-NSTG	DDA	20200812_Phil82_072920_chymo_DDA_30fmolpm_02
LIN(N-Glycosylation)STGNLIAPR{Hex:9; HexNAc:2}	3132.36	-1.23327e-06	19.3307	113.005	0	1.64132e+09	35.9465	37.7583	36.2171	2;3;4	5	259	271	iav|AFG99160|A/Phil/2/1982_HA	Unmodified	246-NSTG	DDA	20200812_Phil82_072920_chymo_DDA_30fmolpm_03
LIN(N-Glycosylation)STGNLIAPR{Hex:9; HexNAc:2}	3132.36	-1.18683e-06	19.3029	50.6949	0	1.84198e+09	35.9008	37.7875	36.1842	2;3	7	259	271	iav|AFG99160|A/Phil/2/1982_HA	Unmodified;Ammonium	246-NSTG	DDA	20200812_Phil82_072920_chymo_DDA_30fmolpm_04
LIN(N-Glycosylation)STGNLIAPR{Hex:9; HexNAc:2}	3132.36	-1.51585e-06	17.2929	155.922	0	8.67185e+07	36.2885	36.815	36.5511	3	15	259	271	iav|AFG99160|A/Phil/2/1982_HA	Unmodified;Ammonium	246-NSTG	DIA	20200812_Phil82_072920_chymo_DIA_30fmolpm_01
LIN(N-Glycosylation)STGNLIAPR{Hex:9; HexNAc:2}	3132.37	-2.14991e-06	16.6087	148.61	0	7.62682e+07	37.2194	37.7468	37.4832	3	15	259	271	iav|AFG99160|A/Phil/2/1982_HA	Unmodified;Ammonium	246-NSTG	DIA	20200812_Phil82_072920_chymo_DIA_30fmolpm_02
LIN(N-Glycosylation)STGNLIAPR{Hex:9; HexNAc:2}	3132.36	-1.09469e-06	17.6092	148.608	0	7.74208e+07	35.8906	36.549	36.1545	2;3	14	259	271	iav|AFG99160|A/Phil/2/1982_HA	Unmodified;Ammonium	246-NSTG	DIA	20200812_Phil82_072920_chymo_DIA_30fmolpm_03
LIN(N-Glycosylation)STGNLIAPR{Hex:9; HexNAc:2}	3132.36	-9.6296e-07	16.6498	141.729	0	5.83898e+07	36.1472	36.8055	36.4111	2;3	17	259	271	iav|AFG99160|A/Phil/2/1982_HA	Unmodified;Ammonium	246-NSTG	DIA	20200812_Phil82_072920_chymo_DIA_30fmolpm_04
LIN(N-Glycosylation)STGNLIAPRGY{@sulfate:1; Fuc:3; Hex:6; HexNAc:7}	4399.79	4.4051e-06	8.5858	68.4657	0	1.47025e+07	43.81	44.4695	44.3374	3;4	12	259	273	iav|AFG99160|A/Phil/2/1982_HA	Ammonium	246-NSTG	DIA	20200812_Phil82_072920_chymo_DIA_30fmolpm_02
LIN(N-Glycosylation)STGNLIAPRGY{@sulfate:1; Fuc:3; Hex:6; HexNAc:7}	4399.8	3.03151e-06	-4.37673	58.4032	0	8.20282e+06	42.8751	43.1391	42.8751	4	9	259	273	iav|AFG99160|A/Phil/2/1982_HA	Ammonium	246-NSTG	DIA	20200812_Phil82_072920_chymo_DIA_30fmolpm_03
LIN(N-Glycosylation)STGNLIAPRGY{@sulfate:1; Fuc:3; Hex:6; HexNAc:7}	4399.81	-3.24571e-07	-5.62016	55.3751	0	1.71763e+06	42.6061	42.8686	42.8686	3;4	12	259	273	iav|AFG99160|A/Phil/2/1982_HA	Ammonium	246-NSTG	DIA	20200812_Phil82_072920_chymo_DIA_30fmolpm_04
LIN(N-Glycosylation)STGNLIAPRGY{Hex:8; HexNAc:2}	3190.39	-1.24383e-06	14.1515	15.1191	0.0113636	2.59988e+07	42.1767	42.5422	42.3823	3	1	259	273	iav|AFG99160|A/Phil/2/1982_HA	Unmodified	246-NSTG	DDA	20200812_Phil82_072920_chymo_DDA_30fmolpm_02
LIN(N-Glycosylation)STGNLIAPRGY{Hex:9; HexNAc:2}	3352.45	-1.76776e-06	17.5112	48.8374	0	7.0679e+08	42.2582	42.9578	42.5038	2;3;4	4	259	273	iav|AFG99160|A/Phil/2/1982_HA	Unmodified;Ammonium	246-NSTG	DDA	20200812_Phil82_072920_chymo_DDA_30fmolpm_01
LIN(N-Glycosylation)STGNLIAPRGY{Hex:9; HexNAc:2}	3352.45	-1.49601e-06	15.848	52.5069	0	6.13201e+08	42.02	42.6958	42.2701	2;3;4	3	259	273	iav|AFG99160|A/Phil/2/1982_HA	Unmodified;Ammonium	246-NSTG	DDA	20200812_Phil82_072920_chymo_DDA_30fmolpm_02
LIN(N-Glycosylation)STGNLIAPRGY{Hex:9; HexNAc:2}	3352.45	-1.65637e-06	18.299	51.3024	0	7.69279e+08	41.6615	42.5311	41.9107	2;3;4	4	259	273	iav|AFG99160|A/Phil/2/1982_HA	Unmodified;Ammonium	246-NSTG	DDA	20200812_Phil82_072920_chymo_DDA_30fmolpm_03
LIN(N-Glycosylation)STGNLIAPRGY{Hex:9; HexNAc:2}	3352.45	-1.72952e-06	18.0067	47.8722	0	6.04166e+08	41.8662	42.7461	42.1277	2;3;4	4	259	273	iav|AFG99160|A/Phil/2/1982_HA	Unmodified	246-NSTG	DDA	20200812_Phil82_072920_chymo_DDA_30fmolpm_04
LIN(N-Glycosylation)STGNLIAPRGY{Hex:9; HexNAc:2}	3352.45	-1.90421e-06	-2.27077	62.1173	0	5.40475e+07	42.2209	42.6155	42.3515	3	41	259	273	iav|AFG99160|A/Phil/2/1982_HA	Unmodified	246-NSTG	DIA	20200812_Phil82_072920_chymo_DIA_30fmolpm_01
LIN(N-Glycosylation)STGNLIAPRGY{Hex:9; HexNAc:2}	3352.45	-2.14822e-06	16.029	66.5156	0	4.49829e+07	43.2845	43.81	43.4151	3	4	259	273	iav|AFG99160|A/Phil/2/1982_HA	Unmodified	246-NSTG	DIA	20200812_Phil82_072920_chymo_DIA_30fmolpm_02
LIN(N-Glycosylation)STGNLIAPRGY{Hex:9; HexNAc:2}	3352.45	-1.37805e-06	15.4135	61.1554	0	4.76873e+07	41.8223	42.349	42.0848	3	6	259	273	iav|AFG99160|A/Phil/2/1982_HA	Unmodified	246-NSTG	DIA	20200812_Phil82_072920_chymo_DIA_30fmolpm_03
LIN(N-Glycosylation)STGNLIAPRGY{Hex:9; HexNAc:2}	3352.45	-1.04621e-06	15.8318	53.6764	0	3.12684e+07	42.079	42.6061	42.3416	3	5	259	273	iav|AFG99160|A/Phil/2/1982_HA	Unmodified	246-NSTG	DIA	20200812_Phil82_072920_chymo_DIA_30fmolpm_04
LIN(N-Glycosylation)STGNLIAPRGYF{Hex:10; HexNAc:2}	3661.57	-1.25153e-06	16.6885	15.2548	0.0113636	5.2882e+07	52.5255	53.4535	52.775	3	1	259	274	iav|AFG99160|A/Phil/2/1982_HA	Unmodified	246-NSTG	DDA	20200812_Phil82_072920_chymo_DDA_30fmolpm_02
LIN(N-Glycosylation)STGNLIAPRGYF{Hex:10; HexNAc:2}	3661.57	-1.43885e-06	17.8444	17.3649	0.0483871	7.17967e+07	51.9037	52.9019	52.1533	3;4	1	259	274	iav|AFG99160|A/Phil/2/1982_HA	Unmodified	246-NSTG	DDA	20200812_Phil82_072920_chymo_DDA_30fmolpm_03
LIN(N-Glycosylation)STGNLIAPRGYF{Hex:8; HexNAc:2}	3337.46	-1.52612e-06	15.9958	13.3276	0.0309278	3.32229e+07	52.7452	53.2683	52.969	3	1	259	274	iav|AFG99160|A/Phil/2/1982_HA	Unmodified	246-NSTG	DDA	20200812_Phil82_072920_chymo_DDA_30fmolpm_02
LIN(N-Glycosylation)STGNLIAPRGYF{Hex:9; HexNAc:2}	3499.52	-1.32588e-06	19.6889	40.2091	0	1.0389e+09	52.4002	54.3287	53.1335	2;3;4	2	259	274	iav|AFG99160|A/Phil/2/1982_HA	Unmodified	246-NSTG	DDA	20200812_Phil82_072920_chymo_DDA_30fmolpm_01
LIN(N-Glycosylation)STGNLIAPRGYF{Hex:9; HexNAc:2}	3499.52	-1.26971e-06	17.3476	37.1607	0	7.49446e+08	52.5423	54.0047	52.8363	2;3;4	3	259	274	iav|AFG99160|A/Phil/2/1982_HA	Unmodified;Ammonium	246-NSTG	DDA	20200812_Phil82_072920_chymo_DDA_30fmolpm_02
LIN(N-Glycosylation)STGNLIAPRGYF{Hex:9; HexNAc:2}	3499.52	-1.39538e-06	19.7443	37.465	0	8.90148e+08	51.5634	53.4014	52.2571	2;3;4	3	259	274	iav|AFG99160|A/Phil/2/1982_HA	Unmodified	246-NSTG	DDA	20200812_Phil82_072920_chymo_DDA_30fmolpm_03
LIN(N-Glycosylation)STGNLIAPRGYF{Hex:9; HexNAc:2}	3499.52	-1.35218e-06	19.7493	42.7889	0	1.1294e+09	52.0126	53.8995	52.7675	2;3;4	3	259	274	iav|AFG99160|A/Phil/2/1982_HA	Unmodified	246-NSTG	DDA	20200812_Phil82_072920_chymo_DDA_30fmolpm_04
LIN(N-Glycosylation)STGNLIAPRGYF{Hex:9; HexNAc:2}	3499.51	-5.60248e-07	14.3696	71.0671	0	5.05224e+07	52.6292	53.8194	52.8938	3	13	259	274	iav|AFG99160|A/Phil/2/1982_HA	Unmodified;Ammonium	246-NSTG	DIA	20200812_Phil82_072920_chymo_DIA_30fmolpm_01
LIN(N-Glycosylation)STGNLIAPRGYF{Hex:9; HexNAc:2}	3499.51	-6.66543e-07	14.4748	135.997	0	4.27413e+07	53.5679	54.8903	53.8324	3	15	259	274	iav|AFG99160|A/Phil/2/1982_HA	Unmodified;Ammonium	246-NSTG	DIA	20200812_Phil82_072920_chymo_DIA_30fmolpm_02
LIN(N-Glycosylation)STGNLIAPRGYF{Hex:9; HexNAc:2}	3499.51	-5.56326e-07	14.2831	125.488	0	4.50664e+07	52.3664	53.6888	52.6309	3;4	28	259	274	iav|AFG99160|A/Phil/2/1982_HA	Unmodified;Ammonium	246-NSTG	DIA	20200812_Phil82_072920_chymo_DIA_30fmolpm_03
LIN(N-Glycosylation)STGNLIAPRGYF{Hex:9; HexNAc:2}	3499.51	-7.77189e-07	14.515	55.4375	0	2.25288e+07	52.6336	53.956	52.8981	3	8	259	274	iav|AFG99160|A/Phil/2/1982_HA	Unmodified	246-NSTG	DIA	20200812_Phil82_072920_chymo_DIA_30fmolpm_04
PGDILLIN(N-Glycosylation)STGNLIAPR{@sulfate:1; Fuc:2; Hex:3; HexNAc:5}	3636.62	3.57551e-07	15.2908	8.34356	0.0434783	3.54319e+07	58.8579	59.3175	59.2219	3;4	1	254	271	iav|AFG99160|A/Phil/2/1982_HA	Ammonium	246-NSTG	DDA	20200812_Phil82_072920_tryp_DDA_30fmolpm_01
PGDILLIN(N-Glycosylation)STGNLIAPR{Fuc:4; Hex:3; HexNAc:6}	4051.9	-1.01391e-05	16.8961	17.2762	0	1.30511e+08	58.7025	59.2707	59.0734	3;4	2	254	271	iav|AFG99160|A/Phil/2/1982_HA	Ammonium	246-NSTG	DDA	20200812_Phil82_072920_tryp_DDA_30fmolpm_02
PGDILLIN(N-Glycosylation)STGNLIAPR{Fuc:4; Hex:3; HexNAc:6}	4051.9	-1.01525e-05	16.5937	15.632	0.0052356	1.49256e+08	58.7496	59.2677	59.0237	3;4	2	254	271	iav|AFG99160|A/Phil/2/1982_HA	Ammonium	246-NSTG	DDA	20200812_Phil82_072920_tryp_DDA_30fmolpm_04
PGDILLIN(N-Glycosylation)STGNLIAPR{Fuc:4; Hex:3; HexNAc:6}	4051.9	-8.6729e-06	-2.39767	35.8444	0.00764818	1.56084e+07	58.9048	59.2993	59.1688	4	10	254	271	iav|AFG99160|A/Phil/2/1982_HA	Ammonium	246-NSTG	DIA	20200812_Phil82_072920_tryp_DIA_30fmolpm_02
PGDILLIN(N-Glycosylation)STGNLIAPR{Fuc:4; Hex:3; HexNAc:6}	4051.9	-9.81115e-06	-2.83303	28.862	0.028754	1.0304e+07	58.918	59.1822	59.1822	3;4	11	254	271	iav|AFG99160|A/Phil/2/1982_HA	Ammonium	246-NSTG	DIA	20200812_Phil82_072920_tryp_DIA_30fmolpm_03
PGDILLIN(N-Glycosylation)STGNLIAPR{Hex:10; HexNAc:2}	3789.68	-6.59224e-07	16.4076	20.4806	0	3.06975e+07	57.1802	57.5169	57.4305	3;4	1	254	271	iav|AFG99160|A/Phil/2/1982_HA	Unmodified	246-NSTG	DDA	20200812_Phil82_072920_tryp_DDA_30fmolpm_01
PGDILLIN(N-Glycosylation)STGNLIAPR{Hex:8; HexNAc:2}	3465.58	-1.42134e-07	14.9638	8.77681	0.0373333	22060371	57.4035	57.7385	57.5469	3	1	254	271	iav|AFG99160|A/Phil/2/1982_HA	Unmodified	246-NSTG	DDA	20200812_Phil82_072920_tryp_DDA_30fmolpm_01
PGDILLIN(N-Glycosylation)STGNLIAPR{Hex:9; HexNAc:2}	3627.63	-6.77891e-07	18.2898	37.0381	0	5.49629e+08	56.9237	58.2495	57.4592	3;4	4	254	271	iav|AFG99160|A/Phil/2/1982_HA	Unmodified;Ammonium	246-NSTG	DDA	20200812_Phil82_072920_tryp_DDA_30fmolpm_01
PGDILLIN(N-Glycosylation)STGNLIAPR{Hex:9; HexNAc:2}	3627.63	-4.50493e-07	18.3404	34.4094	0	4.11474e+08	56.7449	57.9044	57.2262	3;4	4	254	271	iav|AFG99160|A/Phil/2/1982_HA	Unmodified;Ammonium	246-NSTG	DDA	20200812_Phil82_072920_tryp_DDA_30fmolpm_02
PGDILLIN(N-Glycosylation)STGNLIAPR{Hex:9; HexNAc:2}	3627.63	-5.04181e-07	17.5785	35.4679	0	2.6008e+08	56.727	57.8671	57.2498	3;4	4	254	271	iav|AFG99160|A/Phil/2/1982_HA	Unmodified;Ammonium	246-NSTG	DDA	20200812_Phil82_072920_tryp_DDA_30fmolpm_03
PGDILLIN(N-Glycosylation)STGNLIAPR{Hex:9; HexNAc:2}	3627.63	-5.20652e-07	17.7224	32.5361	0	2.13917e+08	56.653	57.8543	57.1834	3;4	4	254	271	iav|AFG99160|A/Phil/2/1982_HA	Unmodified;Ammonium	246-NSTG	DDA	20200812_Phil82_072920_tryp_DDA_30fmolpm_04
PGDILLIN(N-Glycosylation)STGNLIAPR{Hex:9; HexNAc:2}	3627.63	-6.96902e-07	15.154	66.0905	0	2.10005e+07	57.0605	57.5893	57.1927	3;4	25	254	271	iav|AFG99160|A/Phil/2/1982_HA	Unmodified;Ammonium	246-NSTG	DIA	20200812_Phil82_072920_tryp_DIA_30fmolpm_01
PGDILLIN(N-Glycosylation)STGNLIAPR{Hex:9; HexNAc:2}	3627.64	-1.89311e-06	14.7601	73.0429	0	2.29013e+07	57.0538	57.8471	57.3183	3;4	19	254	271	iav|AFG99160|A/Phil/2/1982_HA	Unmodified;Ammonium	246-NSTG	DIA	20200812_Phil82_072920_tryp_DIA_30fmolpm_02
PGDILLIN(N-Glycosylation)STGNLIAPR{Hex:9; HexNAc:2}	3627.63	-1.43262e-06	15.6348	56.0602	0.0133333	1.14139e+07	57.0667	57.5956	57.3311	3	10	254	271	iav|AFG99160|A/Phil/2/1982_HA	Unmodified	246-NSTG	DIA	20200812_Phil82_072920_tryp_DIA_30fmolpm_03
PGDILLIN(N-Glycosylation)STGNLIAPR{Hex:9; HexNAc:2}	3627.63	-9.66965e-07	14.8211	31.8649	0.0335731	1.07606e+07	57.054	57.583	57.3185	3;4	10	254	271	iav|AFG99160|A/Phil/2/1982_HA	Unmodified	246-NSTG	DIA	20200812_Phil82_072920_tryp_DIA_30fmolpm_04
TIVKPGDILLIN(N-Glycosylation){Hex:9; HexNAc:2}	3159.42	-1.33871e-06	17.8765	16.534	0.0238095	2.16683e+08	52.7263	54.2489	53.393	2;3	3	250	262	iav|AFG99160|A/Phil/2/1982_HA	Unmodified	246-NSTG	DDA	20200812_Phil82_072920_chymo_DDA_30fmolpm_01
TIVKPGDILLIN(N-Glycosylation){Hex:9; HexNAc:2}	3159.42	-1.19436e-06	17.4313	24.719	0	1.46493e+08	52.4426	53.7743	53.1297	2;3	2	250	262	iav|AFG99160|A/Phil/2/1982_HA	Unmodified	246-NSTG	DDA	20200812_Phil82_072920_chymo_DDA_30fmolpm_02
TIVKPGDILLIN(N-Glycosylation){Hex:9; HexNAc:2}	3159.42	-8.98557e-09	13.7071	13.8478	0.0227273	4.51583e+07	52.4293	53.4236	53.0277	3	1	250	262	iav|AFG99160|A/Phil/2/1982_HA	Ammonium	246-NSTG	DDA	20200812_Phil82_072920_chymo_DDA_30fmolpm_04
TIVKPGDILLIN(N-Glycosylation)STGN{Hex:10; HexNAc:2}	3680.62	-1.40348e-06	17.6378	13.7267	0.0309278	1.27593e+08	50.2623	51.2458	50.5361	3;4	2	250	266	iav|AFG99160|A/Phil/2/1982_HA	Unmodified	246-NSTG	DDA	20200812_Phil82_072920_chymo_DDA_30fmolpm_02
TIVKPGDILLIN(N-Glycosylation)STGN{Hex:10; HexNAc:2}	3680.62	-1.5301e-06	18.5085	12.6334	0.049505	1.75678e+08	50.1939	51.115	50.4925	3;4	2	250	266	iav|AFG99160|A/Phil/2/1982_HA	Unmodified	246-NSTG	DDA	20200812_Phil82_072920_chymo_DDA_30fmolpm_04
TIVKPGDILLIN(N-Glycosylation)STGN{Hex:8; HexNAc:2}	3356.52	-1.56823e-06	16.6378	13.5841	0.0309278	9.94733e+07	50.4439	51.2458	50.7347	2;3;4	1	250	266	iav|AFG99160|A/Phil/2/1982_HA	Unmodified	246-NSTG	DDA	20200812_Phil82_072920_chymo_DDA_30fmolpm_02
TIVKPGDILLIN(N-Glycosylation)STGN{Hex:9; HexNAc:2}	3518.57	-1.55133e-06	19.7434	122.265	0	2.38972e+09	50.686	52.8755	50.9879	2;3;4	5	250	266	iav|AFG99160|A/Phil/2/1982_HA	Unmodified	246-NSTG	DDA	20200812_Phil82_072920_chymo_DDA_30fmolpm_01
TIVKPGDILLIN(N-Glycosylation)STGN{Hex:9; HexNAc:2}	3518.57	-1.56988e-06	19.1686	120.949	0	1.71894e+09	50.3379	52.5813	50.6368	2;3;4	4	250	266	iav|AFG99160|A/Phil/2/1982_HA	Unmodified	246-NSTG	DDA	20200812_Phil82_072920_chymo_DDA_30fmolpm_02
TIVKPGDILLIN(N-Glycosylation)STGN{Hex:9; HexNAc:2}	3518.57	-1.55431e-06	20.1295	123.956	0	2.30079e+09	49.7716	51.9933	50.0701	2;3;4	4	250	266	iav|AFG99160|A/Phil/2/1982_HA	Unmodified	246-NSTG	DDA	20200812_Phil82_072920_chymo_DDA_30fmolpm_03
TIVKPGDILLIN(N-Glycosylation)STGN{Hex:9; HexNAc:2}	3518.57	-1.49587e-06	18.6354	125.54	0	3.12811e+09	50.279	52.5015	50.5817	2;3;4	6	250	266	iav|AFG99160|A/Phil/2/1982_HA	Unmodified;Ammonium	246-NSTG	DDA	20200812_Phil82_072920_chymo_DDA_30fmolpm_04
TIVKPGDILLIN(N-Glycosylation)STGN{Hex:9; HexNAc:2}	3518.57	-1.59224e-06	15.0481	126.384	0	1.39482e+08	50.5147	51.7035	50.7792	2;3;4	26	250	266	iav|AFG99160|A/Phil/2/1982_HA	Unmodified;Ammonium	246-NSTG	DIA	20200812_Phil82_072920_chymo_DIA_30fmolpm_01
TIVKPGDILLIN(N-Glycosylation)STGN{Hex:9; HexNAc:2}	3518.57	-1.50566e-06	14.8122	123.252	0	1.24016e+08	51.4521	52.6422	51.7166	2;3;4	21	250	266	iav|AFG99160|A/Phil/2/1982_HA	Unmodified;Ammonium	246-NSTG	DIA	20200812_Phil82_072920_chymo_DIA_30fmolpm_02
TIVKPGDILLIN(N-Glycosylation)STGN{Hex:9; HexNAc:2}	3518.57	-1.18254e-06	15.133	132.2	0	1.25057e+08	50.2518	51.3084	50.5163	3;4	22	250	266	iav|AFG99160|A/Phil/2/1982_HA	Unmodified;Ammonium	246-NSTG	DIA	20200812_Phil82_072920_chymo_DIA_30fmolpm_03
TIVKPGDILLIN(N-Glycosylation)STGN{Hex:9; HexNAc:2}	3518.57	-1.36962e-06	15.4389	124.886	0	8.2325e+07	50.3855	51.5756	50.7822	3	24	250	266	iav|AFG99160|A/Phil/2/1982_HA	Unmodified;Ammonium	246-NSTG	DIA	20200812_Phil82_072920_chymo_DIA_30fmolpm_04
TIVKPGDILLIN(N-Glycosylation)STGNL{Hex:10; HexNAc:2}	3793.71	-1.87876e-06	15.3339	25.801	0.0435835	2.12427e+07	58.1821	58.8421	58.4467	3;4	11	250	267	iav|AFG99160|A/Phil/2/1982_HA	Unmodified;Ammonium	246-NSTG	DIA	20200812_Phil82_072920_chymo_DIA_30fmolpm_01
TIVKPGDILLIN(N-Glycosylation)STGNL{Hex:10; HexNAc:2}	3793.71	-1.76038e-06	14.5848	24.2435	0.0343249	1.75799e+07	59.1207	59.6497	59.2529	3	7	250	267	iav|AFG99160|A/Phil/2/1982_HA	Unmodified;Ammonium	246-NSTG	DIA	20200812_Phil82_072920_chymo_DIA_30fmolpm_02
TIVKPGDILLIN(N-Glycosylation)STGNL{Hex:9; HexNAc:2}	3631.65	-1.31114e-06	19.9009	117.338	0	4.16057e+09	57.9585	61.2088	58.7406	3;4	6	250	267	iav|AFG99160|A/Phil/2/1982_HA	Unmodified	246-NSTG	DDA	20200812_Phil82_072920_chymo_DDA_30fmolpm_01
TIVKPGDILLIN(N-Glycosylation)STGNL{Hex:9; HexNAc:2}	3631.65	-1.3781e-06	19.2847	114.571	0	2.6788e+09	57.7127	60.7041	58.516	3;4	4	250	267	iav|AFG99160|A/Phil/2/1982_HA	Unmodified	246-NSTG	DDA	20200812_Phil82_072920_chymo_DDA_30fmolpm_02
TIVKPGDILLIN(N-Glycosylation)STGNL{Hex:9; HexNAc:2}	3631.65	-1.46165e-06	20.4785	110.136	0	3.17391e+09	57.067	60.2829	57.9019	3;4	5	250	267	iav|AFG99160|A/Phil/2/1982_HA	Unmodified	246-NSTG	DDA	20200812_Phil82_072920_chymo_DDA_30fmolpm_03
TIVKPGDILLIN(N-Glycosylation)STGNL{Hex:9; HexNAc:2}	3631.65	-1.41564e-06	18.8279	102.429	0	3.76198e+09	57.4871	60.0747	58.4536	3;4	7	250	267	iav|AFG99160|A/Phil/2/1982_HA	Unmodified;Ammonium	246-NSTG	DDA	20200812_Phil82_072920_chymo_DDA_30fmolpm_04
TIVKPGDILLIN(N-Glycosylation)STGNL{Hex:9; HexNAc:2}	3631.66	-2.28312e-06	15.2535	112.397	0	2.5391e+08	58.3143	60.1615	58.5789	3;4	32	250	267	iav|AFG99160|A/Phil/2/1982_HA	Unmodified;Ammonium	246-NSTG	DIA	20200812_Phil82_072920_chymo_DIA_30fmolpm_01
TIVKPGDILLIN(N-Glycosylation)STGNL{Hex:9; HexNAc:2}	3631.66	-2.0331e-06	14.9293	122.344	0	2.13589e+08	59.1207	60.8369	59.3852	3;4	25	250	267	iav|AFG99160|A/Phil/2/1982_HA	Unmodified;Ammonium	246-NSTG	DIA	20200812_Phil82_072920_chymo_DIA_30fmolpm_02
TIVKPGDILLIN(N-Glycosylation)STGNL{Hex:9; HexNAc:2}	3631.66	-1.9278e-06	15.5214	117.999	0	1.70552e+08	57.9195	59.637	58.184	3;4	27	250	267	iav|AFG99160|A/Phil/2/1982_HA	Unmodified;Ammonium	246-NSTG	DIA	20200812_Phil82_072920_chymo_DIA_30fmolpm_03
TIVKPGDILLIN(N-Glycosylation)STGNL{Hex:9; HexNAc:2}	3631.66	-1.83065e-06	17.7929	105.395	0	8.63956e+07	58.1867	58.9797	58.4512	3;4	17	250	267	iav|AFG99160|A/Phil/2/1982_HA	Unmodified	246-NSTG	DIA	20200812_Phil82_072920_chymo_DIA_30fmolpm_04
TIVKPGDILLIN(N-Glycosylation)STGNLIAPR{@sulfate:1; Fuc:1; Hex:5; HexNAc:4}	4052.9	-3.72035e-06	-5.03324	129.291	0	1.17098e+06	60.0292	60.2937	60.0292	4	9	250	271	iav|AFG99160|A/Phil/2/1982_HA	Ammonium	246-NSTG	DIA	20200812_Phil82_072920_chymo_DIA_30fmolpm_01
TIVKPGDILLIN(N-Glycosylation)STGNLIAPR{Hex:10; HexNAc:2}	4230.98	-1.1645e-06	16.2155	18.5265	0.0238095	2.848e+08	58.9145	59.9911	59.198	3;4	4	250	271	iav|AFG99160|A/Phil/2/1982_HA	Unmodified	246-NSTG	DDA	20200812_Phil82_072920_chymo_DDA_30fmolpm_01
TIVKPGDILLIN(N-Glycosylation)STGNLIAPR{Hex:10; HexNAc:2}	4230.98	-1.13526e-06	15.3675	15.0427	0.0113636	1.94632e+08	58.6646	59.3422	58.9393	3;4	3	250	271	iav|AFG99160|A/Phil/2/1982_HA	Unmodified	246-NSTG	DDA	20200812_Phil82_072920_chymo_DDA_30fmolpm_02
TIVKPGDILLIN(N-Glycosylation)STGNLIAPR{Hex:10; HexNAc:2}	4230.98	-5.06025e-07	-2.67828	45.1729	0	2.45621e+07	58.7099	59.1044	58.9727	4	7	250	271	iav|AFG99160|A/Phil/2/1982_HA	Unmodified	246-NSTG	DIA	20200812_Phil82_072920_chymo_DIA_30fmolpm_01
TIVKPGDILLIN(N-Glycosylation)STGNLIAPR{Hex:10; HexNAc:2}	4230.98	-1.18962e-06	-3.59565	37.3547	0	2.13589e+07	59.5174	59.912	59.7815	3;4	6	250	271	iav|AFG99160|A/Phil/2/1982_HA	Unmodified	246-NSTG	DIA	20200812_Phil82_072920_chymo_DIA_30fmolpm_02
TIVKPGDILLIN(N-Glycosylation)STGNLIAPR{Hex:10; HexNAc:2}	4230.98	-1.70782e-06	-2.99113	39.134	0	1.54853e+07	58.4484	58.7123	58.5805	3;4	9	250	271	iav|AFG99160|A/Phil/2/1982_HA	Unmodified	246-NSTG	DIA	20200812_Phil82_072920_chymo_DIA_30fmolpm_03
TIVKPGDILLIN(N-Glycosylation)STGNLIAPR{Hex:8; HexNAc:2}	3906.88	-1.67335e-06	13.7181	25.9231	0.027972	1.36774e+07	59.6497	60.1756	59.912	3;4	9	250	271	iav|AFG99160|A/Phil/2/1982_HA	Unmodified	246-NSTG	DIA	20200812_Phil82_072920_chymo_DIA_30fmolpm_02
TIVKPGDILLIN(N-Glycosylation)STGNLIAPR{Hex:9; HexNAc:2}	4068.93	-1.26005e-06	18.3483	141.081	0	3.28524e+09	58.4803	61.1474	59.2569	3;4;5	7	250	271	iav|AFG99160|A/Phil/2/1982_HA	Unmodified	246-NSTG	DDA	20200812_Phil82_072920_chymo_DDA_30fmolpm_01
TIVKPGDILLIN(N-Glycosylation)STGNLIAPR{Hex:9; HexNAc:2}	4068.93	-1.09193e-06	17.363	137.221	0	2.45461e+09	58.2267	60.7551	59.0181	3;4;5	6	250	271	iav|AFG99160|A/Phil/2/1982_HA	Unmodified	246-NSTG	DDA	20200812_Phil82_072920_chymo_DDA_30fmolpm_02
TIVKPGDILLIN(N-Glycosylation)STGNLIAPR{Hex:9; HexNAc:2}	4068.93	-1.08445e-06	19.1444	130.438	0	2.7239e+09	57.594	60.2389	58.3577	3;4;5	5	250	271	iav|AFG99160|A/Phil/2/1982_HA	Unmodified	246-NSTG	DDA	20200812_Phil82_072920_chymo_DDA_30fmolpm_03
TIVKPGDILLIN(N-Glycosylation)STGNLIAPR{Hex:9; HexNAc:2}	4068.93	-9.38869e-07	18.8838	125.117	0	2.51145e+09	58.162	60.7866	58.9293	3;4;5	5	250	271	iav|AFG99160|A/Phil/2/1982_HA	Unmodified	246-NSTG	DDA	20200812_Phil82_072920_chymo_DDA_30fmolpm_04
TIVKPGDILLIN(N-Glycosylation)STGNLIAPR{Hex:9; HexNAc:2}	4068.93	-8.25141e-07	17.6107	129.378	0	3.17324e+08	58.3143	59.897	58.9727	3;4;5	56	250	271	iav|AFG99160|A/Phil/2/1982_HA	Unmodified;Ammonium	246-NSTG	DIA	20200812_Phil82_072920_chymo_DIA_30fmolpm_01
TIVKPGDILLIN(N-Glycosylation)STGNLIAPR{Hex:9; HexNAc:2}	4068.93	-1.34508e-06	17.3849	128.249	0	2.64275e+08	59.1207	60.7047	59.7815	3;4	41	250	271	iav|AFG99160|A/Phil/2/1982_HA	Unmodified;Ammonium	246-NSTG	DIA	20200812_Phil82_072920_chymo_DIA_30fmolpm_02
TIVKPGDILLIN(N-Glycosylation)STGNLIAPR{Hex:9; HexNAc:2}	4068.93	-7.90722e-07	16.6209	127.367	0	2.06551e+08	58.3162	59.5048	58.7123	3;4;5	42	250	271	iav|AFG99160|A/Phil/2/1982_HA	Unmodified;Ammonium	246-NSTG	DIA	20200812_Phil82_072920_chymo_DIA_30fmolpm_03
TIVKPGDILLIN(N-Glycosylation)STGNLIAPR{Hex:9; HexNAc:2}	4068.93	-6.96418e-07	16.7052	119.171	0	1.26786e+08	58.3189	59.9044	58.9797	3;4	32	250	271	iav|AFG99160|A/Phil/2/1982_HA	Unmodified;Ammonium	246-NSTG	DIA	20200812_Phil82_072920_chymo_DIA_30fmolpm_04
TIVKPGDILLIN(N-Glycosylation)STGNLIAPR{Hex:9; HexNAc:2}	4068.93	-1.2417e-06	16.4801	9.87151	0.0179211	1.51078e+08	58.984	59.5633	59.2838	3;4	3	250	271	iav|AFG99160|A/Phil/2/1982_HA	Unmodified	246-NSTG	DDA	20200812_Phil82_072920_tryp_DDA_30fmolpm_01
TIVKPGDILLIN(N-Glycosylation)STGNLIAPR{Hex:9; HexNAc:2}	4068.93	-1.03376e-06	16.0908	10.7079	0	1.41502e+08	58.7609	59.3159	59.1022	3;4	3	250	271	iav|AFG99160|A/Phil/2/1982_HA	Unmodified	246-NSTG	DDA	20200812_Phil82_072920_tryp_DDA_30fmolpm_03
TIVKPGDILLIN(N-Glycosylation)STGNLIAPR{Hex:9; HexNAc:2}	4068.93	-1.11829e-06	-3.18951	24.2421	0.0410628	15661366	58.9116	59.1752	59.0434	3;4	8	250	271	iav|AFG99160|A/Phil/2/1982_HA	Unmodified	246-NSTG	DIA	20200812_Phil82_072920_tryp_DIA_30fmolpm_01
APIGTC(Carbamidomethyl)SSEC(Carbamidomethyl)ITPN(N-Glycosylation)GSIPNDKPFQNVNK{Fuc:1; Hex:10; HexNAc:4; Neu5Ac:1}	5914.49	-9.88212e-06	11.9706	12.4546	0.0179211	3.29888e+07	40.6407	41.1251	40.6407	5	1	287	315	iav|AFG99160|A/Phil/2/1982_HA	Ammonium	285-NGSI	DDA	20200812_Phil82_072920_tryp_DDA_30fmolpm_01
C(Carbamidomethyl)ITPN(N-Glycosylation)GSIPNDKPF{@sulfate:1; Fuc:5; Hex:6; HexNAc:6}	4559.82	-8.63017e-06	15.2518	16.8849	0.0119048	5.61124e+08	41.8411	43.5581	42.8161	4;5	6	296	310	iav|AFG99160|A/Phil/2/1982_HA	Unmodified	285-NGSI	DDA	20200812_Phil82_072920_chymo_DDA_30fmolpm_04
C(Carbamidomethyl)ITPN(N-Glycosylation)GSIPNDKPF{Fuc:2; Hex:3; HexNAc:5}	3352.44	-8.39756e-06	-5.36393	47.2339	0	7.40358e+06	43.2845	43.5471	43.4151	3	57	296	310	iav|AFG99160|A/Phil/2/1982_HA	Ammonium	285-NGSI	DIA	20200812_Phil82_072920_chymo_DIA_30fmolpm_02
C(Carbamidomethyl)ITPN(N-Glycosylation)GSIPNDKPF{Fuc:2; Hex:3; HexNAc:5}	3352.44	-8.31605e-06	-4.85115	36.5553	0.026178	4.26943e+06	42.211	42.4737	42.3416	3	45	296	310	iav|AFG99160|A/Phil/2/1982_HA	Ammonium	285-NGSI	DIA	20200812_Phil82_072920_chymo_DIA_30fmolpm_04
C(Carbamidomethyl)ITPN(N-Glycosylation)GSIPNDKPF{Fuc:5; Hex:4; HexNAc:7}	4358.79	2.01474e-06	-5.43868	34.6765	0.00696864	2.35497e+06	42.3515	42.6155	42.3515	3;4	67	296	310	iav|AFG99160|A/Phil/2/1982_HA	Ammonium	285-NGSI	DIA	20200812_Phil82_072920_chymo_DIA_30fmolpm_01
C(Carbamidomethyl)ITPN(N-Glycosylation)GSIPNDKPF{Fuc:5; Hex:4; HexNAc:7}	4358.86	-1.23055e-05	-4.32612	36.4211	0.026178	674848	53.6915	53.956	53.956	4	54	296	310	iav|AFG99160|A/Phil/2/1982_HA	Ammonium	285-NGSI	DIA	20200812_Phil82_072920_chymo_DIA_30fmolpm_04
C(Carbamidomethyl)ITPN(N-Glycosylation)GSIPNDKPF{Fuc:5; Hex:4; HexNAc:8}	4561.87	2.07671e-06	14.1899	37.275	0.00401606	9.47633e+06	39.0578	39.5835	39.3207	4	39	296	310	iav|AFG99160|A/Phil/2/1982_HA	Ammonium	285-NGSI	DIA	20200812_Phil82_072920_chymo_DIA_30fmolpm_01
C(Carbamidomethyl)ITPN(N-Glycosylation)GSIPNDKPF{Fuc:5; Hex:5; HexNAc:8}	4740.93	-0.00358419	9.26898	90.6325	0	7.2165e+07	38.7916	43.1391	42.6115	3;4	37	296	310	iav|AFG99160|A/Phil/2/1982_HA	Unmodified	285-NGSI	DIA	20200812_Phil82_072920_chymo_DIA_30fmolpm_03
C(Carbamidomethyl)ITPN(N-Glycosylation)GSIPNDKPF{Fuc:5; Hex:6; HexNAc:7}	4682.9	1.60512e-06	12.9619	110.89	0	1.08722e+07	41.8163	42.6061	42.3416	3;4	17	296	310	iav|AFG99160|A/Phil/2/1982_HA	Ammonium	285-NGSI	DIA	20200812_Phil82_072920_chymo_DIA_30fmolpm_04
C(Carbamidomethyl)ITPN(N-Glycosylation)GSIPNDKPF{Hex:8; HexNAc:6; Neu5Ac:1}	4364.78	-9.55595e-06	13.7377	18.1939	0.0238095	9.98177e+07	43.2374	44.7693	43.2992	4	1	296	310	iav|AFG99160|A/Phil/2/1982_HA	Ammonium	285-NGSI	DDA	20200812_Phil82_072920_chymo_DDA_30fmolpm_01
ITPN(N-Glycosylation)GSIPN(Deamidated)DKPF{@sulfate:1; Fuc:1; Hex:8; HexNAc:9}	4749.87	-4.43366e-06	-5.22987	30.232	0	5.82978e+06	43.9418	44.3374	44.0736	5	74	297	310	iav|AFG99160|A/Phil/2/1982_HA	Unmodified	285-NGSI	DIA	20200812_Phil82_072920_chymo_DIA_30fmolpm_02
ITPN(N-Glycosylation)GSIPN(Deamidated)DKPF{@sulfate:1; Fuc:4; Hex:3; HexNAc:5}	3565.43	3.99887e-06	13.0471	31.3857	0.0217391	3.18665e+07	41.6932	42.3515	42.089	3	52	297	310	iav|AFG99160|A/Phil/2/1982_HA	Unmodified	285-NGSI	DIA	20200812_Phil82_072920_chymo_DIA_30fmolpm_01
ITPN(N-Glycosylation)GSIPN(Deamidated)DKPF{@sulfate:1; Fuc:4; Hex:4; HexNAc:5}	3727.48	4.83632e-06	16.0898	28.0905	0	3.16502e+08	41.1682	42.1318	41.5617	3;4	5	297	310	iav|AFG99160|A/Phil/2/1982_HA	Unmodified	285-NGSI	DDA	20200812_Phil82_072920_chymo_DDA_30fmolpm_03
ITPN(N-Glycosylation)GSIPN(Deamidated)DKPF{@sulfate:1; Fuc:4; Hex:6; HexNAc:7; Neu5Ac:1}	4748.88	-5.42445e-06	-4.67889	27.1723	0	3.35913e+06	45.3912	45.6537	45.6537	4	68	297	310	iav|AFG99160|A/Phil/2/1982_HA	Unmodified	285-NGSI	DIA	20200812_Phil82_072920_chymo_DIA_30fmolpm_02
ITPN(N-Glycosylation)GSIPN(Deamidated)DKPF{Fuc:2; Hex:7; HexNAc:8; Neu5Ac:1}	4741.91	7.06573e-07	8.61985	34.4723	0.00401606	8.0211e+06	43.5376	44.1952	44.0631	3;4	38	297	310	iav|AFG99160|A/Phil/2/1982_HA	Unmodified	285-NGSI	DIA	20200812_Phil82_072920_chymo_DIA_30fmolpm_01
ITPN(N-Glycosylation)GSIPN(Deamidated)DKPF{Fuc:3; Hex:3; HexNAc:6; Neu5Ac:4}	4706.9	-2.49751e-06	-3.77961	27.4535	0.021978	1.5879e+07	44.8646	45.1272	44.9953	4	49	297	310	iav|AFG99160|A/Phil/2/1982_HA	Unmodified	285-NGSI	DIA	20200812_Phil82_072920_chymo_DIA_30fmolpm_02
ITPN(N-Glycosylation)GSIPN(Deamidated)DKPF{Fuc:3; Hex:6; HexNAc:7; Neu5Ac:1}	4522.86	-4.79845e-06	15.4664	108.27	0	2.33465e+09	43.1485	45.337	43.7794	3;4;5	9	297	310	iav|AFG99160|A/Phil/2/1982_HA	Unmodified	285-NGSI	DDA	20200812_Phil82_072920_chymo_DDA_30fmolpm_04
ITPN(N-Glycosylation)GSIPN(Deamidated)DKPF{Fuc:4; Hex:7; HexNAc:7}	4539.88	-6.21311e-06	10.1067	18.8841	0	2.93907e+07	43.6957	44.1282	43.8992	4	3	297	310	iav|AFG99160|A/Phil/2/1982_HA	Unmodified	285-NGSI	DDA	20200812_Phil82_072920_chymo_DDA_30fmolpm_02
ITPN(N-Glycosylation)GSIPNDKPF{@sulfate:1; Fuc:3; Hex:4; HexNAc:6}	3783.51	5.67956e-06	-5.68117	25.1142	0.032538	4.10698e+06	40.7671	41.0307	40.7671	3	38	297	310	iav|AFG99160|A/Phil/2/1982_HA	Unmodified	285-NGSI	DIA	20200812_Phil82_072920_chymo_DIA_30fmolpm_03
ITPN(N-Glycosylation)GSIPNDKPF{@sulfate:1; Fuc:3; Hex:6; HexNAc:4}	3701.45	8.36855e-06	-4.01185	48.747	0	7.38694e+06	17.7093	18.1053	17.9734	4	84	297	310	iav|AFG99160|A/Phil/2/1982_HA	Unmodified	285-NGSI	DIA	20200812_Phil82_072920_chymo_DIA_30fmolpm_02
ITPN(N-Glycosylation)GSIPNDKPF{@sulfate:1; Fuc:4; Hex:3; HexNAc:5}	3564.44	5.6502e-06	15.1087	82.3079	0	5.85345e+08	40.7852	41.8585	41.0596	3;4	2	297	310	iav|AFG99160|A/Phil/2/1982_HA	Unmodified	285-NGSI	DDA	20200812_Phil82_072920_chymo_DDA_30fmolpm_01
ITPN(N-Glycosylation)GSIPNDKPF{@sulfate:1; Fuc:4; Hex:4; HexNAc:5}	3726.49	5.58419e-06	11.7744	38.7703	0.026178	2.09564e+07	40.6306	41.2896	40.7624	3	7	297	310	iav|AFG99160|A/Phil/2/1982_HA	Ammonium	285-NGSI	DIA	20200812_Phil82_072920_chymo_DIA_30fmolpm_04
ITPN(N-Glycosylation)GSIPNDKPF{@sulfate:1; Hex:8; HexNAc:4}	3587.41	9.31411e-07	-4.66961	50.4218	0	3.08953e+06	41.5584	41.8223	41.8223	3	37	297	310	iav|AFG99160|A/Phil/2/1982_HA	Unmodified	285-NGSI	DIA	20200812_Phil82_072920_chymo_DIA_30fmolpm_03
ITPN(N-Glycosylation)GSIPNDKPF{Fuc:2; Hex:6; HexNAc:8; Neu5Ac:1}	4578.89	-2.5977e-06	12.741	17.7509	0.0238095	4.52958e+08	42.6603	45.0002	43.2992	3;4	7	297	310	iav|AFG99160|A/Phil/2/1982_HA	Unmodified	285-NGSI	DDA	20200812_Phil82_072920_chymo_DDA_30fmolpm_01
ITPN(N-Glycosylation)GSIPNDKPF{Fuc:2; Hex:6; HexNAc:8; Neu5Ac:1}	4578.89	-2.04209e-06	12.6601	16.3594	0.0113636	4.10124e+08	42.3966	44.6994	43.0045	3;4	7	297	310	iav|AFG99160|A/Phil/2/1982_HA	Unmodified	285-NGSI	DDA	20200812_Phil82_072920_chymo_DDA_30fmolpm_02
ITPN(N-Glycosylation)GSIPNDKPF{Fuc:2; Hex:6; HexNAc:8; Neu5Ac:1}	4578.89	-2.42828e-06	13.7093	17.2647	0.0119048	4.40418e+08	42.2209	44.5737	42.8855	3;4	8	297	310	iav|AFG99160|A/Phil/2/1982_HA	Unmodified	285-NGSI	DDA	20200812_Phil82_072920_chymo_DDA_30fmolpm_04
ITPN(N-Glycosylation)GSIPNDKPF{Fuc:2; Hex:7; HexNAc:3; Neu5Ac:1}	3725.55	-3.21668e-06	13.684	99.7639	0	1.17106e+07	38.7933	39.3207	39.0578	3;4	40	297	310	iav|AFG99160|A/Phil/2/1982_HA	Ammonium	285-NGSI	DIA	20200812_Phil82_072920_chymo_DIA_30fmolpm_01
ITPN(N-Glycosylation)GSIPNDKPF{Fuc:2; Hex:7; HexNAc:8; Neu5Ac:1}	4740.94	-1.92531e-06	14.0856	17.0567	0.0238095	3.93529e+08	42.6093	45.1074	43.2992	3;4	7	297	310	iav|AFG99160|A/Phil/2/1982_HA	Unmodified	285-NGSI	DDA	20200812_Phil82_072920_chymo_DDA_30fmolpm_01
ITPN(N-Glycosylation)GSIPNDKPF{Fuc:2; Hex:7; HexNAc:8; Neu5Ac:1}	4740.94	-2.45364e-06	14.1451	15.2465	0.0119048	3.42583e+08	42.2648	43.3864	42.8855	3;4	6	297	310	iav|AFG99160|A/Phil/2/1982_HA	Unmodified	285-NGSI	DDA	20200812_Phil82_072920_chymo_DDA_30fmolpm_04
ITPN(N-Glycosylation)GSIPNDKPF{Fuc:2; Hex:7; HexNAc:8; Neu5Ac:1}	4740.93	-5.96357e-07	11.6335	48.9923	0	3.98573e+07	42.3416	43.3964	43.1322	3;4	43	297	310	iav|AFG99160|A/Phil/2/1982_HA	Unmodified	285-NGSI	DIA	20200812_Phil82_072920_chymo_DIA_30fmolpm_04
ITPN(N-Glycosylation)GSIPNDKPF{Fuc:5; Hex:3; HexNAc:8; Neu5Ac:1}	4530.86	7.2204e-06	14.3429	17.5564	0.0166667	2.36072e+08	44.0474	44.4708	44.1247	3;4	1	297	310	iav|AFG99160|A/Phil/2/1982_HA	Ammonium	285-NGSI	DDA	20200812_Phil82_072920_chymo_DDA_30fmolpm_03
ITPN(N-Glycosylation)GSIPNDKPF{Hex:4; HexNAc:6; Neu5Ac:1}	3556.52	-6.32192e-06	16.5289	100.158	0	3.19365e+07	50.5147	51.3068	50.7792	3;4	67	297	310	iav|AFG99160|A/Phil/2/1982_HA	Unmodified	285-NGSI	DIA	20200812_Phil82_072920_chymo_DIA_30fmolpm_01
ITPN(N-Glycosylation)GSIPNDKPF{Hex:4; HexNAc:6; Neu5Ac:1}	3556.52	-6.22969e-06	16.0957	45.5161	0	2.73806e+07	51.4521	52.1133	51.7166	3;4	68	297	310	iav|AFG99160|A/Phil/2/1982_HA	Unmodified	285-NGSI	DIA	20200812_Phil82_072920_chymo_DIA_30fmolpm_02
ITPN(N-Glycosylation)GSIPNDKPF{Hex:4; HexNAc:6; Neu5Ac:1}	3556.52	-6.13617e-06	16.0156	47.1546	0	2.85849e+07	50.2518	50.9118	50.5163	3;4	65	297	310	iav|AFG99160|A/Phil/2/1982_HA	Unmodified	285-NGSI	DIA	20200812_Phil82_072920_chymo_DIA_30fmolpm_03
ITPN(N-Glycosylation)GSIPNDKPF{Hex:8; HexNAc:2}	3101.3	-1.14646e-06	17.0031	17.5171	0.0238095	1.7252e+08	37.3121	38.1891	37.5703	2;3	2	297	310	iav|AFG99160|A/Phil/2/1982_HA	Unmodified	285-NGSI	DDA	20200812_Phil82_072920_chymo_DDA_30fmolpm_01
ITPN(N-Glycosylation)GSIPNDKPF{Hex:9; HexNAc:2}	3263.35	-9.91384e-07	13.8675	15.022	0.0113636	1.15486e+08	37.0858	38.2326	37.299	2;3	1	297	310	iav|AFG99160|A/Phil/2/1982_HA	Unmodified	285-NGSI	DDA	20200812_Phil82_072920_chymo_DDA_30fmolpm_02
ITPN(N-Glycosylation)GSIPNDKPF{Hex:9; HexNAc:2}	3263.35	-1.12216e-06	15.672	12.5064	0.049505	1.87328e+08	36.8799	37.7171	37.142	2;3	1	297	310	iav|AFG99160|A/Phil/2/1982_HA	Unmodified	285-NGSI	DDA	20200812_Phil82_072920_chymo_DDA_30fmolpm_04
ITPN(N-Glycosylation)GSIPNDKPFQNVNK{@sulfate:1; Fuc:3; Hex:4; HexNAc:9}	4976.07	9.5565e-07	-5.19536	26.7998	0.0284238	5.56028e+06	43.7586	44.1529	44.0211	4	13	297	315	iav|AFG99160|A/Phil/2/1982_HA	Unmodified	285-NGSI	DIA	20200812_Phil82_072920_tryp_DIA_30fmolpm_02
ITPN(N-Glycosylation)GSIPNDKPFQNVNK{@sulfate:1; Fuc:4; Hex:3; HexNAc:9}	4960.05	6.21415e-06	13.3681	24.3068	0	1.8985e+08	41.6616	42.2761	41.869	3;4	2	297	315	iav|AFG99160|A/Phil/2/1982_HA	Ammonium	285-NGSI	DDA	20200812_Phil82_072920_tryp_DDA_30fmolpm_01
ITPN(N-Glycosylation)GSIPNDKPFQNVNK{@sulfate:1; Fuc:4; Hex:3; HexNAc:9}	4960.05	6.78926e-06	-3.80359	81.8012	0	5.13366e+07	41.5199	41.914	41.5199	4	17	297	315	iav|AFG99160|A/Phil/2/1982_HA	Ammonium	285-NGSI	DIA	20200812_Phil82_072920_tryp_DIA_30fmolpm_02
ITPN(N-Glycosylation)GSIPNDKPFQNVNK{@sulfate:1; Fuc:4; Hex:3; HexNAc:9}	4960.06	5.68423e-06	-3.45967	89.9612	0	5.33725e+07	41.5171	41.7809	41.6491	4	23	297	315	iav|AFG99160|A/Phil/2/1982_HA	Ammonium	285-NGSI	DIA	20200812_Phil82_072920_tryp_DIA_30fmolpm_04
ITPN(N-Glycosylation)GSIPNDKPFQNVNK{@sulfate:1; Fuc:4; Hex:4; HexNAc:9}	5122.09	8.63269e-06	-2.6665	18.8048	0	28382062	42.8853	43.0924	42.8853	4	2	297	315	iav|AFG99160|A/Phil/2/1982_HA	Ammonium	285-NGSI	DDA	20200812_Phil82_072920_tryp_DDA_30fmolpm_01
ITPN(N-Glycosylation)GSIPNDKPFQNVNK{@sulfate:1; Fuc:4; Hex:4; HexNAc:9}	5122.11	5.92138e-06	12.502	17.796	0	111030096	41.543	41.8194	41.543	3;4	2	297	315	iav|AFG99160|A/Phil/2/1982_HA	Ammonium	285-NGSI	DDA	20200812_Phil82_072920_tryp_DDA_30fmolpm_02
ITPN(N-Glycosylation)GSIPNDKPFQNVNK{@sulfate:1; Fuc:4; Hex:4; HexNAc:9}	5122.1	6.11961e-06	13.6606	16.568	0	1.03923e+08	41.3571	41.9745	41.562	3;4	2	297	315	iav|AFG99160|A/Phil/2/1982_HA	Ammonium	285-NGSI	DDA	20200812_Phil82_072920_tryp_DDA_30fmolpm_03
ITPN(N-Glycosylation)GSIPNDKPFQNVNK{@sulfate:1; Fuc:4; Hex:4; HexNAc:9}	5122.1	6.47746e-06	12.3408	11.1139	0.0209205	5.87142e+07	41.3276	41.8018	41.5328	3;4	1	297	315	iav|AFG99160|A/Phil/2/1982_HA	Ammonium	285-NGSI	DDA	20200812_Phil82_072920_tryp_DDA_30fmolpm_04
ITPN(N-Glycosylation)GSIPNDKPFQNVNK{@sulfate:1; Fuc:4; Hex:4; HexNAc:9}	5122.11	5.49238e-06	-3.59269	43.9414	0.0144509	3.66538e+07	41.5236	41.7875	41.5236	4	24	297	315	iav|AFG99160|A/Phil/2/1982_HA	Ammonium	285-NGSI	DIA	20200812_Phil82_072920_tryp_DIA_30fmolpm_03
ITPN(N-Glycosylation)GSIPNDKPFQNVNK{@sulfate:1; Fuc:4; Hex:4; HexNAc:9}	5122.11	5.80639e-06	-3.00493	43.6663	0	3.88251e+07	41.5171	41.7809	41.5171	4	20	297	315	iav|AFG99160|A/Phil/2/1982_HA	Ammonium	285-NGSI	DIA	20200812_Phil82_072920_tryp_DIA_30fmolpm_04
ITPN(N-Glycosylation)GSIPNDKPFQNVNK{@sulfate:1; Fuc:4; Hex:7; HexNAc:5}	4796.01	-7.52011e-06	20.1282	10.9915	0.0245614	7.57051e+06	43.107	43.3292	43.2032	4	1	297	315	iav|AFG99160|A/Phil/2/1982_HA	Ammonium	285-NGSI	DDA	20200812_Phil82_072920_tryp_DDA_30fmolpm_03
ITPN(N-Glycosylation)GSIPNDKPFQNVNK{@sulfate:1; Fuc:4; Hex:8; HexNAc:5}	4958.07	-7.86962e-06	-3.52203	24.0766	0.0386313	2.29746e+07	42.9689	43.3643	42.9689	4	5	297	315	iav|AFG99160|A/Phil/2/1982_HA	Ammonium	285-NGSI	DIA	20200812_Phil82_072920_tryp_DIA_30fmolpm_02
ITPN(N-Glycosylation)GSIPNDKPFQNVNK{Fuc:1; Hex:10; HexNAc:6}	4967.14	-1.15157e-05	-3.89337	81.7788	0	1.32675e+07	55.0783	55.474	55.3421	4	85	297	315	iav|AFG99160|A/Phil/2/1982_HA	Unmodified	285-NGSI	DIA	20200812_Phil82_072920_tryp_DIA_30fmolpm_02
ITPN(N-Glycosylation)GSIPNDKPFQNVNK{Fuc:1; Hex:10; HexNAc:6}	4967.14	-1.11118e-05	-3.60088	84.3771	0.00896861	8.50744e+06	55.0891	55.4852	55.2213	4	89	297	315	iav|AFG99160|A/Phil/2/1982_HA	Unmodified	285-NGSI	DIA	20200812_Phil82_072920_tryp_DIA_30fmolpm_03
ITPN(N-Glycosylation)GSIPNDKPFQNVNK{Fuc:1; Hex:7; HexNAc:7; Neu5Ac:1}	4975.09	1.58992e-06	11.0234	34.1866	0	5.13865e+07	43.2957	43.5692	43.2957	4	1	297	315	iav|AFG99160|A/Phil/2/1982_HA	Unmodified	285-NGSI	DDA	20200812_Phil82_072920_tryp_DDA_30fmolpm_01
ITPN(N-Glycosylation)GSIPNDKPFQNVNK{Fuc:1; Hex:7; HexNAc:7; Neu5Ac:1}	4975.09	1.88034e-06	12.7653	19.5037	0	5.19691e+07	42.9748	43.5163	43.108	4;5	1	297	315	iav|AFG99160|A/Phil/2/1982_HA	Unmodified	285-NGSI	DDA	20200812_Phil82_072920_tryp_DDA_30fmolpm_02
ITPN(N-Glycosylation)GSIPNDKPFQNVNK{Fuc:1; Hex:7; HexNAc:7; Neu5Ac:1}	4975.09	1.62937e-06	13.451	24.5022	0	4.43816e+07	42.9922	43.3292	43.107	4	3	297	315	iav|AFG99160|A/Phil/2/1982_HA	Unmodified	285-NGSI	DDA	20200812_Phil82_072920_tryp_DDA_30fmolpm_03
ITPN(N-Glycosylation)GSIPNDKPFQNVNK{Fuc:1; Hex:8; HexNAc:7; Neu5Ac:1}	5137.14	1.88559e-06	7.66413	11.9876	0	3.65571e+07	43.0406	43.4495	43.108	4	1	297	315	iav|AFG99160|A/Phil/2/1982_HA	Unmodified	285-NGSI	DDA	20200812_Phil82_072920_tryp_DDA_30fmolpm_02
ITPN(N-Glycosylation)GSIPNDKPFQNVNK{Fuc:1; Hex:8; HexNAc:7; Neu5Ac:1}	5137.14	1.84079e-06	11.2291	32.0347	0	4.99069e+07	42.9922	43.3968	43.107	4	3	297	315	iav|AFG99160|A/Phil/2/1982_HA	Unmodified	285-NGSI	DDA	20200812_Phil82_072920_tryp_DDA_30fmolpm_03
ITPN(N-Glycosylation)GSIPNDKPFQNVNK{Fuc:1; Hex:8; HexNAc:7; Neu5Ac:1}	5137.14	1.69466e-06	13.0003	18.8872	0	4.91449e+07	42.9581	43.2492	43.0792	4	1	297	315	iav|AFG99160|A/Phil/2/1982_HA	Unmodified	285-NGSI	DDA	20200812_Phil82_072920_tryp_DDA_30fmolpm_04
ITPN(N-Glycosylation)GSIPNDKPFQNVNK{Hex:5; HexNAc:6; Neu5Ac:1}	4301.87	-2.51434e-06	-6.39425	12.229	0.00471698	3.33917e+06	41.8362	42.0422	42.0422	3;4	2	297	315	iav|AFG99160|A/Phil/2/1982_HA	Unmodified	285-NGSI	DDA	20200812_Phil82_072920_tryp_DDA_30fmolpm_03
PN(N-Glycosylation)GSIPNDKPF{@sulfate:1; Fuc:1; Hex:4; HexNAc:9}	3886.52	1.10782e-06	-20.8453	13.6795	0.0309278	782922	40.8074	40.8422	40.8074	3	1	299	310	iav|AFG99160|A/Phil/2/1982_HA	Unmodified	285-NGSI	DDA	20200812_Phil82_072920_chymo_DDA_30fmolpm_02
PN(N-Glycosylation)GSIPNDKPF{@sulfate:1; Fuc:2; Hex:5; HexNAc:6}	3585.36	9.70163e-06	13.3687	31.4049	0.0217391	5.12821e+07	40.7704	41.5613	40.9022	4	25	299	310	iav|AFG99160|A/Phil/2/1982_HA	Ammonium	285-NGSI	DIA	20200812_Phil82_072920_chymo_DIA_30fmolpm_01
PN(N-Glycosylation)GSIPNDKPF{@sulfate:1; Fuc:2; Hex:5; HexNAc:6}	3585.36	1.01749e-05	13.242	42.0635	0	4.60874e+07	41.8338	42.4928	41.9655	3;4	17	299	310	iav|AFG99160|A/Phil/2/1982_HA	Ammonium	285-NGSI	DIA	20200812_Phil82_072920_chymo_DIA_30fmolpm_02
PN(N-Glycosylation)GSIPNDKPF{@sulfate:1; Fuc:2; Hex:5; HexNAc:6}	3585.36	9.85419e-06	13.4344	32.9526	0.0123839	4.49237e+07	40.3713	41.1626	40.6353	4	12	299	310	iav|AFG99160|A/Phil/2/1982_HA	Ammonium	285-NGSI	DIA	20200812_Phil82_072920_chymo_DIA_30fmolpm_03
PN(N-Glycosylation)GSIPNDKPF{@sulfate:1; Fuc:2; Hex:6; HexNAc:6}	3747.41	9.45813e-06	-4.53673	118.487	0	3.84698e+07	40.7704	41.1657	40.9022	3;4	7	299	310	iav|AFG99160|A/Phil/2/1982_HA	Ammonium	285-NGSI	DIA	20200812_Phil82_072920_chymo_DIA_30fmolpm_01
PN(N-Glycosylation)GSIPNDKPF{@sulfate:1; Fuc:2; Hex:6; HexNAc:6}	3747.41	1.11059e-05	13.0053	46.124	0	3.28948e+07	41.7013	42.2291	41.9655	4	42	299	310	iav|AFG99160|A/Phil/2/1982_HA	Ammonium	285-NGSI	DIA	20200812_Phil82_072920_chymo_DIA_30fmolpm_02
PN(N-Glycosylation)GSIPNDKPF{@sulfate:1; Fuc:2; Hex:6; HexNAc:6}	3747.41	1.11694e-05	-4.25244	130.296	0	2.79852e+07	40.5036	40.7671	40.5036	4	66	299	310	iav|AFG99160|A/Phil/2/1982_HA	Ammonium	285-NGSI	DIA	20200812_Phil82_072920_chymo_DIA_30fmolpm_03
PN(N-Glycosylation)GSIPNDKPF{@sulfate:1; Fuc:3; Hex:3; HexNAc:6}	3407.35	-5.86663e-07	-3.85617	113.65	0	8425715	41.0339	41.2976	41.0339	3	50	299	310	iav|AFG99160|A/Phil/2/1982_HA	Ammonium	285-NGSI	DIA	20200812_Phil82_072920_chymo_DIA_30fmolpm_01
PN(N-Glycosylation)GSIPNDKPF{@sulfate:1; Fuc:3; Hex:3; HexNAc:6}	3407.34	2.41492e-06	-4.39303	121.269	0	8.00001e+06	41.9655	42.2291	42.0973	3	47	299	310	iav|AFG99160|A/Phil/2/1982_HA	Ammonium	285-NGSI	DIA	20200812_Phil82_072920_chymo_DIA_30fmolpm_02
[truncated: 1,219 more rows]

## Sheet: all WT egg GlycReSoft
glycopeptide	neutral_mass	mass_accuracy	ms1_score	ms2_score	q_value	total_signal	start_time	end_time	apex_time	charge_states	msms_count	peptide_start	peptide_end	protein_name	mass_shifts	site	method	file
[truncated: 860 more rows]

[truncated: 15 more sheets: all WT cell GlycReSoft, all mutant egg GlycReSoft, all mutant cell GlycReSoft, AGP chymo Peaks Studio, AGP tryp Peaks Studio, Phil82 chymo Peaks Studio, Phil82 tryp Peaks Studio, WTegg chymo Peaks Studio, WTegg tryp Peaks Studio, WTcell chymo Peaks Studio, WTcell tryp Peaks Studio, mutant egg chymo Peaks Studio, mutant egg tryp Peaks Studio, mutant cell chymo Peaks Studio, mutant cell tryp Peaks Studio]
