# Supplementary material for: Improving Statistical Certainty of Glycosylation Similarity between Influenza A Virus Variants Using Data-Independent Acquisition Mass Spectrometry
Source: Mol Cell Proteomics. 2022 Sep 11;21(11):100412. doi: 10.1016/j.mcpro.2022.100412 (PMC9593740; doi:10.1016/j.mcpro.2022.100412)
Supplement: File S2 [file mmc3.xlsx]

## Sheet: all aAGP DDA
Glycopeptide	aAGP_DDA_01	aAGP_DDA_02	aAGP_DDA_03
NATL[4; 3; 3; 2; 0]	2.18044e+08	2.12316e+08	NA
NATL[4; 5; 0; 0; 0]	6469985325	7616000285	5946100574
NATL[4; 5; 1; 0; 0]	2.59066e+07	6.0572e+07	3.29922e+07
NATL[4; 6; 3; 0; 1]	5.65908e+08	NA	765978438
NATL[4; 7; 0; 1; 0]	5966681648	4673171182	5096966584
NATL[4; 7; 1; 1; 0]	1476014794	1101251912	1367072994
NATL[4; 7; 2; 1; 0]	NA	2082111868	1191225725
NATL[4; 7; 3; 0; 0]	NA	2.0009e+06	1.44911e+07
NATL[4; 8; 0; 1; 0]	5.70804e+08	4.65654e+08	NA
NATL[4; 8; 1; 0; 0]	1.23207e+07	362698	326111
NATL[4; 8; 2; 0; 0]	1.61764e+06	1.35589e+07	NA
NATL[5; 3; 4; 1; 0]	890456	NA	621590
NATL[5; 5; 0; 0; 0]	2.28802e+07	4.25138e+07	929677
NATL[5; 5; 1; 0; 0]	1.15017e+06	1.49873e+07	NA
NATL[5; 5; 3; 0; 0]	171033	1.38584e+07	550511
NATL[5; 6; 0; 0; 0]	39877447055	46905859500	32207374782
NATL[5; 6; 0; 1; 0]	4.13284e+08	3.74713e+08	3.47111e+08
NATL[5; 6; 1; 0; 0]	9569038437	10569580120	8187550571
NATL[5; 6; 2; 0; 0]	6.35375e+07	NA	8.42299e+07
NATL[6; 6; 0; 0; 0]	2.61432e+08	3.42613e+08	NA
NATL[6; 7; 0; 0; 0]	2.77858e+07	1.2996e+08	2.54132e+08
NATL[6; 7; 1; 0; 0]	7.85699e+08	NA	8.41342e+08
NATL[6; 7; 2; 0; 0]	1.33799e+08	1.40172e+08	1.25832e+08
NATL[8; 3; 1; 0; 0]	NA	2828524354	2588118223
NATL[8; 3; 3; 0; 0]	1.99886e+07	23861939	6.08251e+06
NATL[8; 4; 2; 0; 0]	1642666217	1906301210	NA
NATL[9; 5; 2; 0; 0]	8.53451e+08	7.55728e+08	640880604
NKSV[4; 5; 0; 0; 0]	18123586807	24397907325	12161510734
NKSV[4; 5; 1; 0; 0]	5.8972e+08	8.23556e+08	3.8094e+08
NKSV[5; 6; 0; 0; 0]	10332932056	11173819684	7855257599
NKSV[5; 6; 1; 0; 0]	4289676588	4915913724	4519967880
NKSV[6; 7; 0; 0; 0]	5.32735e+08	6.25605e+08	6.12876e+08
NKTE[4; 5; 0; 0; 0]	4985500029	548774125	4314521075
NKTE[4; 8; 0; 0; 1]	NA	8.49684e+06	3.64772e+07
NKTE[5; 6; 0; 0; 0]	21025344071	24529630774	20149913039
NKTE[5; 6; 1; 0; 0]	4222879471	5368821761	3222364456
NKTE[5; 7; 1; 0; 1]	383626536	NA	4.23806e+08
NKTE[5; 9; 0; 0; 1]	210188673	NA	2.45548e+08
NKTE[6; 7; 0; 0; 0]	21636048895	24190682254	20367665554
NKTE[6; 7; 1; 0; 0]	1844310180	4095222489	1898220902
NKTE[7; 8; 0; 0; 0]	2402650880	3880483716	1973575089
NTTY[3; 10; 0; 1; 0]	NA	1.01289e+08	1.92735e+08
NTTY[3; 6; 2; 0; 1]	5442050500	5641640844	7600762071
NTTY[4; 5; 0; 0; 0]	3.97108e+08	2.92621e+08	3.71897e+08
NTTY[4; 6; 2; 0; 0]	NA	22113207	6.83218e+07
NTTY[4; 7; 2; 0; 1]	1800643965	1940808187	4170641306
NTTY[5; 5; 0; 1; 0]	5.84927e+08	8.06728e+08	1470319609
NTTY[5; 5; 1; 0; 0]	NA	3.62896e+08	1.17104e+08
NTTY[5; 5; 4; 0; 0]	3.78098e+07	771120	NA
NTTY[5; 6; 0; 0; 0]	5439664403	3961065294	4945874439
NTTY[5; 6; 1; 0; 0]	6.5818e+08	6.56575e+08	9.96774e+08
NTTY[5; 8; 2; 0; 1]	NA	2.05617e+08	1.90987e+08
NTTY[6; 6; 0; 1; 0]	4.0428e+08	3.62198e+08	6.14168e+08
NTTY[6; 6; 1; 0; 0]	784275	5.99654e+06	224848
NTTY[6; 7; 0; 0; 0]	NA	2447121299	3413420740
NTTY[6; 7; 1; 0; 0]	7.59118e+08	7.46774e+08	944471603
NTTY[6; 9; 2; 0; 1]	1.61924e+08	NA	1.15562e+08
NTTY[7; 8; 0; 0; 0]	2093833918	1613463728	1855875983
NTTY[7; 8; 1; 0; 0]	5.66219e+08	3.87854e+08	4.69362e+08
NTTY[8; 3; 1; 0; 1]	5.57032e+08	7.88681e+08	NA
NTTY[8; 9; 0; 0; 0]	6.71888e+08	4.50026e+08	5.02517e+08
NTTY[9; 4; 1; 0; 1]	1.37597e+06	NA	2.71854e+07
NGTI[5; 6; 0; 0; 0]	5838923037	5714216307	5080537467
NGTI[5; 6; 1; 0; 0]	1872610211	1707814698	NA
NGTI[7; 7; 3; 0; 0]	1171252045	9.41255e+08	NA

## Sheet: all aAGP DIA
Glycopeptide	aAGP_DIA_01	aAGP_DIA_02	aAGP_DIA_03
NATL[3; 10; 0; 1; 0]	2.03888e+07	2.07289e+07	1.73246e+07
NATL[3; 10; 2; 0; 0]	3.63266e+06	241458	NA
NATL[3; 7; 2; 1; 1]	1.23715e+07	1.96185e+06	NA
NATL[4; 3; 3; 1; 0]	1.50381e+08	NA	1.46016e+08
NATL[4; 5; 0; 0; 0]	9.95564e+08	9.16319e+08	8.66554e+08
NATL[4; 5; 1; 2; 0]	2.11262e+08	1.98086e+08	1.48456e+08
NATL[4; 5; 3; 1; 0]	2.5187e+06	552730	1.88832e+06
NATL[4; 6; 0; 2; 0]	2.98276e+08	NA	2.39737e+08
NATL[4; 7; 0; 1; 0]	849678726	8.11822e+08	6.88659e+08
NATL[4; 7; 2; 0; 0]	NA	6.91685e+06	5912004
NATL[4; 7; 3; 0; 0]	2.07132e+06	2.05756e+06	2.21043e+06
NATL[4; 7; 3; 1; 1]	NA	6.75226e+06	3.49744e+06
NATL[4; 8; 0; 1; 0]	6.76187e+07	6.54474e+07	4.81655e+07
NATL[5; 3; 0; 1; 1]	2.14373e+08	2.74696e+08	NA
NATL[5; 3; 0; 3; 0]	5.97507e+07	5.64509e+07	4.79828e+07
NATL[5; 4; 1; 3; 0]	5.61115e+07	6.02555e+07	4.27658e+07
NATL[5; 4; 3; 0; 0]	2.79319e+07	2.72808e+07	2.54067e+07
NATL[5; 4; 4; 0; 0]	NA	7.62574e+06	6.48129e+06
NATL[5; 6; 0; 0; 0]	5300946133	5010977685	4391454093
NATL[5; 6; 0; 1; 1]	2.52086e+06	2.37339e+06	1.16885e+06
NATL[5; 6; 1; 0; 0]	1741202629	1671904889	1433050051
NATL[5; 6; 1; 1; 1]	1.03175e+06	877040	NA
NATL[5; 6; 2; 0; 0]	1.98393e+07	21026522	2.03131e+07
NATL[5; 7; 0; 2; 0]	20135322	2.32125e+07	1.49947e+07
NATL[5; 7; 1; 0; 0]	317388	6.40867e+06	5040541
NATL[6; 3; 1; 0; 1]	336495	360957	NA
NATL[6; 3; 2; 3; 0]	NA	755076	1.15374e+06
NATL[6; 4; 2; 0; 0]	6780612	596627	NA
NATL[6; 4; 5; 0; 1]	312198	3.19521e+07	NA
NATL[6; 6; 1; 0; 0]	1.87808e+06	NA	1.25657e+06
NATL[6; 7; 0; 0; 0]	2.73541e+07	2.19164e+07	NA
NATL[6; 7; 1; 0; 0]	1.03944e+07	7.28566e+06	NA
NATL[7; 3; 0; 0; 0]	1.46827e+08	1.68267e+08	8.15119e+07
NATL[7; 3; 3; 0; 0]	1.67992e+06	1.32438e+07	NA
NATL[7; 4; 0; 0; 1]	3.50132e+06	4.19259e+06	NA
NATL[8; 3; 0; 0; 1]	2.9832e+06	1.66151e+06	NA
NATL[8; 3; 1; 1; 0]	2.6748e+08	2.58282e+08	2.13848e+08
NATL[8; 3; 2; 0; 0]	4.55786e+07	3.8564e+07	4.23528e+07
NATL[8; 3; 2; 1; 0]	6.57952e+06	NA	7.14196e+07
NATL[8; 3; 3; 1; 0]	7.58421e+06	8.41795e+06	NA
NATL[8; 4; 0; 0; 0]	1119808395	2100903420	8.74533e+08
NATL[8; 4; 3; 0; 0]	84257863	8.45168e+07	9.88665e+06
NATL[9; 5; 2; 0; 0]	2.79831e+07	NA	1.83382e+07
NATL[9; 5; 4; 0; 0]	NA	6.84522e+06	4.81382e+06
NKSV[4; 5; 0; 0; 0]	2353094324	2179048517	2124660607
NKSV[4; 5; 1; 0; 0]	9.72751e+07	NA	9.85038e+07
NKSV[4; 5; 3; 1; 1]	NA	1.60064e+06	2.13335e+06
NKSV[4; 6; 0; 0; 0]	4.67044e+06	NA	3.78732e+06
NKSV[5; 5; 1; 0; 0]	2.5207e+07	NA	2.53152e+07
NKSV[5; 5; 2; 0; 0]	NA	4.09436e+06	1.471e+06
NKSV[5; 5; 3; 0; 0]	NA	1.00473e+07	7.85595e+06
NKSV[5; 6; 0; 0; 0]	2209419438	1927241402	1942823957
NKSV[5; 6; 1; 0; 0]	1053633746	872385041	958551893
NKSV[5; 7; 0; 0; 0]	NA	7.44289e+06	9.73671e+06
NKSV[5; 8; 0; 0; 0]	1.76621e+08	1.49762e+08	1.56934e+08
NKSV[5; 8; 1; 0; 0]	9.10791e+07	7.84886e+07	NA
NKSV[6; 7; 0; 0; 0]	8.72749e+07	7.55138e+07	7.25786e+07
NKSV[7; 4; 1; 0; 1]	NA	693422	912044
NKTE[3; 10; 2; 0; 0]	918050	4.29515e+06	3.84808e+06
NKTE[4; 10; 0; 0; 1]	1.14053e+07	NA	1.20082e+07
NKTE[4; 3; 3; 2; 0]	2.315e+06	NA	1.04969e+07
NKTE[4; 5; 0; 0; 0]	2.02565e+08	1.44949e+08	1.5951e+08
NKTE[4; 5; 2; 0; 1]	4.50815e+08	5.5072e+08	NA
NKTE[4; 7; 0; 2; 0]	5.24355e+07	NA	1.4641e+06
NKTE[4; 7; 2; 0; 1]	1.78395e+08	1.37744e+08	1.54767e+08
NKTE[5; 3; 0; 3; 0]	1.82617e+08	2.25639e+07	1.48516e+08
NKTE[5; 5; 4; 0; 0]	1.06726e+07	2.2445e+07	3.32686e+07
NKTE[5; 6; 0; 0; 0]	1494263447	1223090224	1331959798
NKTE[5; 6; 1; 0; 0]	1.95501e+08	225971577	1.64335e+08
NKTE[5; 6; 2; 0; 1]	6.03869e+08	NA	112119
NKTE[5; 6; 3; 0; 1]	3.1157e+07	6.03809e+06	NA
NKTE[5; 8; 1; 0; 1]	5.2147e+06	7.18991e+06	NA
NKTE[5; 9; 0; 0; 0]	9.15649e+06	6.69938e+06	NA
NKTE[6; 10; 3; 1; 1]	1.07742e+07	16653135	NA
NKTE[6; 3; 2; 0; 0]	5.66967e+07	NA	3.46836e+07
NKTE[6; 3; 3; 0; 0]	1.41625e+07	1.41574e+07	NA
NKTE[6; 3; 5; 0; 0]	1.09911e+08	268662	NA
NKTE[6; 4; 1; 1; 0]	4.23628e+06	NA	5.36057e+06
NKTE[6; 5; 0; 1; 0]	1.30755e+08	8.93671e+07	1.06027e+08
NKTE[6; 5; 1; 1; 0]	23371579	1.78077e+07	2.09403e+07
NKTE[6; 5; 3; 0; 0]	4.6448e+07	5.24561e+07	4.70173e+07
NKTE[6; 5; 3; 1; 1]	8.25452e+06	1.98003e+07	NA
NKTE[6; 5; 4; 0; 0]	1.23273e+07	1.25658e+07	1.5486e+06
NKTE[6; 6; 0; 1; 0]	3.46031e+06	NA	2.43253e+06
NKTE[6; 6; 1; 0; 0]	345042	6.17956e+06	994966
NKTE[6; 6; 3; 0; 0]	7.66746e+07	9.09764e+06	NA
NKTE[6; 7; 0; 0; 0]	1726312665	1384353706	1487037015
NKTE[6; 7; 1; 0; 0]	163674433	1.16593e+08	1.38526e+08
NKTE[6; 7; 2; 0; 0]	4.97027e+06	2.09627e+07	NA
NKTE[7; 4; 5; 0; 0]	NA	432739	4.69003e+06
NKTE[7; 6; 3; 0; 0]	NA	6.91459e+07	6.37482e+07
NKTE[7; 8; 0; 0; 0]	1.85963e+06	2.3121e+07	NA
NKTE[7; 8; 2; 1; 0]	NA	2.35544e+07	1.44777e+07
NKTE[8; 3; 0; 1; 1]	NA	2.59402e+07	3.0512e+07
NKTE[8; 6; 2; 0; 0]	NA	842341	103429
NKTE[9; 4; 0; 0; 0]	NA	2.96313e+06	2.03595e+06
NKTE[9; 4; 2; 0; 1]	NA	8.97169e+07	8.22074e+07
NTTY[3; 10; 0; 1; 0]	2.84199e+07	3.64276e+07	2.40501e+07
NTTY[3; 7; 2; 1; 1]	326458	748896	162823
NTTY[3; 9; 0; 1; 0]	9.73667e+06	1.12254e+07	9.82031e+06
NTTY[4; 10; 0; 1; 0]	6.76667e+06	7.94083e+06	5.29576e+06
NTTY[4; 10; 1; 1; 0]	2.54196e+06	4.30246e+06	NA
NTTY[4; 4; 2; 2; 0]	4.78724e+06	6.39629e+06	NA
NTTY[4; 5; 0; 0; 0]	1.58256e+07	1.80145e+07	9.83754e+06
NTTY[4; 7; 0; 0; 1]	1.3267e+06	NA	1.65474e+06
NTTY[4; 7; 0; 2; 0]	NA	3.64546e+07	2.10979e+07
NTTY[4; 7; 2; 0; 1]	NA	6.93814e+08	4.8584e+08
NTTY[4; 7; 3; 1; 1]	7.63074e+06	1.55571e+07	6.22869e+06
NTTY[4; 9; 1; 1; 1]	2.33043e+07	28442684	NA
NTTY[5; 4; 0; 3; 0]	2.69481e+07	3.34031e+07	20285584
NTTY[5; 4; 2; 0; 0]	989453	NA	720994
NTTY[5; 4; 2; 0; 1]	423693	NA	1.89365e+06
NTTY[5; 5; 0; 1; 0]	1.30018e+08	NA	1.08348e+08
NTTY[5; 5; 1; 0; 0]	1.60028e+07	1.72252e+07	4.07512e+07
NTTY[5; 5; 4; 0; 0]	1.18065e+07	980153	6875112
NTTY[5; 6; 0; 0; 0]	461829729	5.47536e+08	3.20086e+08
NTTY[5; 6; 1; 0; 0]	1.31083e+08	1.56666e+08	9.85415e+07
NTTY[5; 8; 0; 0; 1]	117638	NA	1.68095e+06
NTTY[6; 10; 1; 0; 1]	6.08547e+06	1.28966e+07	NA
NTTY[6; 3; 4; 0; 1]	4.81593e+06	NA	8.45522e+06
NTTY[6; 4; 0; 3; 0]	1.42943e+07	1.69218e+07	9.94645e+06
NTTY[6; 5; 1; 1; 1]	3.78819e+07	4.97227e+07	NA
NTTY[6; 5; 2; 1; 1]	NA	4.24021e+06	3.65745e+06
NTTY[6; 6; 0; 1; 0]	1.66794e+08	195066218	1.27456e+08
NTTY[6; 6; 0; 1; 1]	4.10746e+07	3.01546e+07	1.52143e+07
NTTY[6; 6; 1; 0; 0]	2.43221e+07	2.6675e+07	1.85837e+07
NTTY[6; 6; 1; 1; 1]	9.04501e+06	NA	6.07401e+06
NTTY[6; 6; 4; 0; 1]	2.60429e+08	319343837	228115367
NTTY[6; 7; 0; 0; 0]	6.01374e+08	6.46264e+08	4.84749e+08
NTTY[6; 7; 1; 0; 0]	1.65052e+08	1.78109e+08	124106396
NTTY[6; 7; 2; 0; 0]	2.11345e+07	2.44782e+07	1.49634e+07
NTTY[6; 7; 4; 0; 1]	1.45989e+06	NA	1.40236e+06
NTTY[7; 6; 1; 1; 1]	2.55282e+07	2.32642e+07	1.28191e+07
NTTY[7; 6; 2; 0; 1]	1.54015e+08	175754654	NA
NTTY[7; 7; 0; 0; 1]	4.22802e+07	4.40975e+07	2.96768e+07
NTTY[7; 7; 0; 1; 1]	NA	4.71086e+07	2.90354e+07
NTTY[7; 7; 2; 1; 1]	722656	1.46346e+07	8.97095e+06
NTTY[7; 8; 0; 0; 0]	7.47761e+07	8.65361e+07	5.46779e+07
NTTY[7; 8; 1; 0; 0]	2.03543e+07	2.13745e+07	NA
NTTY[8; 3; 1; 0; 1]	1.28759e+06	1.89311e+07	300787
NTTY[8; 3; 4; 0; 0]	1.07068e+06	NA	578970
NTTY[8; 6; 2; 0; 0]	NA	91585.8	140859
NTTY[8; 7; 0; 0; 1]	2.02859e+06	NA	992367
NTTY[9; 6; 0; 0; 0]	2.84894e+08	3.4368e+08	251263624
NTTY[9; 6; 1; 0; 0]	5.205e+07	9.38964e+07	6.12285e+07
NTTY[9; 6; 5; 0; 0]	6.49022e+06	6.84541e+06	NA
NTTY[9; 8; 2; 0; 1]	NA	1.63586e+07	1.21704e+07
NGTI[3; 10; 0; 1; 0]	3.34226e+07	3.0302e+07	NA
NGTI[3; 10; 1; 0; 0]	NA	2.86614e+06	3.74021e+06
NGTI[4; 7; 0; 2; 0]	2.68419e+07	1.73327e+07	NA
NGTI[5; 3; 0; 3; 0]	6.65695e+07	6.38141e+07	8.33044e+07
NGTI[5; 5; 4; 0; 0]	3.10516e+07	1.9664e+07	2.46373e+07
NGTI[5; 6; 0; 0; 0]	4.19629e+08	3.23722e+08	393599071
NGTI[5; 6; 1; 0; 0]	1.532e+08	NA	1.57478e+08
NGTI[6; 6; 1; 0; 1]	1.45495e+06	4.32448e+06	1.66711e+06
NGTI[6; 7; 0; 0; 0]	8.99595e+08	6.92747e+08	8.8649e+08
NGTI[6; 7; 1; 0; 0]	3.25204e+08	2.61863e+08	3.40495e+08
NGTI[9; 3; 0; 0; 1]	2.92145e+06	5.91177e+06	3.58636e+06

## Sheet: all Phil82 DDA
Glycopeptide	Phil82_DDA_01	Phil82_DDA_02	Phil82_DDA_03	Phil82_DDA_04
NATE[2; 3; 0; 0; 0]	7.73665e+07	7.18991e+07	7.01979e+07	5.04828e+07
NATE[2; 4; 0; 0; 0]	148141594	1.43475e+08	1.15398e+08	9.02326e+07
NATE[2; 4; 1; 0; 0]	NA	NA	8.01436e+06	1.61204e+06
NATE[2; 5; 0; 0; 0]	1727981654	1438160306	1144019539	1022744283
NATE[2; 6; 0; 0; 0]	2629390524	2201491198	1843640424	1643523942
NATE[2; 7; 0; 0; 0]	1471059608	1322261649	1067763145	9.66561e+08
NATE[2; 7; 1; 0; 1]	34279932	NA	NA	1.93693e+07
NATE[2; 8; 0; 0; 0]	42879203	3.82815e+07	2.98959e+07	2.51308e+07
NATE[3; 3; 1; 0; 0]	NA	1.61185e+07	2.94542e+07	NA
NATE[3; 3; 2; 0; 0]	1.59693e+08	1.00458e+08	1.00711e+08	8.05877e+07
NATE[3; 4; 0; 0; 0]	1.94681e+08	1.61695e+08	1.30283e+08	9.9468e+07
NATE[3; 4; 0; 0; 1]	NA	1.69607e+07	1.99595e+07	NA
NATE[3; 4; 1; 0; 0]	3.66062e+07	3.65974e+07	6.41791e+07	NA
NATE[3; 4; 1; 0; 1]	6.60117e+07	4.72111e+07	3.42551e+07	4.78849e+07
NATE[3; 5; 0; 0; 0]	NA	NA	4.55837e+06	6.66379e+07
NATE[3; 5; 0; 0; 1]	13066017	NA	3.54563e+06	NA
NATE[3; 5; 1; 0; 0]	2.975e+07	1.39685e+07	2.38083e+07	NA
NATE[3; 5; 1; 0; 1]	2.53432e+07	1.25521e+06	1.40524e+07	NA
NATE[3; 6; 0; 0; 0]	NA	4.40787e+08	NA	6.10605e+08
NATE[3; 6; 0; 0; 1]	467597	6.41774e+06	NA	NA
NATE[3; 6; 1; 0; 0]	4.5121e+08	3.93359e+08	3.21628e+08	2.93526e+08
NATE[3; 6; 1; 0; 1]	2.50094e+07	24991734	NA	1.30081e+07
NATE[3; 7; 1; 0; 0]	18134870	1.50209e+07	1.14827e+07	10957458
NATE[4; 5; 0; 0; 0]	3.72396e+08	3.32082e+08	2.47382e+08	2.23486e+08
NATE[4; 5; 0; 0; 1]	4.25572e+07	2.74446e+07	NA	NA
NATE[4; 5; 1; 0; 0]	1.64325e+08	1.17797e+08	111738710	8.39588e+07
NATE[4; 5; 1; 0; 1]	6.04447e+07	4.66118e+07	4.45488e+07	5.1914e+07
NATE[4; 5; 2; 0; 0]	4.44505e+07	3.64039e+07	2.74597e+07	2.38293e+07
NATE[4; 5; 2; 0; 1]	2.78581e+07	2.0668e+07	1.78422e+07	2.27995e+07
NATE[4; 6; 0; 0; 0]	5.0799e+07	38327012	3.32258e+07	2.58343e+07
NATE[4; 6; 2; 1; 0]	NA	6.47571e+07	3.90135e+07	40474317
NATE[4; 7; 0; 0; 0]	1.58163e+07	1.34935e+07	1.06547e+07	1.02333e+07
NATE[4; 7; 2; 1; 0]	8.56887e+07	NA	6.39235e+07	NA
NATE[4; 8; 2; 1; 0]	NA	2.67472e+07	1.77488e+07	1.65521e+07
NATE[4; 8; 3; 0; 0]	NA	1.02899e+08	NA	5.99589e+07
NATE[5; 5; 0; 0; 0]	1.30419e+08	1.11651e+08	88911909	7.65119e+07
NATE[5; 5; 1; 0; 0]	NA	17274900	1.22573e+07	1.10558e+07
NATE[5; 6; 0; 0; 0]	1.57395e+08	1.42607e+08	1.07182e+08	9.16417e+07
NATE[5; 6; 1; 0; 0]	1.84632e+07	NA	1.38533e+07	NA
NATE[5; 7; 3; 1; 0]	10544887	19669785	NA	1.05026e+07
NATE[7; 4; 5; 0; 0]	NA	NA	1.91859e+07	1.55165e+07
NATE[8; 5; 5; 0; 0]	8.73823e+06	NA	3.64312e+06	NA
NCTL[2; 3; 0; 0; 0]	7.50035e+08	6.26351e+08	443565789	NA
NCTL[2; 4; 0; 0; 0]	2.88571e+08	260555709	2.50512e+08	129071
NCTL[2; 5; 0; 0; 0]	2121683427	1986235798	1888786719	2186286664
NCTL[2; 6; 0; 0; 0]	8.92535e+08	704775148	9.3268e+08	8.74692e+08
NCTL[2; 7; 0; 0; 0]	1070639112	6.16423e+08	1226671333	1223877211
NCTL[2; 8; 0; 0; 0]	2.72907e+08	2.23402e+08	2.86731e+08	3.12059e+08
NCTL[3; 4; 0; 0; 0]	7.69876e+07	7.41484e+07	NA	8.53904e+07
NCTL[3; 4; 1; 0; 0]	1.88597e+07	2.29247e+07	29464024	NA
NCTL[3; 5; 0; 0; 0]	9.27493e+07	8.41832e+07	8.67337e+07	8.48552e+07
NCTL[3; 6; 0; 0; 0]	7.50005e+08	4.39212e+08	8.28147e+08	8.19473e+08
NCTL[3; 6; 1; 0; 0]	3.70694e+08	2.92753e+08	4.09668e+08	4.51533e+08
NCTL[4; 5; 0; 0; 0]	3.31667e+08	269516660	3.24766e+08	3.55964e+08
NCTL[4; 6; 0; 0; 0]	5.10801e+08	3.74638e+08	4.92014e+08	4.80873e+08
NCTL[4; 6; 1; 0; 0]	2.92457e+07	1.75454e+07	2.82246e+07	NA
NCTL[4; 7; 0; 0; 0]	2.44769e+08	1.60001e+08	283872794	3.10007e+08
NCTL[4; 7; 1; 0; 0]	2.37947e+07	2.4515e+07	NA	NA
NCTL[5; 5; 0; 0; 0]	9.09379e+08	5.73379e+08	8.28546e+08	9.28536e+08
NCTL[5; 5; 1; 0; 0]	2.47223e+08	2.52132e+08	2.8018e+08	2.73946e+08
NCTL[5; 6; 0; 0; 0]	5.86315e+07	5.82605e+07	4.29856e+07	4.73047e+07
NWTG[2; 5; 0; 0; 0]	NA	2.79321e+08	3.92117e+08	3.50562e+08
NWTG[2; 7; 0; 0; 0]	NA	1.2697e+08	NA	1.89945e+08
NNSF[2; 5; 0; 0; 0]	3.86584e+06	1.25687e+07	2.22005e+08	2.49212e+08
NNSF[4; 3; 3; 0; 1]	NA	5.75665e+07	144073934	NA
NNSF[4; 5; 1; 0; 0]	9.03075e+08	6.45866e+08	NA	NA
NNSF[5; 4; 1; 0; 1]	NA	3.67121e+08	5.05648e+08	NA
NNSF[5; 5; 1; 0; 0]	3742817528	NA	3770769900	NA
NNSF[5; 5; 2; 0; 0]	NA	1.41817e+08	1.06908e+08	NA
NVTM[2; 5; 0; 0; 0]	1.22082e+07	6.83072e+06	NA	NA
NVTM[2; 7; 0; 0; 0]	2.00078e+07	1.22852e+07	2.03549e+07	4.0303e+06
NVTM[2; 8; 0; 0; 0]	5.54108e+08	6.12733e+08	7.09215e+08	814762973
NVTM[2; 8; 1; 0; 0]	3.20961e+08	2.30187e+08	NA	NA
NVTM[2; 9; 0; 0; 0]	1085390172	1043220995	1369608829	1461675085
NVTM[3; 6; 0; 0; 0]	6.53718e+07	58427798	NA	NA
NVTM[3; 7; 0; 0; 0]	1478417387	1347055361	1589064445	1628008162
NVTM[3; 8; 0; 0; 0]	2941227418	2663364830	3107627608	3383092038
NVTM[3; 8; 2; 0; 0]	NA	2797009598	NA	1428236683
NVTM[5; 5; 0; 0; 1]	6.39173e+08	8.33465e+08	NA	1418390132
NVTM[5; 7; 2; 0; 0]	9735418661	7545565533	NA	10361141951
NVTM[6; 7; 1; 0; 0]	NA	1.29233e+08	1.2873e+08	NA
NSTG[2; 10; 0; 0; 0]	4.43602e+08	5.10143e+08	1.49797e+08	1.75678e+08
NSTG[2; 8; 0; 0; 0]	1.28294e+08	2.66784e+08	1.90915e+08	3.94127e+07
NSTG[2; 9; 0; 0; 0]	14302726673	10468553923	12965875139	14395881160
NSTG[6; 3; 4; 0; 0]	NA	1.30511e+08	NA	1.49256e+08
NGSI[2; 4; 0; 0; 0]	4.50067e+07	3.31185e+07	NA	NA
NGSI[2; 5; 0; 0; 0]	4.00464e+08	313377461	NA	3.80878e+08
NGSI[2; 6; 0; 0; 0]	1.84862e+08	1.91385e+08	NA	NA
NGSI[2; 7; 0; 0; 0]	1460429212	1502624424	1648793270	1492658743
NGSI[2; 8; 0; 0; 0]	5596323729	5641886357	6483313335	3714316179
NGSI[2; 9; 0; 0; 0]	5413708409	5359753364	5471970093	5626533649
NGSI[5; 10; 2; 1; 0]	5.13638e+08	3.95345e+08	2.53874e+08	NA
NGSI[5; 10; 3; 1; 0]	3.91472e+08	2.79098e+08	2.1233e+08	2.02168e+08
NGSI[5; 8; 3; 1; 0]	1.10171e+08	7.59115e+07	5.5011e+07	5.5655e+07
NGSI[5; 9; 3; 1; 0]	4.70314e+08	3.29122e+08	2.33625e+08	2.27782e+08
NGSI[6; 3; 5; 2; 0]	1.08641e+07	3.61195e+06	NA	NA
NGSI[6; 4; 3; 0; 1]	6.83436e+07	5.67877e+07	NA	NA
NGSI[6; 4; 4; 2; 0]	NA	3.94926e+06	NA	1.2107e+07
NGSI[6; 5; 4; 2; 0]	16515408	NA	1.32607e+07	NA
NGSI[6; 6; 2; 2; 0]	1.11333e+08	9.45891e+07	6.47869e+07	NA
NGSI[6; 7; 2; 2; 0]	90069035	7.94664e+07	NA	5.42898e+07
NGSI[7; 10; 0; 0; 0]	1.41435e+07	NA	NA	7.18973e+06
NGSI[7; 5; 1; 0; 0]	1.23737e+06	2.84574e+08	356438	NA
NGSI[7; 5; 5; 1; 0]	3.33513e+06	NA	NA	1.38665e+06
NGSI[7; 6; 5; 0; 1]	9.11274e+07	6.72589e+07	5.36649e+07	4.08951e+07
NGSI[7; 7; 1; 1; 0]	5.13865e+07	5.19691e+07	4.43816e+07	NA
NGSI[7; 7; 4; 0; 1]	1.17245e+08	8.80567e+07	6.68432e+07	6.16839e+07
NGSI[7; 7; 5; 0; 1]	5.8054e+07	4.79106e+07	4.1547e+07	NA
NGSI[7; 8; 1; 1; 0]	NA	3.65571e+07	4.99069e+07	4.91449e+07
NGSI[7; 8; 1; 1; 1]	115165358	1.17945e+08	NA	NA
NGSI[7; 8; 2; 1; 1]	4.30476e+08	3.32757e+08	2.30281e+08	222265964
NGSI[7; 8; 4; 0; 1]	1.04018e+08	8.3935e+07	5.77257e+07	4.44396e+07
NGSI[8; 3; 4; 0; 0]	8.99236e+07	7.89961e+07	4.70827e+07	4.65863e+07
NGSI[8; 4; 4; 0; 0]	NA	5.57147e+07	4.14714e+07	40222257
NGSI[8; 5; 4; 0; 0]	5.70787e+08	4.75729e+08	3.44825e+08	3.19439e+08
NGSI[8; 5; 5; 0; 0]	3.04027e+06	NA	1.18628e+06	NA
NGSI[8; 6; 2; 1; 0]	4.52958e+08	5.26296e+08	NA	4.40418e+08
NGSI[8; 6; 3; 0; 0]	NA	NA	2.6514e+06	7.57846e+06
NGSI[8; 6; 4; 0; 0]	2255789663	1877610697	1429786658	1272591037
NGSI[8; 7; 1; 1; 0]	NA	5.20172e+06	NA	4.26707e+06
NGSI[8; 7; 2; 1; 0]	3.93529e+08	NA	NA	3.42583e+08
NGSI[8; 7; 3; 0; 0]	5.24583e+07	5.82797e+07	8.32566e+07	8.14388e+07
NGSI[8; 7; 4; 0; 0]	1921932238	1606643275	1233637292	1090432407
NGSI[8; 8; 3; 0; 0]	4.71159e+08	4.89527e+08	5.02822e+08	4.81438e+08
NGSI[8; 9; 3; 0; 0]	4.3418e+08	4.48091e+08	4.27105e+08	4.74958e+08
NGSI[9; 4; 1; 0; 0]	5.16863e+08	5.21197e+08	NA	NA
NGSI[9; 4; 4; 0; 1]	28382062	111030096	1.03923e+08	5.87142e+07
NGSI[9; 5; 1; 0; 0]	4.63379e+08	4.59004e+08	5.14922e+08	5.11493e+08
NGSI[9; 5; 3; 0; 0]	2.58413e+07	1.95611e+07	1.59584e+07	NA
NGSI[9; 6; 2; 1; 0]	1.64188e+08	NA	NA	1.74361e+08
NGSI[9; 6; 3; 0; 0]	1.5194e+08	1.28334e+08	1.0294e+08	8.95503e+07
NGSI[9; 7; 3; 0; 0]	1.38226e+08	1.28717e+08	8.01645e+07	7.75809e+07
NGTY[2; 5; 0; 0; 0]	3.10169e+07	31986486	1.4914e+07	2.27933e+07
NGTY[3; 4; 1; 0; 0]	4.03946e+07	3.50024e+07	1.45579e+06	2.21711e+06
NGTY[3; 4; 2; 0; 0]	1.04115e+07	NA	NA	7.10411e+06
NGTY[3; 5; 0; 0; 0]	5157878	7.62526e+06	5.74069e+06	NA
NGTY[3; 5; 1; 0; 0]	NA	1.6252e+07	NA	1.2056e+07
NGTY[3; 5; 2; 0; 0]	NA	NA	3.76989e+06	7.28861e+06
NGTY[3; 6; 0; 0; 0]	3.94443e+07	3.0046e+07	2.23718e+07	2.71469e+07
NGTY[3; 6; 1; 0; 0]	3.93634e+07	3.07108e+07	18158206	3.1748e+07
NGTY[3; 7; 0; 0; 0]	2.41249e+06	1240629	NA	NA
NGTY[4; 4; 2; 0; 0]	9.12269e+06	2.83063e+06	NA	NA
NGTY[4; 5; 1; 0; 0]	2332893601	1841093905	1476686675	1755081121
NGTY[4; 5; 1; 0; 1]	7.71045e+08	5.08465e+08	6.95445e+08	7.48862e+08
NGTY[4; 5; 1; 1; 0]	NA	1.6481e+07	1.13877e+07	NA
NGTY[4; 5; 2; 0; 0]	1616066998	1292145914	9.9531e+08	1243658132
NGTY[4; 5; 2; 0; 1]	5.86154e+08	4.99023e+08	5.37656e+08	5.52573e+08
NGTY[4; 5; 3; 0; 0]	6.34856e+08	5.38884e+08	2.33909e+08	2.72753e+08
NGTY[4; 5; 3; 0; 1]	1.50654e+08	7.30721e+07	5.16983e+07	5.82939e+07
NGTY[4; 6; 0; 0; 0]	9.2675e+06	NA	1.59599e+07	1.54995e+06
NGTY[4; 6; 1; 0; 0]	2.94128e+07	1.9276e+07	8.87921e+07	NA
NGTY[5; 4; 2; 0; 1]	2.45547e+07	1.75072e+07	NA	1.22109e+07
NGTY[5; 5; 0; 0; 0]	1.31238e+08	NA	8.88152e+07	5.24223e+06
NGTY[5; 5; 1; 0; 0]	8.82588e+08	7.93345e+08	6.12916e+08	7.07062e+08
NGTY[5; 5; 2; 0; 0]	2.84738e+08	2.20574e+08	2.22656e+08	2.7556e+08
NGTY[5; 5; 2; 0; 1]	5.72767e+07	3.33439e+07	1.88418e+07	2.15485e+07
NGTY[5; 5; 3; 0; 0]	3.45538e+07	2.67619e+07	1.95193e+07	2.20384e+07
NGTY[5; 6; 1; 0; 0]	6.88491e+08	5.48551e+08	3.70288e+08	4.4394e+08
NGTY[5; 6; 1; 0; 1]	8.28599e+07	6.09579e+07	4.21654e+07	5.18045e+07
NGTY[5; 6; 2; 0; 0]	2.75056e+08	1.96315e+08	2.69416e+08	262600413
NGTY[5; 6; 2; 0; 1]	5.97455e+07	4.29121e+07	3.40974e+07	3.30744e+07
NGTY[5; 6; 3; 0; 0]	1.71739e+08	NA	NA	1.56492e+08
NGTY[6; 6; 1; 0; 0]	1.6251e+08	1.33908e+08	1.08461e+08	1.59059e+08
NGTY[6; 6; 1; 0; 1]	1.12846e+07	5.14138e+06	NA	NA

## Sheet: all Phil82 DIA
Glycopeptide	Phil82_DIA_01	Phil82_DIA_02	Phil82_DIA_03	Phil82_DIA_04
NSTA[6; 3; 1; 0; 0]	NA	1.8385e+07	1.8501e+07	NA
NATE[2; 3; 0; 0; 0]	2.82589e+07	2.29842e+07	1.7413e+07	2.24933e+07
NATE[2; 4; 0; 0; 0]	63912759	5.87102e+07	4.12177e+07	5.65727e+07
NATE[2; 5; 0; 0; 0]	8.48962e+08	754011376	5.78402e+08	7.07329e+08
NATE[2; 6; 0; 0; 0]	1346266363	1202010034	1040283838	1217597713
NATE[2; 7; 0; 0; 0]	7.82957e+08	7.14038e+08	5.50103e+08	6.90295e+08
NATE[2; 8; 0; 0; 0]	NA	3.63594e+07	7.78827e+06	15637114
NATE[3; 4; 0; 0; 0]	93220541	8.92864e+07	6.11161e+07	8.02153e+07
NATE[3; 4; 1; 0; 0]	7.40793e+06	8.81296e+06	6.03962e+06	NA
NATE[3; 4; 1; 0; 1]	2.3033e+07	NA	1.4935e+07	1.72683e+07
NATE[3; 5; 0; 0; 0]	5.83479e+07	51303411	4.03124e+07	43704592
NATE[3; 6; 0; 0; 0]	3.42805e+08	2.81193e+08	2.5916e+08	3.18958e+08
NATE[3; 6; 1; 0; 0]	2.47419e+08	2.28315e+08	1.91923e+08	2.3655e+08
NATE[3; 6; 1; 0; 1]	NA	NA	5.7923e+06	7.5142e+06
NATE[4; 5; 0; 0; 0]	192733491	3.14332e+08	253170565	3.39568e+08
NATE[4; 5; 1; 0; 0]	92367659	6.32345e+07	7.05192e+07	72303526
NATE[4; 5; 1; 0; 1]	1.84535e+07	2.48559e+07	15046593	2.25961e+07
NATE[4; 5; 2; 0; 0]	1.78161e+07	NA	1.33844e+07	1.81742e+07
NATE[4; 6; 0; 0; 0]	3.07375e+07	2.73712e+07	2.20918e+07	NA
NATE[4; 6; 2; 1; 0]	3.14221e+07	NA	1.94002e+07	2.83928e+07
NATE[4; 7; 2; 1; 0]	49461319	4.26889e+07	3.96847e+07	3.73192e+07
NATE[5; 5; 0; 0; 0]	7.33731e+07	6.61736e+07	4.82424e+07	6.86472e+07
NATE[5; 6; 0; 0; 0]	8.64812e+07	7.26094e+07	5.81592e+07	7.28145e+07
NATE[5; 6; 1; 0; 0]	10248728	9.08674e+06	NA	NA
NCTL[2; 5; 0; 0; 0]	4.01032e+08	3.90808e+08	2.56606e+08	2.39368e+08
NCTL[2; 6; 0; 0; 0]	1.18247e+08	1.3114e+08	7.51646e+07	NA
NCTL[2; 7; 0; 0; 0]	1.96117e+08	1.90769e+08	1.22702e+08	7.50236e+06
NCTL[2; 8; 0; 0; 0]	5.59084e+07	5.61884e+07	4.16067e+07	NA
NCTL[3; 5; 0; 0; 0]	2.04603e+07	1.80944e+07	1.37873e+07	NA
NCTL[3; 6; 0; 0; 0]	1.19704e+08	1.3241e+08	8.09813e+07	7.73567e+07
NCTL[3; 6; 1; 0; 0]	8.33967e+07	8.17449e+07	5.23708e+07	NA
NCTL[4; 5; 1; 0; 0]	8.43195e+06	9.68663e+06	1.19443e+06	NA
NCTL[4; 6; 0; 0; 0]	7.08062e+07	7.44723e+07	4.10321e+07	NA
NCTL[4; 7; 0; 0; 0]	4.97663e+07	NA	2.70663e+07	NA
NCTL[5; 5; 0; 0; 0]	1.74518e+08	1.65561e+08	1.02499e+08	NA
NCTL[5; 6; 0; 0; 0]	7.1561e+06	NA	790178	NA
NNSF[3; 5; 2; 0; 0]	4.04663e+06	NA	5.98755e+06	NA
NNSF[3; 6; 0; 1; 0]	12359975	1.37541e+07	NA	NA
NNSF[4; 3; 3; 0; 1]	30188214	2.69959e+07	1.75527e+07	28045599
NNSF[4; 5; 1; 0; 0]	NA	4.19914e+07	4.62092e+07	NA
NNSF[5; 5; 1; 0; 0]	2.60553e+08	237668251	2.40793e+08	2.34081e+08
NNSF[5; 5; 2; 0; 0]	5.79872e+07	4.66594e+07	5.02839e+07	NA
NNSF[5; 6; 0; 0; 0]	4.51558e+06	4.01667e+06	4.696e+06	3.77704e+06
NNSF[5; 6; 1; 0; 0]	8.9219e+06	1.52797e+07	1.67538e+07	NA
NNSF[5; 6; 4; 1; 0]	1.99981e+07	9374185	NA	NA
NVTM[2; 8; 0; 0; 0]	1.98528e+08	1.59301e+08	7.16753e+07	9.32155e+07
NVTM[2; 9; 0; 0; 0]	4.29873e+08	3.90986e+08	1.95985e+08	2.79699e+08
NVTM[3; 3; 2; 0; 1]	NA	14719019	1.84513e+08	NA
NVTM[3; 8; 0; 0; 0]	7.90097e+08	2.46671e+08	1.66024e+08	4.70343e+08
NVTM[4; 6; 1; 1; 0]	3.99669e+08	3.85369e+08	2.56619e+08	NA
NVTM[4; 7; 0; 1; 0]	2.22091e+06	NA	3027296	NA
NVTM[5; 4; 0; 0; 1]	1.10855e+07	2.06602e+08	1.37201e+08	NA
NVTM[5; 5; 0; 0; 1]	NA	2.54344e+07	NA	2.31356e+07
NVTM[5; 8; 0; 0; 0]	9.8571e+06	8.25435e+06	NA	NA
NSTG[2; 10; 0; 0; 0]	5.25471e+07	4.76857e+07	2.51588e+07	3.182e+06
NSTG[2; 8; 0; 0; 0]	NA	1.75031e+07	5.4839e+06	NA
NSTG[2; 9; 0; 0; 0]	1008647959	8.34894e+08	764801429	4.5695e+08
NSTG[6; 3; 4; 0; 0]	NA	1.56084e+07	1.0304e+07	NA
NSTG[6; 6; 5; 0; 0]	NA	2.6592e+07	2.66858e+07	NA
NSTG[7; 6; 3; 0; 1]	NA	1.47025e+07	8.20282e+06	1.71763e+06
NSTG[7; 6; 4; 0; 0]	NA	796969	3.48934e+06	NA
NSTG[7; 8; 1; 0; 0]	1.08409e+07	NA	8.99151e+06	NA
NSTG[9; 7; 5; 0; 0]	8.8369e+06	NA	6.81492e+06	4.77032e+06
NGSI[2; 7; 0; 0; 0]	3.26452e+08	2.6838e+08	2.6136e+08	1.91727e+08
NGSI[2; 8; 0; 0; 0]	1539999409	1330483613	1212029845	8.58229e+08
NGSI[2; 9; 0; 0; 0]	1443034083	1102607459	1129041618	7.84959e+08
NGSI[3; 3; 1; 1; 0]	200192913	1.61579e+08	1.65073e+08	NA
NGSI[3; 8; 0; 0; 0]	1.80154e+06	1.52082e+06	NA	NA
NGSI[4; 3; 0; 1; 0]	NA	1.68497e+07	7.79368e+06	NA
NGSI[4; 5; 2; 1; 0]	1.40193e+07	NA	1.59006e+07	NA
NGSI[4; 6; 2; 1; 0]	1.47258e+07	NA	1.43067e+07	NA
NGSI[5; 10; 2; 1; 0]	NA	1.9678e+08	1.18159e+08	NA
NGSI[5; 10; 4; 0; 0]	NA	5.45096e+07	2.79445e+07	NA
NGSI[5; 3; 2; 0; 0]	NA	7.40358e+06	NA	4.26943e+06
NGSI[5; 3; 2; 0; 1]	9.66833e+06	8.23081e+06	7.67554e+06	NA
NGSI[5; 4; 1; 1; 0]	NA	6.69647e+07	41612890	NA
NGSI[5; 5; 0; 2; 0]	15193949	1.42758e+07	9.65355e+06	9.06136e+06
NGSI[5; 6; 0; 2; 0]	1.96276e+07	1.95188e+07	1.80758e+07	NA
NGSI[5; 9; 2; 1; 0]	41086130	NA	2.91738e+07	3.55128e+07
NGSI[5; 9; 3; 1; 0]	171152121	NA	1.05669e+08	1.13153e+08
NGSI[6; 10; 1; 0; 0]	NA	1.32675e+07	8.50744e+06	NA
NGSI[6; 3; 3; 0; 1]	8425715	8.00001e+06	8.25633e+06	NA
NGSI[6; 4; 0; 1; 0]	3.19365e+07	2.73806e+07	2.85849e+07	NA
NGSI[6; 4; 3; 0; 1]	3.86767e+07	NA	2.99678e+07	1.82315e+07
NGSI[6; 5; 2; 0; 1]	5.12821e+07	4.60874e+07	4.49237e+07	NA
NGSI[6; 5; 3; 0; 1]	3.52383e+07	27229589	2.56945e+07	1.74777e+07
NGSI[6; 6; 0; 0; 0]	NA	NA	1.33115e+08	8.86104e+07
NGSI[6; 6; 1; 3; 0]	NA	1.44554e+07	NA	1.11818e+07
NGSI[6; 6; 2; 0; 1]	3.84698e+07	3.28948e+07	2.79852e+07	NA
NGSI[6; 6; 2; 2; 0]	5.31072e+07	4.68247e+07	3.29925e+07	NA
NGSI[6; 7; 0; 0; 0]	NA	NA	1.28423e+08	8.07335e+07
NGSI[6; 7; 2; 2; 0]	NA	3.51179e+07	25145383	NA
NGSI[6; 8; 0; 3; 0]	1.20047e+07	NA	3.67662e+06	NA
NGSI[7; 3; 3; 4; 0]	90289079	7.65587e+07	NA	NA
NGSI[7; 4; 3; 3; 0]	140565592	NA	9.8544e+07	NA
NGSI[7; 4; 5; 0; 0]	2.35497e+06	NA	NA	674848
NGSI[7; 5; 3; 3; 0]	3.01676e+07	NA	2.70215e+07	NA
NGSI[7; 7; 5; 0; 1]	2.41161e+07	NA	19287993	NA
NGSI[7; 8; 1; 1; 1]	50586899	6.25961e+07	28994830	NA
NGSI[7; 8; 2; 1; 1]	NA	1.71735e+08	NA	1.25896e+08
NGSI[7; 8; 4; 0; 1]	2.95974e+07	4.20994e+07	2.20116e+07	2.55203e+07
NGSI[7; 9; 1; 1; 1]	NA	4.69219e+07	2.35297e+07	NA
NGSI[8; 3; 4; 0; 0]	4.26915e+07	35770829	NA	NA
NGSI[8; 4; 4; 0; 0]	2.79923e+07	2.85356e+07	1.87178e+07	NA
NGSI[8; 5; 4; 0; 0]	3.01604e+08	2.59655e+08	1.77425e+08	2.20072e+08
NGSI[8; 5; 5; 0; 0]	2.80228e+08	2.32411e+08	1.69803e+08	2.1333e+08
NGSI[8; 6; 4; 0; 0]	1130211778	9.7204e+08	6.86135e+08	780052457
NGSI[8; 6; 5; 0; 0]	2.12446e+08	NA	NA	1.75988e+08
NGSI[8; 7; 2; 1; 0]	8.0211e+06	NA	NA	3.98573e+07
NGSI[8; 7; 4; 0; 0]	9.80276e+08	8.28083e+08	6.18694e+08	7.45924e+08
NGSI[8; 8; 2; 0; 0]	5.30847e+07	4.47639e+07	4.15314e+07	2.32204e+07
NGSI[8; 8; 3; 0; 0]	3.0007e+07	1.55495e+08	2.60222e+07	9.79448e+07
NGSI[8; 9; 2; 0; 0]	2.00189e+08	NA	NA	1.08058e+08
NGSI[8; 9; 3; 0; 0]	1.99375e+08	1.39465e+08	1.40731e+08	1.03948e+08
NGSI[9; 3; 4; 0; 1]	NA	5.13366e+07	NA	5.33725e+07
NGSI[9; 4; 4; 0; 0]	NA	1.48112e+07	NA	1.82842e+06
NGSI[9; 4; 4; 0; 1]	NA	NA	3.66538e+07	3.88251e+07
NGSI[9; 5; 1; 2; 0]	NA	9.79872e+06	1.12162e+07	NA
NGSI[9; 6; 3; 0; 0]	6.97173e+07	5.43792e+07	4.46459e+07	5.10391e+07
NGSI[9; 7; 3; 0; 0]	6.27048e+07	2.74403e+07	4.12474e+07	4.44728e+07
NGTY[3; 6; 1; 0; 0]	NA	1.58243e+07	8.55657e+06	NA
NGTY[4; 4; 3; 0; 1]	1.35111e+07	NA	1.51237e+07	NA
NGTY[4; 5; 0; 0; 0]	4.23613e+07	4.46334e+07	2.55122e+07	NA
NGTY[4; 5; 1; 0; 0]	9.42341e+08	7.65582e+08	5.10994e+08	7.27207e+08
NGTY[4; 5; 1; 0; 1]	6.42885e+07	6.80746e+07	3.80382e+07	NA
NGTY[4; 5; 2; 0; 0]	5.76315e+08	5.01057e+08	3.08605e+08	9.86915e+07
NGTY[4; 5; 2; 0; 1]	93194553	9.69682e+06	4.64061e+07	NA
NGTY[4; 5; 3; 0; 0]	2.08648e+08	1.93517e+08	1.15697e+08	3.24743e+07
NGTY[4; 5; 3; 0; 1]	3.99707e+07	36934104	2.19455e+07	NA
NGTY[5; 4; 1; 0; 1]	NA	2.3991e+07	1.25574e+07	NA
NGTY[5; 4; 2; 0; 1]	8.56625e+06	5.29813e+06	4.41021e+06	NA
NGTY[5; 5; 0; 0; 0]	38784671	1.74801e+07	NA	NA
NGTY[5; 5; 1; 0; 0]	3.23342e+08	3.09062e+08	190342816	3.01198e+08
NGTY[5; 5; 1; 0; 1]	1.63806e+07	NA	1.08774e+07	NA
NGTY[5; 5; 2; 0; 0]	1.1299e+08	6.93348e+07	3.64499e+07	96120047
NGTY[5; 5; 2; 0; 1]	NA	1.80581e+07	9.179e+06	1.95498e+07
NGTY[5; 6; 1; 0; 0]	2.35066e+08	2.25848e+08	1.38672e+08	1.6915e+08
NGTY[5; 6; 2; 0; 0]	87660025	71885786	42478171	NA
NGTY[6; 6; 1; 0; 0]	4.54793e+07	34967985	22017339	41586700
NGTY[6; 6; 2; 0; 0]	2.23117e+07	NA	2.86275e+06	NA
NGTY[7; 3; 4; 1; 0]	NA	NA	5.25893e+06	4.13781e+06
NGTY[7; 9; 1; 0; 0]	2.69587e+07	NA	NA	2.23167e+07
NGTY[9; 4; 2; 0; 0]	NA	3.02702e+07	3.85304e+07	3.33954e+07
NGTY[9; 4; 3; 0; 0]	2.40383e+07	2.37461e+07	NA	NA

## Sheet: all WT egg DIA
Glycopeptide	SWZegg_DIA_01	SWZegg_DIA_02	SWZegg_DIA_03	SWZegg_DIA_04
NSTA[2; 5; 0; 0; 0]	3.93901e+07	2.92057e+07	NA	23792336
NSTA[2; 6; 0; 0; 0]	2.22766e+07	1.70552e+07	NA	NA
NSTA[4; 3; 1; 0; 1]	NA	1.04408e+07	NA	1.10249e+07
NSTA[4; 4; 0; 0; 0]	8.98171e+07	50705422	4.56762e+07	6.65301e+06
NSTA[4; 5; 0; 0; 0]	4.18693e+07	2.90669e+07	2.92367e+07	2.15122e+07
NSTA[4; 6; 0; 0; 0]	1.16087e+07	11279402	1.07234e+07	NA
NSTA[5; 5; 0; 0; 0]	3.05359e+07	2.02682e+07	13738214	14448584
NSTA[7; 4; 1; 0; 0]	8.60717e+06	2751445	NA	NA
NSTA[7; 5; 0; 0; 0]	NA	3.134e+06	NA	5219670
NGTI[2; 8; 0; 0; 0]	2.14277e+08	1.88435e+08	NA	2.23871e+08
NGTI[3; 7; 0; 0; 0]	2.02005e+08	1.16257e+08	NA	1.42569e+08
NGTI[4; 3; 2; 0; 1]	2.22597e+06	1.61196e+06	NA	1.85553e+06
NGTI[4; 4; 1; 0; 1]	4.15578e+06	3.96444e+06	NA	4.23497e+06
NATE[2; 7; 0; 0; 0]	8.10031e+06	NA	NA	2.69581e+06
NATE[4; 4; 0; 0; 1]	830915	NA	NA	416294
NGTS[2; 7; 0; 0; 0]	5.98847e+07	2.69092e+07	2.77516e+07	2.72742e+07
NSSF[2; 5; 0; 0; 0]	3.48614e+07	2.88577e+07	4.87783e+07	3.84772e+07
NSSF[3; 4; 1; 0; 0]	1.38654e+06	NA	NA	1.75605e+06
NSSF[3; 6; 0; 0; 0]	1.61477e+07	23607956	1.40679e+07	2.89429e+07
NSSF[4; 5; 0; 0; 0]	9.50071e+06	5990489	NA	1.12511e+07
NSSF[4; 5; 1; 0; 0]	5.34232e+07	4.81567e+07	3.14396e+07	5.40565e+07
NSSF[5; 5; 0; 0; 0]	1.18866e+07	9.37178e+06	6.69955e+06	NA
NSSF[5; 5; 1; 0; 0]	6.82971e+07	5.5934e+07	7.59664e+07	6.7299e+07
NVTM[2; 8; 0; 0; 0]	2.10333e+08	2.62489e+08	NA	2.12404e+08
NVTM[2; 9; 0; 0; 0]	2.52533e+08	361462837	403167721	2.87174e+08
NVTM[3; 7; 0; 0; 0]	4.81036e+08	NA	529203589	4.98221e+08
NVTM[3; 8; 0; 0; 0]	5.72798e+08	5.30441e+08	6.39662e+08	6.65511e+08
NVTM[4; 4; 1; 0; 1]	1.59643e+07	NA	NA	2.04845e+07
NVTM[4; 5; 1; 0; 1]	2.29752e+07	NA	257938	NA
NVTM[5; 4; 0; 0; 0]	766977	870934	NA	732578
NVTM[5; 4; 0; 0; 1]	NA	NA	5.40194e+07	5.42011e+07
NVTM[5; 5; 0; 0; 1]	6.18647e+07	5.81813e+07	7.13521e+07	NA
NVTM[7; 6; 1; 0; 0]	2.89365e+06	NA	NA	3.17881e+06
NVTM[8; 5; 1; 0; 0]	NA	6.46021e+06	7.7566e+06	NA
NSTG[2; 10; 0; 0; 0]	4.66516e+06	NA	NA	4.10167e+06
NSTG[2; 8; 0; 0; 0]	7.423e+06	2.82639e+06	NA	9.62187e+06
NSTG[2; 9; 0; 0; 0]	2.4696e+08	1.43689e+08	1.41219e+08	1.61055e+08
NSTG[4; 5; 1; 0; 1]	637605	NA	100043	429629
NSTG[4; 5; 2; 0; 1]	2.37582e+07	1.07283e+07	3.30459e+07	1.46676e+07
NGSI[2; 6; 0; 0; 0]	3.19744e+07	3.29676e+07	4.36922e+07	3.76596e+07
NGSI[2; 7; 0; 0; 0]	3.56552e+08	3.73803e+08	4.07835e+08	2.70086e+08
NGSI[2; 8; 0; 0; 0]	3.34539e+08	2.99571e+08	4.33388e+08	2.60894e+08
NGSI[2; 8; 1; 0; 0]	7.9295e+06	1.03436e+06	779572	NA
NGSI[2; 9; 0; 0; 0]	1132683313	5.31122e+08	6.2643e+08	6.09625e+08
NGSI[4; 3; 1; 0; 1]	1.08796e+07	NA	5.9923e+06	NA
NGSI[4; 6; 2; 1; 0]	1.16735e+07	NA	6.15059e+06	6.81073e+06
NGSI[5; 7; 0; 0; 1]	NA	3.36017e+06	3.51897e+06	3.49705e+06
NGSI[7; 6; 2; 0; 0]	NA	NA	4251798	1.45949e+06
NGSI[8; 8; 1; 0; 0]	NA	NA	852819	854375
NGTY[3; 4; 1; 1; 0]	NA	NA	527881	578770
NGTY[3; 5; 1; 0; 0]	1.1932e+07	1.07283e+07	1.33406e+07	15409238
NGTY[3; 6; 0; 0; 0]	4.02631e+07	3.50821e+07	3.91094e+07	NA
NGTY[3; 6; 1; 0; 0]	2.12194e+07	1.7364e+07	2.22485e+07	2.32113e+07
NGTY[3; 7; 0; 0; 0]	NA	6.40628e+06	6.46746e+06	NA
NGTY[3; 7; 1; 0; 0]	2.38179e+06	2.10584e+06	2.21434e+06	NA
NGTY[4; 4; 0; 1; 0]	NA	NA	863032	890244
NGTY[4; 4; 2; 0; 0]	701739	470399	1.04646e+06	634120
NGTY[4; 4; 3; 0; 0]	1.48065e+07	1.19685e+07	1.45078e+07	NA
NGTY[4; 5; 0; 0; 0]	7.18911e+07	6.29672e+07	7.65752e+07	6.90343e+07
NGTY[4; 5; 1; 0; 0]	6.46403e+08	5.17872e+08	7.20549e+08	6.78467e+08
NGTY[4; 5; 1; 0; 1]	6.65136e+07	NA	2.59607e+07	3.32958e+07
NGTY[4; 5; 2; 0; 0]	1.42944e+08	NA	NA	6.77677e+07
NGTY[4; 6; 0; 0; 0]	12302252	NA	7.7086e+06	5.74351e+06
NGTY[5; 4; 2; 0; 0]	NA	1.1392e+07	1.24924e+07	5.39199e+06
NGTY[5; 5; 0; 0; 0]	1.02949e+07	NA	1.65487e+07	NA
NGTY[5; 5; 1; 0; 0]	1.35954e+08	1.06438e+08	107076362	1.19538e+08
NGTY[9; 4; 2; 0; 0]	3.02485e+06	1.98221e+07	2.44121e+07	NA

## Sheet: all WT cell DIA
Glycopeptide	SWZcell_DIA_01	SWZcell_DIA_02	SWZcell_DIA_03	SWZcell_DIA_04
NSTA[4; 5; 0; 1; 0]	NA	7.44624e+07	7.37989e+07	NA
NSTA[4; 6; 1; 0; 0]	NA	417429	471668	NA
NSTA[5; 5; 1; 0; 0]	3.09723e+06	2.63916e+06	2.52406e+06	2.05034e+06
NSTA[6; 5; 1; 0; 0]	15524933	1.48415e+07	1.45178e+07	1.03261e+07
NSTA[7; 5; 1; 0; 0]	4.42349e+06	4.38166e+06	NA	NA
NSTA[7; 5; 2; 0; 0]	2.6129e+06	2.56957e+06	NA	NA
NSTA[8; 3; 0; 0; 1]	1.25578e+07	NA	8.71608e+06	7.75451e+06
NVTM[2; 8; 0; 0; 0]	495785	765351	752648	1.35604e+07
NVTM[2; 9; 0; 0; 0]	1.75451e+07	2.31221e+07	2.23237e+07	3.21761e+07
NVTM[3; 7; 0; 0; 0]	6.33817e+07	6.79968e+07	5.9985e+07	NA
NVTM[3; 8; 0; 0; 0]	1.29002e+08	1.44008e+08	1.28397e+08	165757757
NVTM[4; 5; 1; 0; 1]	NA	873868	627637	NA
NVTM[5; 5; 0; 0; 1]	8.35929e+06	9.88783e+06	9.97422e+06	1.29349e+07
NGSI[2; 6; 0; 0; 0]	NA	NA	5.18149e+06	7835830
NGSI[2; 7; 0; 0; 0]	1.93507e+07	2.58753e+07	3.01158e+07	4.2242e+07
NGSI[2; 8; 0; 0; 0]	3.4763e+07	4.1413e+07	4.2249e+07	6.57944e+07
NGSI[2; 9; 0; 0; 0]	7.2655e+07	9.75467e+07	9.99211e+07	1.43021e+08
NGSI[4; 6; 0; 0; 1]	NA	960268	NA	5.61109e+06
NGTY[4; 5; 1; 0; 0]	1.17035e+07	1.38579e+07	1.07764e+07	1.32224e+07
NGTY[4; 6; 1; 0; 0]	1.89977e+07	2.22645e+07	1.65016e+07	1.94801e+07
NGTY[4; 6; 2; 0; 0]	NA	3.92766e+06	NA	2.82745e+06
NGTY[5; 5; 1; 0; 0]	1.00468e+07	1.13282e+07	9.11126e+06	1.09465e+07
NGTY[5; 5; 2; 0; 0]	6.1404e+06	7.71299e+06	6.63116e+06	7.05323e+06
NGTY[5; 6; 1; 0; 0]	NA	1.76857e+07	1.42284e+07	1.59303e+07
NGTY[5; 6; 2; 0; 0]	9.25689e+06	1.03802e+07	7.74288e+06	9.17442e+06
NGTY[5; 7; 1; 0; 0]	1.1297e+07	1.26462e+07	1.06515e+07	1.18391e+07
NGTY[5; 7; 2; 0; 0]	2.43115e+06	3.19824e+06	2.08522e+06	2.43767e+06
NGTY[5; 8; 1; 0; 0]	NA	3.4602e+06	2.66783e+06	3.17408e+06
NGTY[6; 6; 1; 0; 0]	8.44872e+06	9.60267e+06	7.65009e+06	9.0069e+06
NGTY[6; 6; 2; 0; 0]	4.50041e+06	4.95619e+06	3.6647e+06	4.43919e+06
NGTY[6; 7; 1; 0; 0]	5.75208e+06	6.9193e+06	5406502	NA
NGTY[6; 7; 2; 0; 0]	4.54218e+06	5.35532e+06	3.99479e+06	NA
NGTY[6; 8; 1; 0; 0]	4.60865e+06	4.675e+06	3.60842e+06	NA

## Sheet: all mutant egg DIA
Glycopeptide	X5B8egg_DIA_01	X5B8egg_DIA_02	X5B8egg_DIA_03	X5B8egg_DIA_04
NSTA[2; 5; 0; 0; 0]	5.37133e+06	4.30827e+06	NA	NA
NSTA[4; 4; 0; 1; 0]	NA	8.51767e+07	4.36509e+07	NA
NSTA[4; 6; 0; 0; 0]	2.04066e+06	1.71337e+06	1.03322e+06	907109
NSTA[5; 5; 0; 0; 0]	9.11866e+06	9.38058e+06	4.58822e+06	2.54815e+06
NSTA[7; 4; 1; 0; 0]	2.82332e+06	NA	825354	926903
NSTA[7; 5; 0; 0; 0]	663724	870725	1.0561e+06	333884
NGTS[2; 7; 0; 0; 0]	1.1425e+07	1.03446e+07	4.4348e+06	NA
NGTS[2; 8; 0; 0; 0]	3.04603e+06	2.51639e+06	NA	NA
NSSF[2; 5; 0; 0; 0]	4.99947e+06	3.75595e+06	4.11473e+06	NA
NSSF[4; 5; 1; 0; 0]	2.83393e+07	2.03093e+07	2.85984e+07	1.33492e+07
NSSF[5; 5; 1; 0; 0]	5.35904e+07	4.52338e+07	4.61003e+07	4.17513e+07
NSSF[7; 5; 5; 0; 0]	8.20469e+06	NA	5.63803e+06	7.00817e+06
NVTM[2; 7; 0; 0; 0]	5.92454e+07	5.10729e+07	4.26044e+07	3.69121e+07
NVTM[2; 8; 0; 0; 0]	2.31893e+08	1.89714e+08	1.51709e+08	1.36671e+08
NVTM[2; 9; 0; 0; 0]	2.489e+07	1.84269e+07	1.90338e+07	1.45698e+07
NVTM[3; 6; 0; 0; 0]	2.02431e+08	138947932	1.34246e+08	9.46227e+07
NVTM[3; 7; 0; 0; 0]	724832998	5.02569e+08	5.27553e+08	340017930
NVTM[4; 3; 1; 0; 1]	4.678e+06	4.32178e+06	2.429e+06	2.49626e+06
NVTM[4; 4; 1; 0; 1]	2.03891e+07	NA	1.30379e+07	1.15273e+07
NVTM[5; 4; 0; 0; 0]	1.2384e+06	842632	NA	603341
NVTM[5; 4; 0; 0; 1]	6.44026e+07	NA	NA	3.17315e+07
NSTG[2; 8; 0; 0; 0]	NA	2.67132e+06	1.79954e+06	702234
NSTG[2; 9; 0; 0; 0]	1.80229e+07	4.47954e+07	1.53394e+07	1.34696e+07
NSTG[4; 5; 2; 0; 1]	1.04512e+07	1.25566e+07	5.86355e+06	4.05904e+06
NGSI[2; 6; 0; 0; 0]	4.83398e+07	35942411	3.11554e+07	2.66265e+07
NGSI[2; 7; 0; 0; 0]	4.63855e+08	3.21047e+08	2.45702e+08	2.56483e+08
NGSI[2; 8; 0; 0; 0]	2.81991e+08	2.45979e+08	1.90041e+08	156607345
NGSI[2; 9; 0; 0; 0]	4.66853e+08	4.18642e+08	3.8217e+08	3.10884e+08
NGSI[4; 4; 1; 0; 1]	4.19423e+07	NA	2.86408e+07	2.17621e+07
NGSI[4; 6; 2; 1; 0]	2.94624e+06	4.18836e+06	NA	NA
NGSI[5; 3; 0; 0; 1]	NA	NA	2.33654e+07	1.51475e+07
NGSI[5; 4; 0; 2; 0]	1.37571e+06	NA	946082	NA
NGTY[4; 5; 0; 0; 0]	NA	1.93536e+07	1.71562e+07	NA
NGTY[4; 5; 1; 0; 0]	3.88666e+08	3.48689e+08	7.11178e+07	4.67339e+07
NGTY[4; 5; 1; 0; 1]	2.80333e+07	2.43963e+07	NA	2.84318e+06
NGTY[4; 5; 2; 0; 0]	1.15637e+07	6.27794e+07	6.07065e+07	NA
NGTY[5; 4; 2; 0; 0]	1.0231e+07	3.04507e+06	NA	3.81397e+06
NGTY[5; 5; 1; 0; 0]	9.49051e+07	8.48413e+07	8.29645e+06	7.98269e+07
NGTY[5; 5; 2; 0; 0]	1.57126e+07	1.14027e+07	8.65824e+06	5.57661e+06
NGTY[5; 6; 1; 0; 0]	4.78869e+07	4.7718e+07	4.26687e+07	4.68882e+07

## Sheet: all mutant cell DIA
Glycopeptide	5B8cell_DIA_01	5B8cell_DIA_02	5B8cell_DIA_03	5B8cell_DIA_04
NSTA[5; 5; 1; 0; 0]	1.38056e+06	1.85707e+06	1.31045e+06	NA
NSTA[6; 5; 1; 0; 0]	4.87371e+06	6.12455e+06	4.8751e+06	5402912
NSTA[7; 4; 2; 0; 0]	2.69435e+06	2.98146e+06	2.6359e+06	NA
NSTA[8; 3; 0; 0; 1]	3.92369e+06	4.57152e+06	3.68919e+06	3663536
NSSF[2; 5; 0; 0; 0]	4.52433e+06	3.95147e+06	4.36101e+06	4.02953e+06
NSSF[5; 5; 2; 0; 1]	7.74009e+06	NA	3.3167e+06	NA
NSSF[5; 6; 2; 0; 0]	NA	3.52864e+06	4561096	NA
NVTM[2; 7; 0; 0; 0]	4.83249e+06	5.50135e+06	4.25951e+06	5.16474e+06
NVTM[2; 8; 0; 0; 0]	2.39302e+07	2.43907e+07	2.25615e+07	2.69636e+07
NVTM[2; 9; 0; 0; 0]	6.60066e+06	6.95457e+06	6.01005e+06	7.3078e+06
NVTM[3; 4; 0; 0; 0]	1.49688e+07	NA	1.12139e+07	1.20914e+07
NVTM[3; 6; 0; 0; 0]	4.2071e+07	3.199e+07	2.90477e+07	3.47208e+07
NVTM[3; 7; 0; 0; 0]	1.61006e+08	1.39728e+08	1.29085e+08	1.47317e+08
NVTM[3; 8; 0; 0; 0]	4.76421e+07	4.30681e+07	3.77476e+07	4.1373e+07
NSTG[2; 9; 0; 0; 0]	1.78071e+06	3.00728e+06	3.08848e+06	2.18007e+06
NGSI[2; 5; 0; 0; 0]	6.53151e+06	6.22446e+06	5.73686e+06	NA
NGSI[2; 6; 0; 0; 0]	8.6225e+06	8.05078e+06	8.50404e+06	8.81662e+06
NGSI[2; 7; 0; 0; 0]	2.87558e+07	3.12214e+07	3.22578e+07	3.1786e+07
NGSI[2; 8; 0; 0; 0]	3.21032e+07	2.99795e+07	NA	3.51259e+07
NGSI[2; 9; 0; 0; 0]	3.88629e+07	3.2312e+07	4.24844e+07	4.22632e+07
NGSI[4; 3; 1; 0; 1]	3.85294e+06	3.50038e+06	NA	NA
NGSI[4; 5; 1; 0; 1]	5.10983e+06	4.10016e+06	NA	NA
NGSI[6; 3; 3; 0; 1]	NA	1.12858e+06	1.09728e+06	NA
NGTY[2; 5; 0; 0; 0]	7.26887e+06	6.07175e+06	7.85885e+06	6.74401e+06
NGTY[4; 5; 1; 0; 0]	1.03234e+07	8.451e+06	9.72523e+06	NA
NGTY[4; 6; 1; 0; 0]	8.59486e+06	7.06006e+06	7.35729e+06	7.3003e+06
NGTY[5; 5; 1; 0; 0]	1.49886e+07	1.23508e+07	1.49685e+07	1.34015e+07
NGTY[5; 5; 2; 0; 0]	9.8627e+06	9.71254e+06	1.13202e+07	1.11366e+07
NGTY[5; 6; 1; 0; 0]	2.24075e+07	19270908	2.08302e+07	1.87275e+07
NGTY[5; 6; 2; 0; 0]	9976027	9.40209e+06	9.43612e+06	9059642
NGTY[5; 7; 1; 0; 0]	1.10502e+07	1.03698e+07	11684357	1.02578e+07
NGTY[6; 6; 1; 0; 0]	2.80338e+07	2.39504e+07	29267514	2.52611e+07
NGTY[6; 6; 2; 0; 0]	1.51884e+07	1.27025e+07	1.43717e+07	1.2959e+07
NGTY[6; 6; 3; 0; 0]	3.67786e+06	3.27366e+06	3.56112e+06	NA
NGTY[6; 7; 1; 0; 0]	1.09882e+07	9.57404e+06	11708739	1.02263e+07
NGTY[6; 7; 2; 0; 0]	8139811	7.14711e+06	8.3513e+06	7.75562e+06
NGTY[6; 8; 1; 0; 0]	3.73555e+06	NA	4.15156e+06	NA
